# Supplementary material for: Molecular analysis of lymphoid tissue from rhesus macaque rhadinovirus-infected monkeys identifies alterations in host genes associated with oncogenesis
Source: PLoS One. 2020 Feb 4;15(2):e0228484. doi: 10.1371/journal.pone.0228484 (PMC6999886; doi:10.1371/journal.pone.0228484)
Supplement: S1 File — (XLSX) [file pone.0228484.s001.xlsx]

## Sheet: Design
RowName	SampleName	SampleNum	SampleNameShort	FileName	MonkeyID	InfectionGroup	TimePoint	IndividualNested	STARTid
1_29119d0_WildTypeRRV	1_29119d0_WildTypeRRV	S1	1_29119d0	RNA160122SW_1_29119d0_S1_L005	m29119	WildTypeRRV	pre_day0	m1
2_27386d0_WildTypeRRV	2_27386d0_WildTypeRRV	S2	2_27386d0	RNA160122SW_2_27386d0_S2_L005	m27386	WildTypeRRV	pre_day0	m2
3_29000d0_WildTypeRRV	3_29000d0_WildTypeRRV	S3	3_29000d0	RNA160122SW_3_29000d0_S3_L005	m29000	WildTypeRRV	pre_day0	m3
4_25617d0_WildTypeRRV	4_25617d0_WildTypeRRV	S4	4_25617d0	RNA160122SW_4_25617d0_S4_L005	m25617	WildTypeRRV	pre_day0	m4
5_26430d0_vCD200mutant	5_26430d0_vCD200mutant	S5	5_26430d0	RNA160122SW_5_26430d0_S5_L006	m26430	vCD200mutant	pre_day0	m1
6_25662d0_vCD200mutant	6_25662d0_vCD200mutant	S6	6_25662d0	RNA160122SW_6_25662d0_S6_L006	m25662	vCD200mutant	pre_day0	m2
7_28902d0_vCD200mutant	7_28902d0_vCD200mutant	S7	7_28902d0	RNA160122SW_7_28902d0_S7_L006	m28902	vCD200mutant	pre_day0	m3
8_28834d0_vCD200mutant	8_28834d0_vCD200mutant	S8	8_28834d0	RNA160122SW_8_28834d0_S8_L006	m28834	vCD200mutant	pre_day0	m4
9_29119d28_WildTypeRRV	9_29119d28_WildTypeRRV	S9	9_29119d28	RNA160122SW_9_29119d28_S9_L007	m29119	WildTypeRRV	post_day28	m1	g1_1
10_27386d28_WildTypeRRV	10_27386d28_WildTypeRRV	S10	10_27386d28	RNA160122SW_10_27386d28_S10_L007	m27386	WildTypeRRV	post_day28	m2	g1_2
11_29000d28_WildTypeRRV	11_29000d28_WildTypeRRV	S11	11_29000d28	RNA160122SW_11_29000d28_S11_L007	m29000	WildTypeRRV	post_day28	m3	g1_3
12_25617d28_WildTypeRRV	12_25617d28_WildTypeRRV	S12	12_25617d28	RNA160122SW_12_25617d28_S12_L007	m25617	WildTypeRRV	post_day28	m4	g1_4
13_26430d28_vCD200mutant	13_26430d28_vCD200mutant	S13	13_26430d28	RNA160122SW_13_26430d28_S13_L008	m26430	vCD200mutant	post_day28	m1	g2_1
14_25662d28_vCD200mutant	14_25662d28_vCD200mutant	S14	14_25662d28	RNA160122SW_14_25662d28_S14_L008	m25662	vCD200mutant	post_day28	m2	g2_2
15_28902d28_vCD200mutant	15_28902d28_vCD200mutant	S15	15_28902d28	RNA160122SW_15_28902d28_S15_L008	m28902	vCD200mutant	post_day28	m3	g2_3
16_28834d28_vCD200mutant	16_28834d28_vCD200mutant	S16	16_28834d28	RNA160122SW_16_28834d28_S16_L008	m28834	vCD200mutant	post_day28	m4	g2_4

## Sheet: WTvsMut_viralcounts
		Raw	Raw	Raw	Raw	Raw	Raw	Raw	Raw	Raw	Raw	Raw	Raw	Raw	Raw	Raw	Raw	Normalized	Normalized	Normalized	Normalized	Normalized	Normalized	Normalized	Normalized	Normalized	Normalized	Normalized	Normalized	Normalized	Normalized	Normalized	Normalized
GeneId	product	1_29119d0	2_27386d0	3_29000d0	4_25617d0	5_26430d0	6_25662d0	7_28902d0	8_28834d0	9_29119d28	10_27386d28	11_29000d28	12_25617d28	13_26430d28	14_25662d28	15_28902d28	16_28834d28	1_29119d0_WildTypeRRV	2_27386d0_WildTypeRRV	3_29000d0_WildTypeRRV	4_25617d0_WildTypeRRV	5_26430d0_vCD200mutant	6_25662d0_vCD200mutant	7_28902d0_vCD200mutant	8_28834d0_vCD200mutant	9_29119d28_WildTypeRRV	10_27386d28_WildTypeRRV	11_29000d28_WildTypeRRV	12_25617d28_WildTypeRRV	13_26430d28_vCD200mutant	14_25662d28_vCD200mutant	15_28902d28_vCD200mutant	16_28834d28_vCD200mutant			Total viral raw counts									t-Test: Two-Sample Assuming Unequal Variances
MmrVgp89	FGAM-synthase	0	0	0	0	0	0	0	0	0	2	0	1	4	1	0	3	0	0	0	0	0	0	0	0	0	1.93044	0	0.942971	4.28926	0.954237	0	2.51409		9_29119d28	10_27386d28	11_29000d28	12_25617d28	13_26430d28	14_25662d28	15_28902d28	16_28834d28
MmrVgp88	G protein coupled receptor	0	0	0	0	0	0	0	0	9	2	2	1	1	2	7	2	0	0	0	0	0	0	0	0	7.77665	1.93044	1.67901	0.942971	1.07232	1.90847	6.90433	1.67606		62	59	34	40	194	87	185	145			WT	Mut
MmrVgp87	R15	0	0	0	0	0	0	0	0	0	0	0	0	1	1	0	0	0	0	0	0	0	0	0	0	0	0	0	0	1.07232	0.954237	0	0											Mean viral raw counts	48.75	152.75
MmrVgp86	latent nuclear antigen	0	0	0	0	0	0	0	0	0	0	1	0	4	0	6	0	0	0	0	0	0	0	0	0	0	0	0.839504	0	4.28926	0	5.918	0											Variance	191.583	2374.92
MmrVgp85	cyclin D homolog	0	0	0	0	0	0	0	0	5	5	2	4	24	6	28	13	0	0	0	0	0	0	0	0	4.32036	4.8261	1.67901	3.77188	25.7356	5.72542	27.6173	10.8944											Observations	4	4
MmrVgp84	FLIP	0	0	0	0	0	0	0	0	4	6	5	6	21	6	14	11	0	0	0	0	0	0	0	0	3.45629	5.79132	4.19752	5.65782	22.5186	5.72542	13.8087	9.21833											Hypothesized Mean Difference	0
MmrVgp83	Similar to ORFRU14-L, Macaca mulatta rhadinovirus 26-95	0	0	0	0	0	0	0	0	0	1	0	1	5	7	5	6	0	0	0	0	0	0	0	0	0	0.96522	0	0.942971	5.36158	6.67966	4.93166	5.02818											df	3
MmrVgp82	Similar to ORFRU12-L, Macaca mulatta rhadinovirus 26-95	0	0	0	0	0	0	0	0	2	1	0	0	3	0	4	0	0	0	0	0	0	0	0	0	1.72814	0.96522	0	0	3.21695	0	3.94533	0											t Stat	-4.10575
MmrVgp81	Similar to ORFRU9-L, Macaca mulatta rhadinovirus 26-95	0	0	0	0	0	0	0	0	4	2	3	1	15	3	9	12	0	0	0	0	0	0	0	0	3.45629	1.93044	2.51851	0.942971	16.0847	2.86271	8.877	10.0564											P(T<=t) one-tail	0.0130768
MmrVgp80	hypothetical protein	0	0	0	0	0	0	0	0	17	22	11	9	30	28	48	40	0	0	0	0	0	0	0	0	14.6892	21.2348	9.23454	8.48674	32.1695	26.7186	47.344	33.5212											t Critical one-tail	2.35336
MmrVgp79	glycoprotein	0	0	0	0	0	0	0	0	16	14	9	5	50	17	42	22	0	0	0	0	0	0	0	0	13.8251	13.5131	7.55554	4.71485	53.6158	16.222	41.426	18.4367											P(T<=t) two-tail	0.0261537
MmrVgp78	Similar to ORF67.5, Macaca mulatta rhadinovirus 26-95	0	0	0	0	0	0	0	0	0	0	0	0	0	0	0	1	0	0	0	0	0	0	0	0	0	0	0	0	0	0	0	0.83803											t Critical two-tail	3.18245
MmrVgp77	tegument protein	0	0	0	0	0	0	0	0	0	0	0	0	0	0	0	0	0	0	0	0	0	0	0	0	0	0	0	0	0	0	0	0
MmrVgp76	hypothetical protein	0	0	0	0	0	0	0	0	0	0	0	1	2	0	1	2	0	0	0	0	0	0	0	0	0	0	0	0.942971	2.14463	0	0.986333	1.67606
MmrVgp75	capsid protein	0	0	0	0	0	0	0	0	0	1	0	0	0	0	0	0	0	0	0	0	0	0	0	0	0	0.96522	0	0	0	0	0	0
MmrVgp74	tegument protein	0	0	0	0	0	0	0	0	0	0	0	0	0	0	0	0	0	0	0	0	0	0	0	0	0	0	0	0	0	0	0	0
MmrVgp73	tegument protein	0	0	0	0	0	0	0	0	0	0	0	0	0	0	0	0	0	0	0	0	0	0	0	0	0	0	0	0	0	0	0	0
MmrVgp72	Capsid triplex subunit 1	0	0	0	0	0	0	0	0	0	0	0	0	0	0	0	0	0	0	0	0	0	0	0	0	0	0	0	0	0	0	0	0
MmrVgp71	large ribonucleotide reductase	0	0	0	0	0	0	0	0	0	0	0	0	0	0	0	0	0	0	0	0	0	0	0	0	0	0	0	0	0	0	0	0
MmrVgp70	small ribonucleotide reductase	0	0	0	0	0	0	0	0	0	0	0	0	0	0	1	0	0	0	0	0	0	0	0	0	0	0	0	0	0	0	0.986333	0		Also confirmed using normalized total viral counts from R:
MmrVgp69	DNA replication protein	0	0	0	0	0	0	0	0	0	0	0	0	0	0	0	0	0	0	0	0	0	0	0	0	0	0	0	0	0	0	0	0
MmrVgp68	hypothetical protein	0	0	0	0	0	0	0	0	0	0	0	0	0	0	1	0	0	0	0	0	0	0	0	0	0	0	0	0	0	0	0.986333	0		Sum of normalized counts					Welch Two Sample t-test
MmrVgp67	R13	0	0	1	0	0	0	0	0	0	0	0	0	0	0	0	1	0	0	1.34444	0	0	0	0	0	0	0	0	0	0	0	0	0.83803		1_29119d0_WildTypeRRV 0.000
MmrVgp66	R12	0	0	0	0	0	0	0	0	0	0	0	0	0	0	1	0	0	0	0	0	0	0	0	0	0	0	0	0	0	0	0.986333	0		2_27386d0_WildTypeRRV 0.000					data: viralsums[9:12, ] and viralsums[13:16, ]
MmrVgp65	R11	0	0	0	0	0	0	0	0	0	0	0	0	0	0	0	2	0	0	0	0	0	0	0	0	0	0	0	0	0	0	0	1.67606		3_29000d0_WildTypeRRV 1.344					t = -3.6, df = 3.3, p-value = 0.03
MmrVgp64	R10	0	0	0	0	0	0	0	0	0	0	0	0	0	1	1	0	0	0	0	0	0	0	0	0	0	0	0	0	0	0.954237	0.986333	0		4_25617d0_WildTypeRRV 0.000					alternative hypothesis: true difference in means is not equal to 0
MmrVgp63	Similar to vIRF, Macaca mulatta rhadinovirus 26-95	0	0	0	0	0	0	0	0	0	0	0	0	0	0	0	0	0	0	0	0	0	0	0	0	0	0	0	0	0	0	0	0		5_26430d0_vCD200mutant 0.000					95 percent confidence interval:
MmrVgp62	R9	0	0	0	0	0	0	0	0	0	0	0	0	0	0	0	0	0	0	0	0	0	0	0	0	0	0	0	0	0	0	0	0		6_25662d0_vCD200mutant 0.000					-192.56 -16.56
MmrVgp61	R8	0	0	0	0	0	0	0	0	0	0	0	1	0	1	0	0	0	0	0	0	0	0	0	0	0	0	0	0.942971	0	0.954237	0	0		7_28902d0_vCD200mutant 0.000					sample estimates:
MmrVgp60	R7	0	0	0	0	0	0	0	0	0	0	0	1	0	0	0	0	0	0	0	0	0	0	0	0	0	0	0	0.942971	0	0	0	0		8_28834d0_vCD200mutant 0.000					mean of x mean of y
MmrVgp59	R6	0	0	0	0	0	0	0	0	0	0	0	0	0	0	1	0	0	0	0	0	0	0	0	0	0	0	0	0	0	0	0.986333	0		9_29119d28_WildTypeRRV 53.572					44.2 148.8
MmrVgp58	immediate-early gene product	0	0	0	0	0	0	0	0	0	0	0	0	0	0	0	2	0	0	0	0	0	0	0	0	0	0	0	0	0	0	0	1.67606		10_27386d28_WildTypeRRV 56.948
MmrVgp57	helicase-primase primase subunit BSLF1	0	0	0	0	0	0	0	0	0	0	0	0	0	0	0	0	0	0	0	0	0	0	0	0	0	0	0	0	0	0	0	0		11_29000d28_WildTypeRRV 28.543
MmrVgp56	hypothetical protein	0	0	0	0	0	0	0	0	0	0	0	0	0	0	0	0	0	0	0	0	0	0	0	0	0	0	0	0	0	0	0	0		12_25617d28_WildTypeRRV 37.719
MmrVgp55	dUTPase	0	0	0	0	0	0	0	0	0	0	0	0	1	0	0	0	0	0	0	0	0	0	0	0	0	0	0	0	1.07232	0	0	0		13_26430d28_vCD200mutant 208.029
MmrVgp54	hypothetical protein	0	0	0	0	0	0	0	0	0	0	0	0	0	0	0	1	0	0	0	0	0	0	0	0	0	0	0	0	0	0	0	0.83803		14_25662d28_vCD200mutant 83.019
MmrVgp53	hypothetical protein	0	0	0	0	0	0	0	0	0	0	0	0	0	0	0	1	0	0	0	0	0	0	0	0	0	0	0	0	0	0	0	0.83803		15_28902d28_vCD200mutant 182.472
MmrVgp52	glycoprotein R8.1	0	0	0	0	0	0	0	0	0	0	0	0	0	0	0	0	0	0	0	0	0	0	0	0	0	0	0	0	0	0	0	0		16_28834d28_vCD200mutant 121.514
MmrVgp51	bZIP transcription factor fragment	0	0	0	0	0	0	0	0	0	1	0	0	7	4	1	2	0	0	0	0	0	0	0	0	0	0.96522	0	0	7.50621	3.81695	0.986333	1.67606
MmrVgp50	transactivator	0	0	0	0	0	0	0	0	0	1	0	0	0	0	0	0	0	0	0	0	0	0	0	0	0	0.96522	0	0	0	0	0	0
MmrVgp49	hypothetical protein	0	0	0	0	0	0	0	0	0	0	0	0	0	1	0	0	0	0	0	0	0	0	0	0	0	0	0	0	0	0.954237	0	0
MmrVgp48	hypothetical protein	0	0	0	0	0	0	0	0	0	0	0	0	0	0	0	0	0	0	0	0	0	0	0	0	0	0	0	0	0	0	0	0
MmrVgp47	glycoprotein L	0	0	0	0	0	0	0	0	0	0	0	0	0	0	0	0	0	0	0	0	0	0	0	0	0	0	0	0	0	0	0	0
MmrVgp46	uracil DNA glycosylase	0	0	0	0	0	0	0	0	0	1	0	0	0	0	0	0	0	0	0	0	0	0	0	0	0	0.96522	0	0	0	0	0	0
MmrVgp45	hypothetical protein	0	0	0	0	0	0	0	0	2	0	0	1	10	1	0	3	0	0	0	0	0	0	0	0	1.72814	0	0	0.942971	10.7232	0.954237	0	2.51409
MmrVgp44	helicase-primase subunit BBLF4	0	0	0	0	0	0	0	0	1	0	0	0	0	0	0	0	0	0	0	0	0	0	0	0	0.864072	0	0	0	0	0	0	0
MmrVgp43	capsid protein	0	0	0	0	0	0	0	0	0	0	0	0	0	0	0	0	0	0	0	0	0	0	0	0	0	0	0	0	0	0	0	0
MmrVgp42	hypothetical protein	0	0	0	0	0	0	0	0	0	0	0	0	0	0	0	0	0	0	0	0	0	0	0	0	0	0	0	0	0	0	0	0
MmrVgp41	helicase/primase	0	0	0	0	0	0	0	0	0	0	0	0	0	0	0	0	0	0	0	0	0	0	0	0	0	0	0	0	0	0	0	0
MmrVgp40	helicase/primase	0	0	0	0	0	0	0	0	0	0	0	0	0	0	0	0	0	0	0	0	0	0	0	0	0	0	0	0	0	0	0	0
MmrVgp39	glycoprotein M	0	0	0	0	0	0	0	0	0	0	0	0	0	0	0	2	0	0	0	0	0	0	0	0	0	0	0	0	0	0	0	1.67606
MmrVgp38	hypothetical protein	0	0	0	0	0	0	0	0	0	0	0	0	0	0	0	0	0	0	0	0	0	0	0	0	0	0	0	0	0	0	0	0
MmrVgp37	alkaline exonuclease	0	0	0	0	0	0	0	0	0	0	0	0	0	0	2	0	0	0	0	0	0	0	0	0	0	0	0	0	0	0	1.97267	0
MmrVgp36	kinase	0	0	0	0	0	0	0	0	0	0	0	0	0	0	0	0	0	0	0	0	0	0	0	0	0	0	0	0	0	0	0	0
MmrVgp35	hypothetical protein	0	0	0	0	0	0	0	0	0	0	0	0	0	0	0	0	0	0	0	0	0	0	0	0	0	0	0	0	0	0	0	0
MmrVgp34	hypothetical protein	0	0	0	0	0	0	0	0	0	0	0	0	0	0	0	0	0	0	0	0	0	0	0	0	0	0	0	0	0	0	0	0
MmrVgp33	hypothetical protein	0	0	0	0	0	0	0	0	0	0	0	0	0	0	0	0	0	0	0	0	0	0	0	0	0	0	0	0	0	0	0	0
MmrVgp32	hypothetical protein	0	0	0	0	0	0	0	0	0	0	0	0	0	0	0	0	0	0	0	0	0	0	0	0	0	0	0	0	0	0	0	0
MmrVgp31	hypothetical protein	0	0	0	0	0	0	0	0	0	0	0	0	0	0	0	0	0	0	0	0	0	0	0	0	0	0	0	0	0	0	0	0
MmrVgp30	hypothetical protein	0	0	0	0	0	0	0	0	0	0	0	0	0	0	0	0	0	0	0	0	0	0	0	0	0	0	0	0	0	0	0	0
MmrVgp29	hypothetical protein	0	0	0	0	0	0	0	0	0	0	0	0	0	0	0	0	0	0	0	0	0	0	0	0	0	0	0	0	0	0	0	0
MmrVgp28	hypothetical protein	0	0	0	0	0	0	0	0	0	0	0	0	0	0	0	0	0	0	0	0	0	0	0	0	0	0	0	0	0	0	0	0
MmrVgp27	hypothetical protein	0	0	0	0	0	0	0	0	0	0	0	0	0	0	0	0	0	0	0	0	0	0	0	0	0	0	0	0	0	0	0	0
MmrVgp26	hypothetical protein	0	0	0	0	0	0	0	0	0	0	0	0	0	0	0	0	0	0	0	0	0	0	0	0	0	0	0	0	0	0	0	0
MmrVgp25	Capsid triplex subunit 2	0	0	0	0	0	0	0	0	0	0	0	0	0	0	0	0	0	0	0	0	0	0	0	0	0	0	0	0	0	0	0	0
MmrVgp24	major capsid protein	0	0	0	0	0	0	0	0	0	0	0	0	1	2	0	0	0	0	0	0	0	0	0	0	0	0	0	0	1.07232	1.90847	0	0
MmrVgp23	hypothetical protein	0	0	0	0	0	0	0	0	0	0	0	0	0	0	0	0	0	0	0	0	0	0	0	0	0	0	0	0	0	0	0	0
MmrVgp22	hypothetical protein	0	0	0	0	0	0	0	0	0	0	0	0	0	0	0	0	0	0	0	0	0	0	0	0	0	0	0	0	0	0	0	0
MmrVgp21	glycoprotein H	0	0	0	0	0	0	0	0	0	0	0	0	1	0	0	2	0	0	0	0	0	0	0	0	0	0	0	0	1.07232	0	0	1.67606
MmrVgp20	thymidine kinase	0	0	0	0	0	0	0	0	0	0	0	0	0	0	0	0	0	0	0	0	0	0	0	0	0	0	0	0	0	0	0	0
MmrVgp19	hypothetical protein	0	0	0	0	0	0	0	0	0	0	0	0	0	0	0	0	0	0	0	0	0	0	0	0	0	0	0	0	0	0	0	0
MmrVgp18	tegument protein	0	0	0	0	0	0	0	0	0	0	0	0	0	0	0	0	0	0	0	0	0	0	0	0	0	0	0	0	0	0	0	0
MmrVgp17	hypothetical protein	0	0	0	0	0	0	0	0	0	0	0	0	0	0	0	0	0	0	0	0	0	0	0	0	0	0	0	0	0	0	0	0
MmrVgp16	capsid protein	0	0	0	0	0	0	0	0	0	0	0	0	0	0	0	1	0	0	0	0	0	0	0	0	0	0	0	0	0	0	0	0.83803
MmrVgp15	Bcl-2 homolog	0	0	0	0	0	0	0	0	0	0	0	0	0	0	0	0	0	0	0	0	0	0	0	0	0	0	0	0	0	0	0	0
MmrVgp14	Similar to ORFRU1-R, Macaca mulatta rhadinovirus 26-95	0	0	0	0	0	0	0	0	0	0	0	0	0	0	0	0	0	0	0	0	0	0	0	0	0	0	0	0	0	0	0	0
MmrVgp13	R3	0	0	0	0	0	0	0	0	0	0	0	6	12	6	7	14	0	0	0	0	0	0	0	0	0	0	0	5.65782	12.8678	5.72542	6.90433	11.7324
MmrVgp12	Similar to ORFRU8-L, Macaca mulatta rhadinovirus 26-95	0	0	0	0	0	0	0	0	0	0	0	0	0	0	0	0	0	0	0	0	0	0	0	0	0	0	0	0	0	0	0	0
MmrVgp11	thymidylate synthase	0	0	0	0	0	0	0	0	0	0	0	0	0	0	0	0	0	0	0	0	0	0	0	0	0	0	0	0	0	0	0	0
MmrVgp10	R2	0	0	0	0	0	0	0	0	0	0	0	0	1	0	0	0	0	0	0	0	0	0	0	0	0	0	0	0	1.07232	0	0	0
MmrVgp09	hypothetical protein	0	0	0	0	0	0	0	0	0	0	0	0	0	0	1	0	0	0	0	0	0	0	0	0	0	0	0	0	0	0	0.986333	0
MmrVgp08	hypothetical protein	0	0	0	0	0	0	0	0	1	0	0	1	0	0	0	1	0	0	0	0	0	0	0	0	0.864072	0	0	0.942971	0	0	0	0.83803
MmrVgp07	DNA polymerase	0	0	0	0	0	0	0	0	0	0	0	0	0	0	2	1	0	0	0	0	0	0	0	0	0	0	0	0	0	0	1.97267	0.83803
MmrVgp06	glycoprotein BALF4	0	0	0	0	0	0	0	0	0	0	0	1	0	0	1	0	0	0	0	0	0	0	0	0	0	0	0	0.942971	0	0	0.986333	0
MmrVgp05	transport protein	0	0	0	0	0	0	0	0	0	0	0	0	0	0	1	0	0	0	0	0	0	0	0	0	0	0	0	0	0	0	0.986333	0
MmrVgp04	single-stranded DNA binding protein	0	0	0	0	0	0	0	0	0	0	0	0	0	0	0	0	0	0	0	0	0	0	0	0	0	0	0	0	0	0	0	0
MmrVgp03	complement binding protein	0	0	0	0	0	0	0	0	0	0	0	0	0	0	0	0	0	0	0	0	0	0	0	0	0	0	0	0	0	0	0	0
MmrVgp02	dihydrofolate reductase	0	0	0	0	0	0	0	0	0	0	0	0	0	0	0	0	0	0	0	0	0	0	0	0	0	0	0	0	0	0	0	0
MmrVgp01	R1	0	0	0	0	0	0	0	0	1	0	1	0	1	0	1	0	0	0	0	0	0	0	0	0	0.864072	0	0.839504	0	1.07232	0	0.986333	0

## Sheet: MapLocusToProduct
locus_tag	product
MmrVgp01	R1
MmrVgp02	dihydrofolate reductase
MmrVgp03	complement binding protein
MmrVgp04	single-stranded DNA binding protein
MmrVgp05	transport protein
MmrVgp06	glycoprotein BALF4
MmrVgp07	DNA polymerase
MmrVgp08	hypothetical protein
MmrVgp09	hypothetical protein
MmrVgp10	R2
MmrVgp11	thymidylate synthase
MmrVgp12	Similar to ORFRU8-L, Macaca mulatta rhadinovirus 26-95
MmrVgp13	R3
MmrVgp14	Similar to ORFRU1-R, Macaca mulatta rhadinovirus 26-95
MmrVgp15	Bcl-2 homolog
MmrVgp16	capsid protein
MmrVgp17	hypothetical protein
MmrVgp18	tegument protein
MmrVgp19	hypothetical protein
MmrVgp20	thymidine kinase
MmrVgp21	glycoprotein H
MmrVgp22	hypothetical protein
MmrVgp23	hypothetical protein
MmrVgp24	major capsid protein
MmrVgp25	Capsid triplex subunit 2
MmrVgp26	hypothetical protein
MmrVgp27	hypothetical protein
MmrVgp28	hypothetical protein
MmrVgp29	hypothetical protein
MmrVgp30	hypothetical protein
MmrVgp31	hypothetical protein
MmrVgp32	hypothetical protein
MmrVgp33	hypothetical protein
MmrVgp34	hypothetical protein
MmrVgp35	hypothetical protein
MmrVgp36	kinase
MmrVgp37	alkaline exonuclease
MmrVgp38	hypothetical protein
MmrVgp39	glycoprotein M
MmrVgp40	helicase/primase
MmrVgp41	helicase/primase
MmrVgp42	hypothetical protein
MmrVgp43	capsid protein
MmrVgp44	helicase-primase subunit BBLF4
MmrVgp45	hypothetical protein
MmrVgp46	uracil DNA glycosylase
MmrVgp47	glycoprotein L
MmrVgp48	hypothetical protein
MmrVgp49	hypothetical protein
MmrVgp50	transactivator
MmrVgp51	bZIP transcription factor fragment
MmrVgp52	glycoprotein R8.1
MmrVgp53	hypothetical protein
MmrVgp54	hypothetical protein
MmrVgp55	dUTPase
MmrVgp56	hypothetical protein
MmrVgp57	helicase-primase primase subunit BSLF1
MmrVgp58	immediate-early gene product
MmrVgp59	R6
MmrVgp60	R7
MmrVgp61	R8
MmrVgp62	R9
MmrVgp63	Similar to vIRF, Macaca mulatta rhadinovirus 26-95
MmrVgp64	R10
MmrVgp65	R11
MmrVgp66	R12
MmrVgp67	R13
MmrVgp68	hypothetical protein
MmrVgp69	DNA replication protein
MmrVgp70	small ribonucleotide reductase
MmrVgp71	large ribonucleotide reductase
MmrVgp72	Capsid triplex subunit 1
MmrVgp73	tegument protein
MmrVgp74	tegument protein
MmrVgp75	capsid protein
MmrVgp76	hypothetical protein
MmrVgp77	tegument protein
MmrVgp78	Similar to ORF67.5, Macaca mulatta rhadinovirus 26-95
MmrVgp79	glycoprotein
MmrVgp80	hypothetical protein
MmrVgp81	Similar to ORFRU9-L, Macaca mulatta rhadinovirus 26-95
MmrVgp82	Similar to ORFRU12-L, Macaca mulatta rhadinovirus 26-95
MmrVgp83	Similar to ORFRU14-L, Macaca mulatta rhadinovirus 26-95
MmrVgp84	FLIP
MmrVgp85	cyclin D homolog
MmrVgp86	latent nuclear antigen
MmrVgp87	R15
MmrVgp88	G protein coupled receptor
MmrVgp89	FGAM-synthase

## Sheet: RawCounts_forR
GeneId	1_29119d0	2_27386d0	3_29000d0	4_25617d0	5_26430d0	6_25662d0	7_28902d0	8_28834d0	9_29119d28	10_27386d28	11_29000d28	12_25617d28	13_26430d28	14_25662d28	15_28902d28	16_28834d28
MmrVgp89	0	0	0	0	0	0	0	0	0	2	0	1	4	1	0	3
MmrVgp88	0	0	0	0	0	0	0	0	9	2	2	1	1	2	7	2
MmrVgp87	0	0	0	0	0	0	0	0	0	0	0	0	1	1	0	0
MmrVgp86	0	0	0	0	0	0	0	0	0	0	1	0	4	0	6	0
MmrVgp85	0	0	0	0	0	0	0	0	5	5	2	4	24	6	28	13
MmrVgp84	0	0	0	0	0	0	0	0	4	6	5	6	21	6	14	11
MmrVgp83	0	0	0	0	0	0	0	0	0	1	0	1	5	7	5	6
MmrVgp82	0	0	0	0	0	0	0	0	2	1	0	0	3	0	4	0
MmrVgp81	0	0	0	0	0	0	0	0	4	2	3	1	15	3	9	12
MmrVgp80	0	0	0	0	0	0	0	0	17	22	11	9	30	28	48	40
MmrVgp79	0	0	0	0	0	0	0	0	16	14	9	5	50	17	42	22
MmrVgp78	0	0	0	0	0	0	0	0	0	0	0	0	0	0	0	1
MmrVgp77	0	0	0	0	0	0	0	0	0	0	0	0	0	0	0	0
MmrVgp76	0	0	0	0	0	0	0	0	0	0	0	1	2	0	1	2
MmrVgp75	0	0	0	0	0	0	0	0	0	1	0	0	0	0	0	0
MmrVgp74	0	0	0	0	0	0	0	0	0	0	0	0	0	0	0	0
MmrVgp73	0	0	0	0	0	0	0	0	0	0	0	0	0	0	0	0
MmrVgp72	0	0	0	0	0	0	0	0	0	0	0	0	0	0	0	0
MmrVgp71	0	0	0	0	0	0	0	0	0	0	0	0	0	0	0	0
MmrVgp70	0	0	0	0	0	0	0	0	0	0	0	0	0	0	1	0
MmrVgp69	0	0	0	0	0	0	0	0	0	0	0	0	0	0	0	0
MmrVgp68	0	0	0	0	0	0	0	0	0	0	0	0	0	0	1	0
MmrVgp67	0	0	1	0	0	0	0	0	0	0	0	0	0	0	0	1
MmrVgp66	0	0	0	0	0	0	0	0	0	0	0	0	0	0	1	0
MmrVgp65	0	0	0	0	0	0	0	0	0	0	0	0	0	0	0	2
MmrVgp64	0	0	0	0	0	0	0	0	0	0	0	0	0	1	1	0
MmrVgp63	0	0	0	0	0	0	0	0	0	0	0	0	0	0	0	0
MmrVgp62	0	0	0	0	0	0	0	0	0	0	0	0	0	0	0	0
MmrVgp61	0	0	0	0	0	0	0	0	0	0	0	1	0	1	0	0
MmrVgp60	0	0	0	0	0	0	0	0	0	0	0	1	0	0	0	0
MmrVgp59	0	0	0	0	0	0	0	0	0	0	0	0	0	0	1	0
MmrVgp58	0	0	0	0	0	0	0	0	0	0	0	0	0	0	0	2
MmrVgp57	0	0	0	0	0	0	0	0	0	0	0	0	0	0	0	0
MmrVgp56	0	0	0	0	0	0	0	0	0	0	0	0	0	0	0	0
MmrVgp55	0	0	0	0	0	0	0	0	0	0	0	0	1	0	0	0
MmrVgp54	0	0	0	0	0	0	0	0	0	0	0	0	0	0	0	1
MmrVgp53	0	0	0	0	0	0	0	0	0	0	0	0	0	0	0	1
MmrVgp52	0	0	0	0	0	0	0	0	0	0	0	0	0	0	0	0
MmrVgp51	0	0	0	0	0	0	0	0	0	1	0	0	7	4	1	2
MmrVgp50	0	0	0	0	0	0	0	0	0	1	0	0	0	0	0	0
MmrVgp49	0	0	0	0	0	0	0	0	0	0	0	0	0	1	0	0
MmrVgp48	0	0	0	0	0	0	0	0	0	0	0	0	0	0	0	0
MmrVgp47	0	0	0	0	0	0	0	0	0	0	0	0	0	0	0	0
MmrVgp46	0	0	0	0	0	0	0	0	0	1	0	0	0	0	0	0
MmrVgp45	0	0	0	0	0	0	0	0	2	0	0	1	10	1	0	3
MmrVgp44	0	0	0	0	0	0	0	0	1	0	0	0	0	0	0	0
MmrVgp43	0	0	0	0	0	0	0	0	0	0	0	0	0	0	0	0
MmrVgp42	0	0	0	0	0	0	0	0	0	0	0	0	0	0	0	0
MmrVgp41	0	0	0	0	0	0	0	0	0	0	0	0	0	0	0	0
MmrVgp40	0	0	0	0	0	0	0	0	0	0	0	0	0	0	0	0
MmrVgp39	0	0	0	0	0	0	0	0	0	0	0	0	0	0	0	2
MmrVgp38	0	0	0	0	0	0	0	0	0	0	0	0	0	0	0	0
MmrVgp37	0	0	0	0	0	0	0	0	0	0	0	0	0	0	2	0
MmrVgp36	0	0	0	0	0	0	0	0	0	0	0	0	0	0	0	0
MmrVgp35	0	0	0	0	0	0	0	0	0	0	0	0	0	0	0	0
MmrVgp34	0	0	0	0	0	0	0	0	0	0	0	0	0	0	0	0
MmrVgp33	0	0	0	0	0	0	0	0	0	0	0	0	0	0	0	0
MmrVgp32	0	0	0	0	0	0	0	0	0	0	0	0	0	0	0	0
MmrVgp31	0	0	0	0	0	0	0	0	0	0	0	0	0	0	0	0
MmrVgp30	0	0	0	0	0	0	0	0	0	0	0	0	0	0	0	0
MmrVgp29	0	0	0	0	0	0	0	0	0	0	0	0	0	0	0	0
MmrVgp28	0	0	0	0	0	0	0	0	0	0	0	0	0	0	0	0
MmrVgp27	0	0	0	0	0	0	0	0	0	0	0	0	0	0	0	0
MmrVgp26	0	0	0	0	0	0	0	0	0	0	0	0	0	0	0	0
MmrVgp25	0	0	0	0	0	0	0	0	0	0	0	0	0	0	0	0
MmrVgp24	0	0	0	0	0	0	0	0	0	0	0	0	1	2	0	0
MmrVgp23	0	0	0	0	0	0	0	0	0	0	0	0	0	0	0	0
MmrVgp22	0	0	0	0	0	0	0	0	0	0	0	0	0	0	0	0
MmrVgp21	0	0	0	0	0	0	0	0	0	0	0	0	1	0	0	2
MmrVgp20	0	0	0	0	0	0	0	0	0	0	0	0	0	0	0	0
MmrVgp19	0	0	0	0	0	0	0	0	0	0	0	0	0	0	0	0
MmrVgp18	0	0	0	0	0	0	0	0	0	0	0	0	0	0	0	0
MmrVgp17	0	0	0	0	0	0	0	0	0	0	0	0	0	0	0	0
MmrVgp16	0	0	0	0	0	0	0	0	0	0	0	0	0	0	0	1
MmrVgp15	0	0	0	0	0	0	0	0	0	0	0	0	0	0	0	0
MmrVgp14	0	0	0	0	0	0	0	0	0	0	0	0	0	0	0	0
MmrVgp13	0	0	0	0	0	0	0	0	0	0	0	6	12	6	7	14
MmrVgp12	0	0	0	0	0	0	0	0	0	0	0	0	0	0	0	0
MmrVgp11	0	0	0	0	0	0	0	0	0	0	0	0	0	0	0	0
MmrVgp10	0	0	0	0	0	0	0	0	0	0	0	0	1	0	0	0
MmrVgp09	0	0	0	0	0	0	0	0	0	0	0	0	0	0	1	0
MmrVgp08	0	0	0	0	0	0	0	0	1	0	0	1	0	0	0	1
MmrVgp07	0	0	0	0	0	0	0	0	0	0	0	0	0	0	2	1
MmrVgp06	0	0	0	0	0	0	0	0	0	0	0	1	0	0	1	0
MmrVgp05	0	0	0	0	0	0	0	0	0	0	0	0	0	0	1	0
MmrVgp04	0	0	0	0	0	0	0	0	0	0	0	0	0	0	0	0
MmrVgp03	0	0	0	0	0	0	0	0	0	0	0	0	0	0	0	0
MmrVgp02	0	0	0	0	0	0	0	0	0	0	0	0	0	0	0	0
MmrVgp01	0	0	0	0	0	0	0	0	1	0	1	0	1	0	1	0
9997|SCO2	668	276	402	419	230	305	790	521	738	534	891	702	431	579	555	612
9994|CASP8AP2	4344	5588	2018	3284	3309	4974	4175	3396	3577	3491	3698	3771	3246	3618	4022	3963
9993|DGCR2	2197	2614	2876	2805	2745	2412	3509	4022	4303	3990	4327	3201	2853	3701	3361	3995
9992|KCNE2	20	14	2	12	7	5	5	8	10	14	12	20	11	13	11	13
9991|PTBP3	12337	12409	5432	11458	11402	12804	11881	10318	10886	10623	12415	11770	11195	10994	13368	12405
9990|SLC12A6	3329	6306	5577	4920	6421	5313	5744	6015	5898	5379	5779	4716	4567	4603	5773	6635
999|CDH1	144	136	99	368	144	211	150	116	146	160	133	127	277	236	187	156
9988|DMTF1	8338	8585	5565	6324	6298	8833	6871	7783	5316	5506	5836	4969	4175	5179	4900	5891
9987|HNRPDL	20413	18507	12831	16059	17088	18641	15414	19257	12990	12142	12842	10916	14614	12763	12757	13636
9986|RCE1	567	666	668	624	665	488	873	1177	775	790	852	672	621	584	666	779
9985|REC8	192	215	254	178	67	94	127	124	255	259	400	200	136	109	124	146
9984|THOC1	4022	1924	1136	1853	1476	2367	1744	1809	1887	1305	1964	2069	1660	1641	1822	1787
9982|FGFBP1	0	0	0	2	3	0	1	1	0	1	0	0	0	0	0	1
9980|DOPEY2	1525	2481	2274	2490	2560	2252	1877	2466	2600	2854	2564	1798	2045	2165	2098	2842
998|CDC42	7644	6391	3909	6121	4865	6279	4544	6028	6820	6231	7278	6225	5553	5744	5438	7000
9978|RBX1	4142	1609	1068	1873	1054	1621	1780	1592	2392	2028	2660	2653	2135	1993	2006	2368
9976|CLEC2B	4608	3342	988	2118	1890	2665	2193	2949	2331	2152	2305	2254	2123	2145	2194	2271
9975|NR1D2	1579	3124	1533	3039	2939	3785	2458	2803	1240	1689	1752	1552	1769	1930	1539	1993
9973|CCS	246	281	272	162	253	232	376	491	381	338	179	194	235	257	207	329
9972|NUP153	3267	3711	2436	3881	3483	4033	3679	3482	4069	3361	4188	3801	3070	3699	4156	4622
9971|NR1H4	0	0	0	0	0	0	0	0	1	0	0	0	0	0	0	0
9970|NR1I3	0	0	0	0	0	0	0	0	0	0	0	0	0	0	0	0
997|CDC34	1220	893	955	1140	574	836	1462	1185	1581	1475	1910	1586	1152	1431	1462	1524
9969|MED13	3133	4707	3121	4058	4400	5136	4604	4979	4463	3909	4645	4408	3867	4475	4748	5286
9968|MED12	2938	5001	5382	5114	5287	4091	5202	5922	5335	4772	5226	4188	3852	4690	4656	6537
9967|THRAP3	8892	9148	8374	9494	8592	9500	10514	10038	13022	10812	13131	11532	9281	11208	11559	12923
9966|TNFSF15	0	24	13	29	18	27	28	9	7	15	19	16	50	12	13	11
9965|FGF19	0	0	0	0	0	0	0	1	1	0	0	0	0	0	0	0
9963|SLC23A1	142	119	78	93	130	138	201	133	182	186	222	151	148	189	178	226
9962|SLC23A2	822	1214	1169	1168	1436	1300	1196	1834	1391	1369	1418	1068	961	1226	1134	1624
9961|MVP	4330	2882	4689	5588	3458	3105	6535	5057	10563	7302	9754	9435	7611	8384	7554	8470
9960|USP3	3845	3862	2366	3649	3263	3675	3452	3991	3148	3219	3374	2980	2588	2732	2954	3721
996|CDC27	3966	3617	1729	3281	2851	3893	3020	3694	3359	2778	3538	3426	3048	3173	3469	3704
9958|USP15	18929	15627	6882	11492	10771	15558	11790	14682	9559	8613	10618	9697	9200	8790	8930	9202
9957|HS3ST1	364	324	144	593	217	325	410	295	400	319	316	431	348	416	446	561
9956|HS3ST2	5	22	1	10	14	24	21	21	2	13	1	2	4	21	12	8
9955|HS3ST3A1	103	173	133	183	122	155	254	201	177	254	165	169	145	216	203	257
9951|HS3ST4	2	1	1	2	0	3	0	0	1	2	0	1	1	1	0	0
9950|GOLGA5	2330	2466	1322	2354	2016	2808	1968	2186	2022	1758	1957	2241	1809	1845	2161	2028
995|CDC25C	354	32	15	49	25	80	124	57	300	138	285	340	167	196	279	259
9949|AMMECR1	558	608	363	664	604	617	551	559	593	594	727	635	553	596	579	635
9948|WDR1	11446	9079	8564	11848	8945	9081	9718	9832	15477	12900	16534	13840	12142	13422	12379	15907
9946|CRYZL1	906	719	403	560	551	625	675	626	636	579	590	549	515	474	588	554
9945|GFPT2	132	65	20	82	55	80	91	66	58	40	38	18	81	77	39	56
9943|OXSR1	2269	2670	2080	2958	2482	2562	2857	2986	3363	2911	3433	3195	2524	2875	3124	3863
9942|XYLB	11	30	19	41	10	35	22	41	43	35	22	23	14	41	28	29
9941|EXOG	832	615	472	617	493	620	692	514	1045	952	1097	1022	746	933	951	762
9940|DLEC1	1	8	10	9	9	16	9	12	7	7	6	5	3	9	1	9
994|CDC25B	7564	8167	9001	10033	10421	6594	7225	10679	10942	9468	8631	7299	8219	7486	5573	10197
9939|RBM8A	2758	2654	2365	2539	2404	2729	2757	2981	3225	2781	3274	3199	3137	2913	2750	2788
9938|ARHGAP25	4928	4727	4484	6692	4157	5209	5536	5621	7010	5456	6135	6233	4210	5543	5862	7582
9937|DCLRE1A	1357	614	342	635	427	687	649	591	826	677	913	898	806	757	974	968
9936|CD302	202	283	122	290	170	236	211	150	117	178	180	136	167	197	150	188
9935|MAFB	886	1132	810	3308	733	930	1236	656	1017	1166	920	924	1008	1452	959	1189
9934|P2RY14	113	214	49	144	58	110	115	80	84	89	45	67	116	68	133	84
9933|KIAA0020	5721	3338	1561	2338	1880	3347	2352	2309	2533	2271	2873	2492	2453	2411	2485	2440
9931|HELZ	2753	4651	3228	3575	4539	4766	4289	4619	4338	4015	4324	3556	3425	4022	4102	4927
993|CDC25A	465	111	84	210	78	149	348	172	897	414	791	819	532	488	793	730
9929|JOSD1	3586	4163	4021	4783	4024	4245	5224	5568	6531	5598	6301	5533	4573	5533	5365	6541
9928|KIF14	263	39	32	73	53	152	232	92	593	276	538	551	357	398	587	581
9927|MFN2	2295	2005	2394	3000	1811	2449	2604	2810	3553	2536	3100	2751	2078	2749	2439	3245
9926|LPGAT1	1745	2314	1300	2675	1837	2940	2435	2211	2722	2357	2467	2775	2112	2713	2893	2772
9925|ZBTB5	716	649	599	805	816	707	887	781	1104	844	1049	989	751	814	814	1009
9924|PAN2	5884	7122	7066	6838	6815	6332	8069	8641	5915	5629	6247	4989	3985	5065	4734	6776
9923|ZBTB40	2401	4039	4670	3481	4228	3148	4851	5177	3692	3403	3746	3130	2326	3351	3401	4279
9922|IQSEC1	5541	7297	7166	9450	7128	7490	9671	8542	9527	7979	7953	8018	6114	9220	8024	9114
9921|RNF10	5275	4990	4996	6404	4839	4904	5945	5625	7900	6196	8214	6595	5576	6531	6271	8029
9920|KBTBD11	36	91	47	107	47	177	30	47	43	95	97	74	67	181	19	87
9919|SEC16A	3680	5539	6230	6141	6356	5198	6519	7166	7505	7008	7261	5594	5253	6899	6252	8140
9918|NCAPD2	3043	1495	1615	1636	1567	1973	3196	1984	7206	3893	6721	4835	4062	4462	5856	6483
9917|FAM20B	1442	1305	1153	1875	1038	1658	1530	1166	2342	1636	2411	1872	1240	1842	1854	2071
9915|ARNT2	27	30	53	77	40	70	30	34	31	49	25	16	53	55	36	33
9914|ATP2C2	4	2	2	1	0	5	4	1	2	3	0	7	1	5	2	5
9913|SUPT7L	1561	1221	1036	1378	1094	1313	1248	1246	1530	1183	1527	1202	1013	1264	1180	1527
9912|ARHGAP44	43	34	40	53	40	46	38	67	64	52	69	38	38	36	35	71
9911|TMCC2	297	463	198	560	390	484	724	322	368	329	447	723	560	363	482	393
9910|RABGAP1L	7617	7557	4553	6497	6417	8654	6645	7800	6361	6158	6837	6292	6061	6399	6679	7025
991|CDC20	1962	208	224	405	181	577	1135	373	3425	1489	3138	2752	2046	2019	2935	2771
9909|DENND4B	7330	9163	11722	11080	10204	8230	11213	13223	11538	11176	11796	8871	8181	10562	8793	12299
9908|G3BP2	7406	8327	5004	7617	7835	9620	7275	9905	8504	7819	8962	8109	6925	7463	7382	7964
9907|AP5Z1	7608	5819	5014	6609	5485	4072	6198	6592	6608	7109	5919	5068	5626	5198	4226	5904
9906|SLC35E2	5867	7962	8636	9632	8292	7595	9593	10404	12843	11034	12014	9350	8061	10243	9604	12490
9905|SGSM2	2817	3216	3026	2808	2449	2098	5938	5396	4222	3963	3204	2494	2229	2614	3966	4065
9904|RBM19	1340	1838	1614	2360	1976	1860	2086	1564	2300	2206	2073	2370	1943	2291	2319	1678
9903|KLHL21	644	657	1093	1195	832	684	1245	1512	1732	1412	1795	1587	1254	1281	1056	1644
9902|MRC2	313	288	471	324	165	192	296	448	587	515	713	461	324	320	405	459
9901|SRGAP3	131	379	266	520	504	355	291	429	238	345	239	223	367	357	192	285
9900|SV2A	126	411	287	465	303	239	282	319	157	329	147	184	169	163	124	143
990|CDC6	656	109	97	189	100	248	285	140	1018	449	776	892	502	599	688	764
9899|SV2B	4	3	1	5	1	5	1	4	2	3	0	0	1	0	1	3
9898|UBAP2L	3951	5835	5523	5952	6151	5338	5154	5720	6396	5683	6187	4928	4744	5708	5509	6952
9897|KIAA0196	1744	1969	1515	2426	1714	2260	1952	1899	2598	2128	2371	2492	1780	2343	2339	2537
9896|FIG4	1097	1520	801	1242	1214	1411	1010	1216	1338	1232	1295	1194	1141	1238	1073	1567
9895|TECPR2	290	815	1190	776	975	1007	928	1004	658	601	581	495	598	781	523	605
9894|TELO2	1995	1284	1634	1896	1018	1145	2870	2113	2231	2120	2157	2140	1367	1889	1737	2059
9892|SNAP91	19	8	18	46	12	22	5	10	10	22	13	11	17	13	19	10
9891|NUAK1	12	12	27	51	11	38	25	14	29	11	26	38	19	40	14	13
9890|LPPR4	25	52	25	22	35	25	30	42	25	75	40	24	29	18	35	26
989|SEPT7	31893	14557	5784	11946	10543	15502	12993	13934	13444	11709	16387	15150	14165	12666	13845	15547
9889|ZBED4	820	967	897	1137	1099	961	1213	1121	1766	1394	1638	1337	1205	1379	1528	1695
9887|SMG7	4119	5388	4826	5649	4952	5262	5485	5466	6555	5516	6183	5357	4444	5783	6189	7358
9886|RHOBTB1	871	961	856	980	1048	738	942	951	1189	924	1003	939	691	673	954	860
9885|OSBPL2	1686	2739	1934	2732	2141	2519	3160	3192	2411	2694	2309	2126	1704	2508	2327	3141
9884|LRRC37A	0	0	0	0	0	0	0	0	0	0	0	0	0	0	0	0
9882|TBC1D4	2491	1759	1475	1726	1554	2328	2303	1749	2214	1657	2726	1886	1932	1806	2049	2152
9881|TRANK1	2667	4405	4405	4464	4302	4438	5258	5192	8970	6439	7456	6176	5026	6832	7095	8119
9880|ZBTB39	282	549	492	532	557	556	631	608	731	662	732	607	442	543	555	763
988|CDC5L	3409	3969	2828	5072	3447	4982	3921	3567	4523	3821	4711	5246	3899	5051	4266	4525
9879|DDX46	4925	5518	4133	5607	5699	6597	5176	5874	5793	4950	5810	6128	5417	5548	5699	5910
9878|TOX4	4201	3514	2780	3748	2854	3605	3527	3526	4570	3766	4470	3908	3526	3656	3896	4605
9877|ZC3H11A	14312	16259	10941	15954	14064	16268	15459	15317	12765	12296	14330	13031	10263	12194	12129	16572
9875|URB1	1055	1464	1879	1572	2509	1349	1665	1813	1805	1673	1983	1419	1784	1496	1411	1917
9874|TLK1	5507	6529	3340	5179	5822	6213	4971	6037	4626	5041	5710	4229	4275	4016	4445	5917
9873|FCHSD2	5041	8265	4400	7020	7606	7078	7745	7940	6544	6456	6816	6646	5694	6915	7160	9276
9871|SEC24D	1432	1028	505	1198	759	1079	1626	873	2252	1440	2057	2164	1675	1984	2222	2342
9870|KIAA0317	1710	2623	2375	2480	2645	2634	2666	3139	3239	3034	3086	2848	2269	2693	2759	3454
987|LRBA	2127	3872	2923	3060	3711	4622	3373	4242	4330	3859	3939	3886	3688	3980	4069	4337
9869|SETDB1	1940	2380	2308	2247	2305	2095	2213	2484	2884	2503	2741	2079	1967	2436	2234	3045
9868|TOMM70A	2662	2551	1615	2784	2218	2571	2295	2228	3323	2728	3371	2855	2356	2694	2699	3403
9867|PJA2	5756	6696	3145	7739	6020	8101	6506	7919	6254	5926	6042	7416	6208	6343	6987	7286
9866|TRIM66	23	12	17	21	20	20	14	20	30	31	29	32	31	19	31	49
9865|TRIL	24	16	20	21	19	34	17	22	105	38	75	99	33	57	62	28
9863|MAGI2	28	10	5	22	11	30	17	15	29	22	28	17	27	27	31	29
9862|MED24	1789	1894	1930	2199	1690	1567	2179	2046	2775	2510	3023	2048	1687	2158	2174	2719
9861|PSMD6	5175	3361	2175	3210	2737	3541	3323	3714	3715	2871	3819	3858	3214	3188	3317	3231
9860|LRIG2	546	850	842	801	867	832	787	1098	678	757	835	549	491	688	623	840
9859|CEP170	5457	5882	3401	5276	4922	6613	5648	5323	5172	4589	5987	6212	4979	5310	6563	6258
9858|PPP1R26	219	146	180	268	145	148	383	295	371	194	325	293	273	269	288	332
9857|CEP350	3062	4735	3073	4471	4301	6150	4576	4496	4122	4146	4808	4424	3670	4490	4310	5302
9856|KIAA0319	289	118	35	192	61	196	130	152	262	147	58	230	120	218	106	240
9855|FARP2	369	471	378	416	316	352	495	437	641	461	581	517	443	525	500	631
9854|C2CD2L	1256	1364	1608	1678	1368	1260	1743	1618	1760	1539	1783	1602	1382	1442	1364	1645
9853|RUSC2	255	407	480	360	393	298	498	609	434	501	437	308	356	362	351	479
9852|EPM2AIP1	1045	2544	1063	1424	2349	2228	1872	2763	1911	2025	1764	1348	1828	1835	1870	1825
9851|KIAA0753	996	1067	875	1144	1362	1110	1101	1047	1306	977	1155	893	939	1157	987	1406
9849|ZNF518A	3841	4605	1442	3005	2725	4290	3285	3780	2443	2634	2732	2611	2491	2823	2992	2990
9848|MFAP3L	19	85	64	81	60	129	69	70	35	48	49	25	49	55	61	49
9847|C2CD5	3180	2539	1341	2941	1944	3319	2519	2072	2718	2267	3035	2912	2218	2747	2533	2864
9846|GAB2	839	1253	1006	1617	1001	1619	2018	1506	1720	1432	1235	1373	1387	1514	1747	1533
9844|ELMO1	3488	2924	2656	4243	2761	3440	3768	2655	5415	4184	5948	5076	3985	5168	5595	6372
9843|HEPH	6	2	4	15	3	5	5	2	9	11	0	7	5	5	7	4
9842|PLEKHM1	1857	2737	3206	3327	2837	2349	3595	3987	4414	4369	3891	3803	3028	3860	3457	4255
9841|ZBTB24	554	886	910	887	924	950	970	970	981	885	1049	739	832	955	997	1108
9840|TESPA1	2509	3055	2559	3598	2897	2663	3211	2976	3073	3410	3533	3809	2751	2938	3463	4259
9839|ZEB2	1454	1620	763	2481	1242	1831	1553	1071	1795	1704	1531	2185	1674	1972	2649	1971
9837|GINS1	1057	350	236	457	335	599	787	472	1396	825	1609	1187	1060	1192	1311	1471
9836|LCMT2	178	108	88	164	105	125	177	129	293	197	260	245	149	184	201	260
9833|MELK	484	57	22	91	54	186	172	116	566	249	528	612	406	337	395	634
9832|JAKMIP2	135	99	20	232	42	187	160	139	30	54	26	129	44	121	61	96
9831|ZNF623	654	862	828	858	593	699	1021	871	1176	1049	1086	1009	702	839	910	1205
9830|TRIM14	550	1170	841	1148	892	1027	1536	1160	985	1173	969	1108	745	1150	1305	1088
983|CDK1	4676	304	171	435	238	636	1235	503	2985	1169	3513	2912	2280	1550	2724	2503
9829|DNAJC6	11	31	13	65	38	28	36	25	13	20	22	24	18	27	28	18
9828|ARHGEF17	56	54	54	229	82	114	83	68	43	64	42	112	90	84	58	48
9827|RGP1	359	623	356	558	621	589	702	494	692	585	354	538	505	581	578	609
9826|ARHGEF11	1041	1854	1856	1955	1557	1590	1097	1509	1467	2369	1638	1230	1377	1554	928	1474
9825|SPATA2	450	456	534	714	537	496	584	699	859	790	917	664	537	705	710	817
9824|ARHGAP11A	1272	351	178	442	277	630	902	396	2238	1042	2029	1964	1267	1381	2006	1864
9823|ARMCX2	781	952	636	1066	734	977	983	867	744	900	852	838	723	773	627	846
9821|RB1CC1	5240	5629	2268	4016	4009	5925	4172	4844	3410	3510	4120	3781	3614	3757	3617	4513
9820|CUL7	4327	5768	6489	5297	5225	4535	6953	7812	4907	5965	6349	4279	4084	4701	3957	5991
9819|TSC22D2	1088	1558	1256	1566	1518	1604	1780	1697	1622	1384	1736	1452	1316	1594	1551	1632
9818|NUPL1	2350	2515	1424	2464	1794	2294	2515	2083	3086	2652	3269	3359	2388	2556	3015	3368
9817|KEAP1	1107	859	923	1352	601	763	1247	1126	1843	1613	1948	1660	1073	1339	1264	1624
9816|URB2	412	630	639	664	683	615	661	793	941	898	871	915	720	730	729	899
9815|GIT2	4346	3797	2960	3844	3544	4185	3611	4097	4466	3257	4203	3528	3361	3429	4070	4438
9814|SFI1	1192	1114	1080	1209	943	987	1498	1586	1584	1321	1687	1293	1104	1412	1105	1610
9813|EFCAB14	5376	7452	5574	8890	7411	7657	7505	7313	9313	8392	8733	8268	6430	8191	8390	9615
9812|KIAA0141	2548	2997	2574	3571	2987	3176	3752	3423	4243	4000	4027	4022	3718	4379	3967	4726
9811|CTIF	129	133	144	192	158	180	326	225	310	299	242	213	183	223	242	251
9810|RNF40	4385	5224	6319	6445	5231	4240	7960	6760	7634	6876	7289	6542	5362	6390	6334	7580
9807|IP6K1	1318	1488	1894	1871	1539	1311	2086	2190	2296	2127	2320	2026	1611	1985	1755	2357
9806|SPOCK2	1757	2000	2901	2039	2639	2000	2572	3605	2474	2296	2622	1904	1992	2013	1984	2474
9805|SCRN1	35	70	31	17	36	32	31	76	45	60	30	5	115	28	33	84
9804|TOMM20	4589	5031	4099	5361	4595	4884	5599	7291	5861	5666	6611	5899	4931	5044	5845	7007
9802|DAZAP2	17331	19862	14314	20995	18880	20127	17500	21091	21642	20218	20995	18429	17795	18766	18301	20537
9801|MRPL19	2125	1407	686	1315	861	1303	1522	1100	1527	1458	1912	1662	1404	1419	1679	1748
98|ACYP2	301	226	62	218	135	264	176	138	170	224	210	186	282	286	225	254
9798|IST1	4181	4132	3854	4773	3621	3972	4585	4717	5279	4898	5539	5186	3761	4582	4159	5550
9797|TATDN2	3274	4312	4690	4310	3879	3693	4422	4912	5582	5328	5790	4529	3672	4246	3984	5067
9796|PHYHIP	13	2	4	5	2	10	11	17	16	7	4	7	4	6	8	3
9794|MAML1	1724	2392	2397	2605	2428	2417	2896	2819	3048	2696	2935	2312	1969	2721	2499	3327
9793|CKAP5	3502	2783	2163	3447	2680	3835	3309	3070	6304	4030	5346	5665	3999	4770	5786	5681
9792|SERTAD2	2079	3724	1798	2959	3898	3478	3080	4439	3955	3455	3289	2540	2739	2989	3407	3903
9791|PTDSS1	3447	3649	3266	3865	3272	3314	5101	4444	5053	4048	4871	4807	3346	3965	5289	4947
9790|BMS1	3338	2083	1738	3501	2663	3600	2079	2208	3411	2402	2781	2922	2410	3097	1988	2588
9789|SPCS2	1996	1458	1036	1749	1114	1589	1869	1384	2158	1771	2398	2493	1783	1973	2208	2090
9788|MTSS1	671	920	764	1284	1312	1086	1041	960	1074	1000	594	808	1150	1081	1161	1156
9787|DLGAP5	3477	381	159	510	252	938	1135	462	2851	1295	2473	2930	2326	2138	2906	2057
9786|KIAA0586	1078	804	562	836	705	1130	897	832	958	722	912	892	879	949	1005	908
9785|DHX38	2670	3009	3671	3437	3127	2813	4234	4130	4578	3925	4451	3812	2970	3712	3233	4385
9784|SNX17	4365	3313	3955	4403	2808	2995	5339	5008	6929	6282	7344	5853	4552	5139	4851	6347
9783|RIMS3	95	86	107	127	91	116	201	176	283	175	261	223	213	197	225	269
9782|MATR3	44260	25994	9439	20877	17299	25647	18454	21210	17384	17635	22750	20139	19036	17100	19230	20132
9781|RNF144A	838	1494	1319	2520	1924	1614	1313	3376	1390	1446	1310	1636	1094	1147	924	2760
9780|PIEZO1	3511	2765	4476	4492	2945	3818	5974	4508	7370	5030	7310	6225	4369	6791	5945	5935
978|CDA	15	6	20	42	10	23	15	12	19	20	15	17	12	18	12	15
9779|TBC1D5	4465	5782	5243	6574	6915	6389	6110	6812	7991	6461	7458	6144	6005	6969	6803	7993
9778|KIAA0232	1244	1968	1225	1874	2044	1883	1487	2227	1887	1816	1946	1518	1512	1877	1700	2101
9777|TM9SF4	1548	1956	2071	2285	2205	1924	2481	2424	3230	2731	2990	2500	2009	2538	2545	3134
9776|ATG13	2411	3386	3120	3390	3512	3037	3228	3636	4226	4020	3850	3049	3365	3351	3402	3946
9775|EIF4A3	2655	2499	2442	3088	2390	2572	2847	2953	4636	3660	4812	3740	3325	3659	3627	4450
9774|BCLAF1	9822	13087	6973	11214	11435	14637	9533	12707	10245	9481	10550	9796	9199	9756	9828	10586
9772|KIAA0195	1629	2155	2437	2625	2237	1885	2438	3040	2763	2767	2820	2233	1986	2592	2154	3380
9771|RAPGEF5	658	217	149	388	139	608	921	390	1409	580	1766	1838	582	1125	1794	1898
9770|RASSF2	6213	6336	6535	8633	5467	6656	8105	6683	8843	8873	10051	7894	6258	7991	7805	9257
977|CD151	1226	823	751	1437	788	962	1714	1244	1241	1325	982	1414	1268	1195	1156	1084
9768|KIAA0101	3227	223	71	192	91	421	757	279	1389	696	2114	1683	1304	1064	1527	1542
9767|PHF16	248	304	197	452	256	351	376	308	332	211	282	350	288	308	357	289
9766|KIAA0247	2938	4164	4118	3894	4476	4238	5594	6808	7650	5924	6034	5208	4542	5795	5339	6237
9765|ZFYVE16	2194	2002	906	1871	1410	2352	2045	2115	1377	1221	1376	1594	1328	1703	1739	1810
9764|KIAA0513	434	623	822	849	1179	631	781	1523	872	908	953	658	870	894	585	1350
9762|PROSAPIP1	222	468	427	378	421	391	493	685	238	363	275	205	247	269	225	339
9761|MLEC	1843	1706	2105	2679	1791	2108	3144	2502	5523	3713	5319	4903	3002	4088	4544	4841
9760|TOX	3434	3012	1803	2682	2632	3613	3270	2615	3779	2968	4786	3476	2919	3450	3837	4473
976|CD97	3572	5422	5290	6424	5863	5567	6690	9080	9145	7770	7255	6209	5830	7317	7255	7286
9759|HDAC4	625	1052	1353	1205	1334	1034	1115	1732	1382	1596	1587	1199	1032	1313	971	1758
9758|FRMPD4	4	0	2	6	0	5	1	1	2	1	1	0	2	1	2	0
9757|MLL4	3788	5234	7253	6534	5945	4838	7727	7457	6732	6795	7567	6367	5353	6755	5958	7620
9755|TBKBP1	405	142	169	179	109	110	372	169	895	814	721	1043	625	702	1066	804
9754|STARD8	101	184	153	348	97	160	225	107	152	143	114	112	134	177	121	100
9753|ZSCAN12	189	217	268	177	237	205	216	151	279	218	332	208	263	214	232	215
9752|PCDHA9	0	0	0	1	0	0	0	0	0	0	0	0	0	0	0	0
9751|SNPH	60	47	136	140	95	69	103	296	119	112	116	94	76	115	59	157
9750|FAM65B	10114	14515	13713	12919	14532	13253	12898	14492	15601	15758	16652	11607	11040	12740	12342	17039
975|CD81	6560	4967	6299	6098	3991	4508	8243	8526	11129	7934	9320	8456	6095	7927	7283	8596
9749|PHACTR2	652	739	430	835	759	956	1101	695	927	717	907	773	873	912	1096	966
9748|SLK	4033	4027	2050	3702	3514	4964	3683	3760	3424	2913	3348	3693	3197	3379	3865	3299
9747|FAM115A	58	75	35	122	52	114	94	73	115	71	70	105	65	114	88	97
9746|CLSTN3	118	162	162	351	154	275	157	311	148	179	116	200	146	314	126	199
9745|ZNF536	1	0	0	2	0	0	0	0	1	1	0	1	0	0	2	0
9744|ACAP1	14076	15961	20113	15076	10705	12532	16143	21917	16364	20209	20814	13118	11533	15726	9847	17427
9743|ARHGAP32	65	97	136	157	168	172	125	158	130	84	129	76	151	125	149	176
9742|IFT140	432	431	371	414	303	275	556	404	545	414	524	419	346	380	447	484
9741|LAPTM4A	3754	3409	1869	3582	2261	3566	3419	3071	2645	2738	3165	3275	2689	2840	2904	2986
974|CD79B	25625	11229	11405	13439	6762	9430	25297	15556	27962	20361	25739	24205	14922	20679	24405	23958
9739|SETD1A	1854	2812	3443	3257	3527	2563	3800	3880	3907	3516	3872	3097	2811	3495	3257	3668
9738|CCP110	982	797	382	823	714	970	804	662	1218	885	1342	1242	888	1050	1302	1347
9737|GPRASP1	1569	2471	2936	1933	2354	1711	1734	2971	1948	2098	2417	1233	1335	1279	988	1932
9736|USP34	9525	13172	9688	11995	11974	14442	12558	13706	11909	11546	12812	10978	9272	11824	11589	15402
9735|KNTC1	920	261	129	313	188	574	589	303	1259	609	1061	1107	989	977	1173	1044
9734|HDAC9	1194	1056	391	1265	814	1454	1331	900	1113	1119	1254	1220	995	1368	1580	1645
9733|SART3	2193	2354	2168	2565	2098	2430	2738	2619	3530	2938	3385	2911	2316	2996	2591	3388
9732|DOCK4	45	83	47	184	68	66	89	47	66	86	47	76	77	74	50	84
9731|CEP104	865	1520	1448	1468	1783	1256	1874	1663	1534	1628	2008	1443	1505	1397	1667	1966
9730|VPRBP	1354	1795	1645	1930	1681	1896	1898	1814	2562	2071	2279	2098	1665	1953	2164	2424
973|CD79A	17964	10720	12060	12166	8047	9782	21414	15092	32482	21791	25323	24266	15218	21814	24008	21077
9729|KIAA0408	0	0	0	0	0	2	0	1	0	0	0	0	0	1	0	0
9728|SECISBP2L	2598	3635	1923	3260	3214	4016	3602	3201	2867	2924	3104	3048	2681	3414	3953	3715
9727|RAB11FIP3	2368	2003	2347	2020	1777	1431	2229	2607	3168	2730	3204	2342	1976	2031	1679	2582
9726|ZNF646	777	1063	1446	1251	826	1096	1769	1432	1817	1839	1891	1625	1126	1607	1322	1671
9725|TMEM63A	4231	5772	14750	4806	9478	4686	5138	12478	4453	5274	9203	2769	5663	3257	2686	7810
9724|UTP14C	939	1102	690	1158	758	1193	1128	977	1389	1341	1480	1498	839	1182	1235	1396
9723|SEMA3E	7	1	1	8	1	6	1	2	6	1	1	0	1	1	0	5
9722|NOS1AP	5	15	11	2	12	3	14	22	13	8	11	6	11	3	15	13
9721|GPRIN2	26	0	38	4	0	1	52	7	45	10	65	3	4	8	53	5
972|CD74	183085	172316	141725	206578	153091	181387	212148	191733	299057	246358	228852	222500	176299	252334	246011	256025
9719|ADAMTSL2	12	8	15	20	3	8	17	16	4	10	5	7	7	4	6	6
9718|ECE2	2	0	1	0	0	0	0	0	0	0	0	0	0	0	0	0
9717|SEC14L5	6	3	5	5	3	2	4	2	5	12	3	0	5	10	1	0
9716|AQR	2581	3891	2625	3574	4232	4682	2907	3765	3347	2995	3041	3243	2959	3294	3164	3425
9715|FAM131B	2	0	1	4	0	3	2	4	0	1	0	1	3	2	5	5
9712|USP6NL	1501	1614	635	1498	1302	2000	1807	1441	1919	1716	1855	1988	1666	2205	2640	2482
9711|KIAA0226	4217	5114	5255	5134	5947	5467	8546	6602	9051	6267	8080	6721	5756	7427	8811	8344
9710|KIAA0355	1717	3456	2914	2775	3105	2681	3278	3592	2818	3313	2666	2109	2040	2418	2461	3012
971|CD72	9370	4185	3991	3988	4452	3324	7021	6369	9471	5632	9107	7596	5459	6178	7696	9644
9709|HERPUD1	2954	2186	1589	2890	2294	2457	3975	3418	4605	2885	3692	4159	3297	3771	5032	3282
9708|PCDHGA8	20	58	41	44	63	48	25	67	28	35	36	25	23	37	32	49
9706|ULK2	2249	2412	1803	2893	2824	3210	2426	2690	2090	2097	2043	1828	1981	2749	2269	2653
9705|ST18	1	1	3	0	0	0	1	0	2	0	1	0	1	0	0	1
9704|DHX34	430	222	342	486	297	221	432	371	693	351	678	511	358	363	555	452
9703|KIAA0100	6194	9434	10427	8798	9716	8129	10873	11546	12570	10279	11424	9259	8444	9524	10422	12442
9702|CEP57	6239	3258	1396	2414	2151	3148	2920	2637	2884	2253	3110	2911	2436	2340	2923	3338
9701|PPP6R2	3337	3595	3763	3688	3279	3128	4281	4851	4724	4516	5253	3627	3283	4052	3318	4663
9700|ESPL1	393	106	132	150	85	203	377	197	1051	478	902	823	523	581	740	843
970|CD70	47	29	31	61	27	41	17	55	163	75	138	71	114	72	52	92
97|ACYP1	733	269	213	269	175	258	387	295	486	361	582	485	389	454	423	458
9699|RIMS2	22	6	1	3	1	3	3	2	5	8	4	10	8	5	5	4
9698|PUM1	2673	3831	3075	3741	4390	3804	3443	3806	3830	3471	4288	3284	3115	3532	3389	4057
9697|TRAM2	1201	1054	942	1631	994	1269	1833	1558	2934	1859	2761	3350	1817	2663	2648	3744
9696|CROCC	885	865	1492	1080	1186	972	1618	1866	1540	1476	1681	1108	1211	1502	1043	1439
9695|EDEM1	5476	6994	6709	7660	8243	7343	8349	9499	13512	10741	13044	10591	8706	10261	10735	13656
9694|EMC2	2632	1162	398	970	782	1181	938	900	943	908	1112	1053	1181	932	1056	1211
9693|RAPGEF2	1307	1983	1314	2215	2434	2625	2153	2309	2261	1557	1540	1808	1466	2094	1652	1914
9692|KIAA0391	435	371	230	374	294	373	368	388	519	327	416	473	390	371	457	394
9690|UBE3C	2513	3631	3033	3995	3622	3504	4003	4041	4708	4055	4609	3967	3543	3905	3973	4815
969|CD69	55881	95124	26505	31249	51947	50550	42732	75365	36710	47302	38229	23669	55442	38057	33722	34360
9689|BZW1	30581	14660	6000	12417	10378	13342	13432	15528	14021	12730	17065	15870	15079	11957	15206	14427
9688|NUP93	1246	969	1019	1309	994	1129	1171	1054	2086	1571	1940	1559	1365	1651	1735	1819
9687|GREB1	14	19	10	16	26	14	14	24	13	14	15	12	19	10	13	27
9686|VGLL4	2585	2694	2576	2881	2659	2512	3268	3538	4094	3645	4116	3345	2871	3347	3088	3656
9685|CLINT1	6343	4299	2693	5528	4542	5044	5403	5042	6093	4645	6083	6716	5550	5424	6488	8145
9684|LRRC14	390	342	376	420	319	322	566	544	654	652	689	577	451	550	577	697
9683|N4BP1	2392	3183	2422	2909	3204	3017	2727	3084	3279	3110	3223	2554	2469	3138	3052	3732
9682|KDM4A	1572	1872	1950	1939	1727	1671	2176	2163	3451	2787	3225	2538	1910	2684	2510	2971
9681|DEPDC5	1221	1553	1310	1500	1562	1733	1555	1726	2025	1797	1792	1653	1419	1851	1525	1924
968|CD68	1045	1899	1633	2752	1351	1624	1823	954	1222	1744	1068	890	1251	1562	1235	1152
9679|FAM53B	3525	4021	5414	4660	4673	4429	9102	9828	12646	10348	10974	10395	7278	10345	11035	11401
9678|PHF14	3825	3222	1598	2561	2138	3097	2426	2550	2474	2422	2756	2676	2412	2285	2543	2731
9677|PPIP5K1	603	937	856	1041	962	1034	910	980	752	859	801	709	626	788	690	910
96764|TGS1	2659	1827	1073	1699	1342	2014	1675	1831	2207	1779	2197	2175	1716	2000	1988	2219
9675|TTI1	955	995	1220	1284	1321	1217	1105	1493	1511	1205	1657	1334	1189	1435	1241	1856
9674|KIAA0040	6787	8574	6943	9208	6154	6353	8433	7411	10663	10174	10072	11598	7709	8728	10987	10844
9673|SLC25A44	597	718	760	892	639	673	867	741	1182	1096	1172	976	715	873	891	1175
9672|SDC3	177	602	463	552	357	384	629	266	533	519	392	260	349	386	400	287
9671|WSCD2	0	1	0	0	1	3	4	5	2	6	1	6	0	5	12	4
9670|IPO13	1190	1398	1670	1925	1269	1204	1846	1777	1872	1787	1917	1645	1398	1655	1575	1873
967|CD63	1504	2001	2187	2717	1949	1877	2350	2136	2140	2526	2140	1650	2101	1941	1570	1909
9669|EIF5B	2664	2570	2188	3619	2708	2883	2240	2293	3642	3129	3706	3301	2900	3159	3264	3932
9668|ZNF432	1921	989	556	719	405	675	812	748	789	724	943	774	496	452	702	977
9667|SAFB2	2945	3292	3872	3686	3023	3055	4442	4523	3970	3682	4642	3817	3127	3802	3134	3909
9666|DZIP3	2109	1769	1185	2076	1521	2606	1947	1801	2161	1752	2242	2073	1766	2142	2453	2352
9665|KIAA0430	2679	3794	2974	4186	3823	3882	3379	3576	4112	3916	3928	3803	2995	3722	3795	4790
9663|LPIN2	1831	2208	1828	3121	2549	2463	2849	2473	3629	2965	3030	3065	2614	3282	2901	3648
9662|CEP135	1856	2362	1082	2036	2002	2700	1980	1783	1637	1530	1880	1855	1620	1904	1819	2153
966|CD59	2378	1510	1359	2544	1192	2550	2154	1220	2159	1204	1991	2269	1587	2042	2054	1260
9659|PDE4DIP	428	555	554	992	511	684	713	451	685	624	645	765	632	587	641	608
9658|ZNF516	339	458	595	603	622	530	705	749	840	586	747	490	616	574	616	778
9657|IQCB1	1857	1207	794	1218	982	1407	1559	1210	1287	1102	1577	1662	1030	1281	1347	1606
9656|MDC1	1451	2172	1653	2276	1575	2003	1562	2074	2387	2590	2205	1779	1488	2186	1988	2584
9655|SOCS5	1587	1510	697	1414	937	1379	2022	1416	1411	1368	1524	1627	1049	1214	1354	1411
9654|TTLL4	884	1095	1177	1208	1249	991	1047	1284	1290	1136	1296	1029	917	1087	1040	1443
9653|HS2ST1	1836	1571	785	1288	1151	1725	2041	1765	1720	1380	2180	2033	1415	1587	2037	2072
9652|TTC37	9859	8357	4477	7359	5333	8411	7843	7717	5997	5619	6842	7245	5585	5551	6567	6443
9651|PLCH2	23	70	86	70	53	61	114	228	13	89	79	46	59	60	41	115
9650|MTFR1	283	245	174	283	226	262	323	230	310	238	328	287	245	271	283	303
965|CD58	2915	1621	613	1520	862	1756	1566	967	1436	1193	1738	1693	1292	1277	1528	1462
9649|RALGPS1	102	104	95	87	89	138	140	143	121	103	118	106	83	114	152	130
9648|GCC2	3259	5533	2019	3586	4014	6810	3899	3885	2802	3164	2909	2984	2820	3916	3550	3423
9647|PPM1F	1920	2063	2491	2573	1906	1914	2968	3347	3275	2725	3273	2499	1974	2566	2449	3355
9646|CTR9	2661	3012	2410	3685	2621	3102	2901	2799	3708	3455	4215	3739	2882	3468	3586	3837
96459|FNIP1	1447	2612	1200	1838	2501	2587	1640	2485	1645	1696	1841	1569	1611	1794	1661	2200
9645|MICAL2	203	621	606	564	526	711	554	680	581	853	541	469	381	800	515	864
9644|SH3PXD2A	417	794	625	1231	684	1028	844	787	653	789	467	594	539	845	629	667
9643|MORF4L2	6252	3160	1877	2937	2240	2917	3500	3206	3271	2836	3900	3481	2929	2894	3200	3617
9641|IKBKE	3323	3603	4191	3400	3947	2925	4142	4880	3945	4195	4167	3132	3643	3292	3134	4296
9640|ZNF592	2571	4632	4483	4535	4764	4077	4831	5066	5937	5385	5255	4177	3925	5005	4498	5217
9639|ARHGEF10	86	104	72	193	91	164	106	96	98	94	65	125	132	144	111	112
9638|FEZ1	90	44	45	126	28	79	62	45	50	46	44	44	39	46	58	36
9637|FEZ2	2159	1193	688	1546	992	1492	1443	1155	1641	1460	1870	1887	1595	1702	1644	1762
9636|ISG15	186	897	185	126	79	206	449	116	498	1181	667	767	264	698	915	464
9635|CLCA2	1	4	3	9	0	3	4	2	0	0	0	1	2	1	0	2
9633|MTL5	8	16	6	3	6	16	13	7	18	16	14	7	8	23	8	14
9632|SEC24C	3541	4085	4583	4858	3533	3681	5082	4803	6258	5464	6252	5096	4181	5146	4831	6236
9631|NUP155	1424	1092	897	1250	1144	1443	1238	1249	1756	1215	1628	1822	1329	1489	1611	1534
9630|GNA14	13	19	6	25	9	18	15	8	14	8	2	6	6	21	17	14
963|CD53	22965	20208	19790	24013	18630	23941	27573	24443	31138	24679	32695	30753	20577	27259	28174	31304
9628|RGS6	6	12	3	4	24	41	6	40	13	11	2	1	21	31	1	20
9627|SNCAIP	109	51	31	63	20	152	74	18	231	136	111	134	64	319	111	133
9626|GUCA1C	1	0	0	0	2	0	2	0	0	1	0	0	0	0	0	0
9625|AATK	12	24	12	52	58	13	47	16	44	49	20	39	110	21	57	11
9623|TCL1B	132	156	143	139	67	25	181	108	263	182	168	185	66	57	123	122
9622|KLK4	0	0	0	1	9	0	2	0	1	1	1	0	29	0	0	0
9620|CELSR1	347	402	392	359	263	499	497	626	472	418	390	240	384	612	327	655
962|CD48	63148	40994	18193	29112	27363	27347	32445	38691	29520	28288	26976	28022	29532	19265	29173	31372
9619|ABCG1	1367	1874	1503	1193	1826	1581	2663	2092	2248	1736	2181	1382	1963	1971	1989	2753
9618|TRAF4	3431	3389	2818	3250	2820	3110	3902	4274	3596	3832	3424	2870	2652	3476	2874	3571
9617|MTRF1	799	713	343	601	449	602	513	608	543	568	731	670	584	454	555	677
9616|RNF7	2108	1063	1012	1256	877	1323	1481	1493	2030	1581	2240	1902	1545	1491	1720	1824
9615|GDA	16	9	10	13	1	26	6	8	8	8	12	6	4	9	6	6
9612|NCOR2	3389	4227	6131	6687	5671	4885	6370	7224	8162	6623	7089	6062	5437	7316	6718	7195
9611|NCOR1	1214	2069	1518	1738	1943	2215	1868	1871	2219	1783	1898	1599	1630	1930	2163	2256
9610|RIN1	46	28	59	51	37	41	75	74	73	38	85	68	56	74	40	69
961|CD47	7373	6943	3929	7187	4865	6746	6974	6163	8060	7250	8182	7893	5889	6988	7867	7918
9609|RAB36	0	1	0	2	0	2	0	2	0	2	1	0	2	6	0	0
9607|CARTPT	0	0	0	0	0	0	0	0	0	0	0	0	0	0	0	0
9605|VPS9D1	431	554	519	880	493	469	719	721	602	699	531	574	554	572	432	531
9604|RNF14	1674	1504	719	1438	975	1421	1520	1376	1667	1494	1764	1651	1337	1527	1768	1707
9603|NFE2L3	437	398	247	562	259	498	356	260	401	375	433	502	383	456	349	356
9601|PDIA4	7290	4019	3462	5143	3401	4109	8251	4300	9525	6041	10257	10497	6502	8581	11386	9467
9600|PITPNM1	13258	11503	13897	14788	13061	10759	18777	18527	18023	15594	19403	15869	14633	16116	16277	18817
960|CD44	9027	12208	11529	18889	13456	19165	12499	15481	15022	13353	13347	12280	12545	14444	11229	13223
9595|CYTIP	11998	11091	8008	8133	11384	10958	10455	14170	9667	8458	10229	9435	8302	7408	8551	8390
9592|IER2	12891	7345	18456	13688	11540	7985	16816	11295	8713	7206	9662	8496	11718	10527	9955	10954
9590|AKAP12	114	205	103	204	160	234	114	138	148	174	116	191	84	135	122	142
959|CD40LG	2019	2664	1874	3017	2673	2847	2131	2714	1689	2238	2286	1880	2000	1560	1893	2064
9589|WTAP	7028	6223	3567	5790	5454	6315	5737	6259	6214	5533	6928	6005	5251	5752	5953	6932
9588|PRDX6	3300	1884	2119	2343	3175	3026	3692	4143	5724	3497	5196	4340	3990	3974	4226	5857
9587|MAD2L1BP	950	784	655	932	567	698	831	852	865	894	1060	1058	747	818	802	1077
9586|CREB5	23	21	15	50	39	31	25	17	12	19	16	15	12	25	20	17
9585|KIF20B	5137	1847	663	1791	1388	2671	2021	1903	3110	1462	3046	2861	2568	2543	3283	3305
9584|RBM39	35514	21590	12133	17606	14388	21203	19455	21332	15782	14498	18614	17714	15027	14524	14554	16468
9583|ENTPD4	1077	2037	1424	1587	2004	1956	1906	2055	1701	1461	1554	1585	1417	1618	1714	1831
9582|APOBEC3B	224	147	121	206	107	154	187	64	257	209	272	270	110	234	279	103
9581|PREPL	1877	2000	831	1674	1321	1914	1784	1573	1756	1859	1609	1917	1591	1593	1809	1860
9580|SOX13	19	53	36	180	32	84	63	62	23	37	24	55	46	89	41	52
958|CD40	5467	3009	2789	4164	2520	3047	5434	4112	6444	4616	5634	5501	3833	4636	5096	5193
9578|CDC42BPB	1212	1639	1184	2406	1283	1851	2040	2190	1279	1556	1117	1163	1247	1847	1406	1656
9577|BRE	842	955	665	1329	935	1057	696	808	1082	893	969	948	936	1048	977	1078
9576|SPAG6	3	4	1	3	1	5	2	3	3	1	2	3	6	6	0	3
9575|CLOCK	739	1291	779	1382	1188	1417	977	1395	729	952	761	874	772	915	837	1097
9573|GDF3	0	0	0	0	0	0	2	0	1	0	0	1	0	0	0	0
9572|NR1D1	240	391	510	644	595	585	515	543	281	342	376	248	361	355	290	391
9570|GOSR2	2409	2608	2422	3069	2514	2938	2598	2597	3512	2885	3402	2967	2634	2959	2827	3493
957|ENTPD5	94	232	137	171	197	213	196	200	168	176	151	175	128	159	171	197
9569|GTF2IRD1	38	29	27	35	14	32	78	31	20	26	21	20	30	37	36	46
95681|CEP41	607	429	503	699	411	595	441	704	755	542	806	574	368	572	479	830
9568|GABBR2	0	4	2	3	0	1	2	2	1	3	1	0	3	1	1	1
9567|GTPBP1	2466	2672	2795	2828	2956	2920	3504	3645	4166	3419	4024	3031	3079	3456	3434	4058
9564|BCAR1	62	48	27	98	24	67	58	36	88	70	76	73	57	153	65	79
9563|H6PD	1241	1871	2312	2218	2244	2080	2767	3160	2355	2612	2585	1778	2050	1964	2039	2583
9562|MINPP1	550	362	236	408	272	424	543	321	680	495	735	566	486	534	652	671
956|ENTPD3	2	6	0	6	1	10	9	1	4	11	2	3	0	8	1	3
9559|VPS26A	2102	2024	1021	2471	1729	2194	1811	1834	2097	2021	2557	2332	1956	2316	1953	2424
9557|CHD1L	1930	2058	1864	1708	1817	1908	2158	2535	1966	2130	2177	1727	1729	1805	1964	2518
9556|C14orf2	5340	1859	1818	1920	1138	1782	2942	2933	3242	2776	3438	3368	2696	2378	2438	2892
9555|H2AFY	12538	8052	7047	8921	8030	9411	9448	8214	13182	10248	14165	11227	10223	11186	11768	12353
9554|SEC22B	3547	2354	1198	2162	1513	2290	2439	1987	2090	1980	2392	2623	2169	2046	2347	2258
9553|MRPL33	374	186	200	183	176	219	163	235	218	178	193	163	148	129	148	204
9552|SPAG7	3066	1618	896	1529	984	1376	1614	1537	1952	1851	1657	1865	1702	1519	1642	1710
9551|ATP5J2	1898	876	1742	1468	843	1044	1898	1849	2842	1864	2917	2531	1891	1982	1877	2239
9550|ATP6V1G1	17572	8461	2027	6382	5402	7392	6695	6170	4653	5477	6757	6239	6220	5123	7237	6830
955|ENTPD6	651	571	678	573	538	601	935	949	1143	940	1015	810	771	1061	808	1029
9547|CXCL14	50	16	21	197	11	39	22	17	33	16	10	24	9	24	17	24
9546|APBA3	1331	1227	1331	1503	1273	1036	1536	1985	1707	1717	1783	1383	1312	1487	1434	1903
9545|RAB3D	58	49	78	67	65	48	87	94	128	99	109	121	72	102	100	127
9543|IGDCC3	2	3	3	5	0	6	8	8	11	27	25	59	24	21	7	26
9542|NRG2	13	19	12	30	12	19	20	28	21	9	17	9	11	31	16	29
9541|CIR1	4353	2397	1022	2087	1333	1940	1912	1657	2081	1929	2522	2279	2136	1932	2425	2522
9540|TP53I3	66	33	45	65	30	42	39	57	47	59	67	92	64	49	29	60
954|ENTPD2	3	4	2	11	6	4	5	5	4	9	3	5	13	6	4	4
9538|EI24	1473	1142	893	1427	988	1213	1411	1467	2024	1393	1778	1771	1360	1506	1820	1724
9537|TP53I11	706	1194	999	1611	628	837	1114	907	1043	1280	729	649	797	1015	835	719
9536|PTGES	31	18	21	58	18	32	26	9	18	25	21	22	21	36	8	12
9535|GMFG	18395	8024	8175	7702	5934	6284	9127	9817	10578	9412	11373	9604	9321	6853	8163	9757
9533|POLR1C	1173	722	2502	2716	682	2275	883	873	921	826	2789	2304	756	1619	729	851
9532|BAG2	455	149	79	253	100	282	270	157	363	238	485	407	304	343	357	376
9531|BAG3	145	148	220	261	233	197	242	248	249	247	306	309	266	262	311	269
9530|BAG4	903	787	397	877	585	828	781	702	902	855	1072	869	782	837	800	1001
953|ENTPD1	407	698	341	940	461	538	582	308	794	790	720	831	865	598	710	592
9529|BAG5	1722	1876	1067	1713	1257	1750	1708	1862	1678	1720	1824	1844	1379	1486	1471	1819
9528|TMEM59	13815	7387	3578	6274	4172	6016	8416	6782	6628	6055	7972	7906	6483	5663	6573	6084
9527|GOSR1	2216	2069	1089	1682	1543	2063	1845	1971	1523	1423	1585	1596	1398	1479	1667	1528
9526|MPDU1	4434	2030	1571	1802	1350	1725	2799	2456	2826	2145	2934	2627	2339	2153	2355	2676
9525|VPS4B	2011	1833	1005	2350	1244	1858	1877	1539	2358	2381	2572	2748	2091	2297	2368	2709
9524|TECR	1475	1212	1108	1386	1002	891	1444	1198	1678	1437	1774	1265	1098	1391	1388	1705
9522|SCAMP1	1983	1828	496	1301	1221	2061	1424	1216	965	1119	1129	1153	1219	1146	1289	1116
9521|EEF1E1	2572	956	482	810	665	948	1312	907	923	730	1608	1180	1366	1049	1473	1380
9520|NPEPPS	3727	4184	3360	4508	3734	3968	4066	3865	3948	3844	4699	3839	3128	3562	3655	4582
952|CD38	1542	2941	2486	2091	1854	2278	2636	2545	3643	2772	3410	2992	2189	3179	2488	3445
9519|TBPL1	1230	829	499	815	602	955	803	949	998	908	1155	1021	843	889	883	929
9518|GDF15	7	6	10	22	14	22	28	29	13	23	3	5	10	20	19	26
9517|SPTLC2	1074	1212	1100	1357	836	1172	1305	1411	2004	1661	1967	1710	1045	1377	1415	1856
9516|LITAF	3143	4045	2494	5915	3100	3699	3419	3259	4249	4504	3916	3430	4232	4764	3496	4669
9515|STXBP5L	8	0	0	0	0	3	1	0	2	2	0	0	2	1	2	3
9514|GAL3ST1	0	1	0	1	1	0	2	0	5	1	0	0	0	0	0	1
9513|FXR2	2043	1790	1925	1895	1410	1557	2653	2033	2742	2297	3211	2382	1853	2340	1996	2590
9512|PMPCB	7356	3873	1112	3056	2483	3199	3671	3540	3956	2874	1976	3803	3573	2860	3717	3749
9510|ADAMTS1	19	19	9	93	15	55	24	26	12	17	9	21	28	52	17	32
951|CD37	19343	16318	14652	21582	13272	14962	20082	18340	26521	23683	23134	22013	16593	22917	22529	24611
9509|ADAMTS2	21	4	7	10	0	11	13	6	14	7	11	13	4	18	12	13
9508|ADAMTS3	8	7	5	20	5	18	6	11	8	5	2	8	3	10	5	5
9507|ADAMTS4	3	8	12	20	7	14	9	10	9	27	12	10	7	15	9	18
9506|PAGE4	3	3	3	0	1	1	4	1	1	4	2	2	1	2	8	1
9500|MAGED1	773	699	711	904	799	756	825	723	1360	1085	1384	1008	905	1157	1206	1369
950|SCARB2	1548	3193	1868	3125	2373	3482	2280	2196	2167	2240	2007	1797	1927	2345	1923	2131
95|ACY1	520	599	594	717	416	527	470	705	673	1020	878	610	580	865	563	913
9499|MYOT	6	5	1	2	21	1	12	11	12	1	2	6	10	3	18	21
9498|SLC4A8	15	34	25	38	21	44	50	40	26	30	22	28	18	36	25	33
9497|SLC4A7	4676	4442	1851	3744	3521	5376	4865	4362	3448	3338	4081	4227	3557	4157	4816	4575
9496|TBX4	0	0	8	3	2	3	5	5	3	2	4	6	5	1	8	2
9495|AKAP5	2330	2407	1111	2283	1649	3044	3301	2957	2301	1805	2694	2769	1709	2441	2507	2963
9493|KIF23	1427	187	99	313	169	509	641	274	1739	890	1743	1735	1080	1232	1788	1687
9491|PSMF1	1603	1976	1851	2328	1924	2061	1979	2238	2873	2600	2693	2033	2063	2522	2359	3084
949|SCARB1	794	658	767	1113	452	726	1011	657	1533	982	1350	1113	991	1254	1360	1518
9489|PGS1	1526	1372	1370	1454	991	969	1953	1649	2051	1723	1963	1851	1239	1463	1248	1712
9488|PIGB	596	488	268	445	331	523	469	442	484	397	485	460	376	380	429	515
9487|PIGL	125	149	102	110	93	133	132	101	171	129	152	109	122	110	157	162
9486|CHST10	364	515	480	768	470	394	567	652	561	668	698	863	481	565	550	653
9482|STX8	1490	773	657	1098	680	964	671	856	1027	768	949	1064	1005	880	853	840
9481|SLC25A27	701	714	569	403	492	426	585	567	465	399	488	236	353	271	322	403
9480|ONECUT2	0	0	4	1	0	2	0	1	0	0	3	2	5	5	2	2
948|CD36	513	819	284	631	491	728	880	329	197	375	133	407	350	543	152	308
9479|MAPK8IP1	276	496	434	499	476	293	489	844	508	585	478	328	448	521	478	481
9478|CABP1	3	1	0	1	2	1	0	3	1	1	0	1	2	2	3	1
9477|MED20	1404	839	536	1104	494	892	1137	653	2123	1621	2128	2148	1254	1688	1760	1741
9476|NAPSA	369	39	211	232	94	76	270	355	839	51	587	605	695	288	523	737
9475|ROCK2	1273	1973	1136	1682	1813	2055	1603	1599	1376	1349	1484	1541	1259	1472	1529	1652
9474|ATG5	3001	2093	907	2029	1382	2090	1788	1858	1811	1644	2135	2087	1884	1749	1982	2053
9473|THEMIS2	1485	1057	1434	1210	975	1192	1882	1529	1975	1632	1865	1248	1371	1449	1702	1795
9472|AKAP6	48	77	64	62	112	104	37	69	53	49	60	53	106	59	69	54
9470|EIF4E2	1308	1031	1210	1186	942	990	1208	1307	1765	1475	1776	1613	1287	1272	1317	1653
947|CD34	73	26	27	110	32	77	177	21	72	84	53	341	113	173	42	57
9469|CHST3	10	2	14	31	7	18	17	13	8	9	8	12	22	17	17	11
9468|PCYT1B	9	3	3	6	2	1	5	1	2	3	4	3	3	2	4	2
9467|SH3BP5	7640	8048	5575	9887	6635	7583	10834	7587	13437	10078	10059	11332	8263	10529	10682	10410
9466|IL27RA	7674	6990	9332	8330	6825	6462	10977	10674	9163	9194	11038	8377	6804	7681	7088	9106
9465|AKAP7	834	753	264	744	426	712	525	450	542	643	449	487	526	509	497	640
9464|HAND2	0	0	0	6	0	0	0	0	0	1	0	0	0	0	1	2
9463|PICK1	241	257	238	366	274	238	304	273	317	339	309	308	249	271	211	334
9462|RASAL2	347	135	217	356	240	557	321	241	292	126	400	252	264	443	420	309
946|SIGLEC6	195	74	92	202	24	125	233	150	180	214	212	404	116	204	316	326
9459|ARHGEF6	5824	7788	6032	8598	6250	8084	7649	7676	9561	8544	8987	8959	6951	8340	8958	10172
9457|FHL5	3	0	0	2	0	0	0	1	2	0	0	2	2	5	2	0
9456|HOMER1	91	101	50	117	82	137	81	96	94	71	80	117	97	107	90	117
9455|HOMER2	117	104	78	107	81	119	138	99	150	101	143	107	98	153	167	166
9454|HOMER3	148	155	129	219	71	109	191	63	147	121	92	70	134	174	58	75
9453|GGPS1	2783	2528	1378	2403	2014	2649	2066	2356	2137	1932	2261	2150	1850	2019	1766	2477
9452|ITM2A	12479	8253	5128	5788	6786	8279	8105	11008	6385	6712	8184	7180	7585	5523	7389	7532
9451|EIF2AK3	2866	2877	1562	2374	2657	3326	2884	2922	3462	2570	3616	3972	2303	2875	3148	3409
9450|LY86	2642	1513	854	2677	895	2419	2434	1529	2284	1425	2096	2556	1600	2199	2649	1937
945|CD33	322	974	679	1078	402	723	765	557	296	556	251	249	411	405	292	302
9448|MAP4K4	5299	8303	8639	8789	8820	8432	9257	8334	8376	8412	10371	8615	7325	8421	9609	9842
9447|AIM2	16215	7443	3451	8250	4439	7915	7537	5958	7070	6641	9505	8500	8052	6895	7728	9826
9446|GSTO1	81	78	65	165	36	99	87	49	65	83	65	52	67	108	64	70
9445|ITM2B	17489	24295	13453	22527	21470	23489	17686	19153	17443	19571	20828	15667	16926	16948	17160	20642
9444|QKI	3526	4189	1954	5942	3632	4598	4030	2979	3059	3117	3609	3577	3522	4004	3753	4263
9443|MED7	1586	620	223	535	323	569	571	446	499	401	693	596	486	419	442	635
9442|MED27	733	486	560	633	514	542	668	568	964	647	914	634	590	640	649	880
9441|MED26	1227	1149	882	1279	886	1127	1463	1645	1948	1605	1929	1784	1242	1635	1457	1595
9440|MED17	1805	2347	1166	2144	1295	1846	2054	1723	2001	2170	2442	2309	1568	1920	1911	2349
944|TNFSF8	1896	2300	1746	2187	1828	2254	1653	2070	1996	2408	2408	2125	1639	1926	1592	2507
9439|MED23	4080	5504	3862	5212	5035	6938	5842	6751	3710	3628	4288	4134	3399	4777	4504	5362
9437|NCR1	80	101	48	148	69	169	61	109	181	107	76	110	110	133	70	81
9436|NCR2	0	0	0	0	1	0	1	0	0	0	0	1	0	0	2	1
9435|CHST2	1138	916	1235	1363	916	906	1731	2259	1504	1433	1855	1386	1143	1288	1638	1787
943|TNFRSF8	67	47	61	102	81	112	117	233	119	102	111	99	206	147	128	140
9429|ABCG2	1382	2360	1217	1428	1486	1968	1513	1868	1185	1652	1401	1261	1228	1365	1316	1349
94274|PPP1R14A	18	6	5	5	7	6	19	23	16	12	7	9	19	6	14	10
9427|ECEL1	1	0	0	0	1	3	0	3	2	1	3	0	2	2	0	0
9425|CDYL	1100	1426	933	1567	1113	1251	1349	1055	1268	1368	1371	1338	1140	1230	1212	1361
94241|TP53INP1	2771	3692	1579	3322	4278	5031	4372	4488	3824	2934	3625	4265	2916	3797	3521	3238
94240|EPSTI1	981	1776	678	667	611	1234	1186	999	1533	1504	1586	839	1190	1212	1408	1624
9424|KCNK6	335	450	377	448	307	354	699	569	607	529	560	514	398	538	595	680
94239|H2AFV	3610	2038	2171	2347	1553	2275	3368	2853	6030	4245	6622	5040	3461	3933	3926	5178
94235|GNG8	11	3	9	16	4	9	10	9	9	4	8	6	3	6	4	9
94234|FOXQ1	5	1	0	3	0	1	0	0	5	1	0	2	3	2	4	1
94233|OPN4	0	0	0	0	0	0	0	0	0	0	0	0	0	0	0	0
9423|NTN1	45	74	77	101	97	77	87	110	72	52	76	75	74	83	38	72
9422|ZNF264	105	194	154	208	164	167	231	225	177	167	203	166	138	158	188	252
9421|HAND1	0	0	1	0	0	2	0	0	0	2	0	0	0	0	0	0
9420|CYP7B1	2	5	2	3	2	7	11	5	6	3	2	2	8	6	5	7
942|CD86	1567	1174	581	1855	828	2074	1215	1058	1567	1500	1486	1857	1591	2048	1790	1723
9419|CRIPT	3801	2147	510	1442	941	1242	1786	1156	1204	1601	2142	1590	1604	1246	2124	1716
94160|ABCC12	0	0	0	0	0	0	0	0	0	0	0	0	0	0	1	0
9416|DDX23	4185	4223	4383	4563	3639	3436	4768	4574	5498	5004	5940	5119	4049	4578	4551	5840
9415|FADS2	81	64	96	234	56	167	107	123	174	94	129	268	152	304	83	122
9414|TJP2	147	137	106	269	239	179	134	104	204	190	192	219	372	242	176	221
94137|RP1L1	62	127	486	151	90	93	303	233	86	139	219	70	34	68	113	101
94134|ARHGAP12	1803	2273	972	1808	1952	2245	1704	2758	1073	1386	1268	1243	1289	1395	1215	1515
9413|FAM189A2	3	0	4	8	2	4	9	6	4	2	2	6	1	6	1	5
94122|SYTL5	0	57	1	1	0	2	2	2	0	56	2	0	1	1	2	1
94121|SYTL4	10	10	9	19	5	20	6	11	6	6	6	10	14	11	5	10
94120|SYTL3	349	493	370	415	474	608	488	685	702	509	508	369	407	538	364	584
9412|MED21	5046	4235	1492	3288	3133	4129	3114	3265	1769	1943	2401	2101	2227	2025	2073	2610
9411|ARHGAP29	141	198	94	501	112	286	172	106	99	118	85	169	154	223	85	113
94107|TMEM203	1302	994	1003	1391	963	917	1372	1162	1580	1397	1672	1436	1195	1288	1363	1520
94104|PAXBP1	3650	4854	2814	3945	4472	5025	4003	5148	2794	2970	3099	3124	2934	3087	2871	3438
94103|ORMDL3	2960	2802	3387	3199	2414	2339	3886	3365	3791	3761	4605	3907	3076	2972	2737	3856
94101|ORMDL1	3493	2468	1300	2306	1389	1968	2481	2557	1833	2079	2646	2330	1870	1711	2027	2426
9410|SNRNP40	1755	1025	877	1308	774	1132	1154	1028	1780	1189	1843	1725	1402	1466	1673	1892
941|CD80	455	179	75	282	135	485	384	293	327	195	309	444	351	450	454	402
94097|SFXN5	93	84	105	134	83	74	116	122	153	122	103	94	111	132	109	136
9409|PEX16	1391	1201	1176	1141	1066	839	1619	1748	1796	1854	1773	1280	1316	1434	1324	1744
94086|HSPB9	2	3	2	3	3	1	4	3	5	4	3	1	1	3	4	7
94081|SFXN1	980	1012	663	1031	1130	1221	1219	1096	1670	1043	1441	1585	1359	1467	1639	1734
9407|TMPRSS11D	0	0	0	1	0	0	0	0	1	0	0	0	0	0	0	0
9406|ZRANB2	14796	9343	3054	6455	4203	7955	8377	7158	4733	6215	7928	6982	5302	5359	5727	6744
94059|LENG9	96	75	53	81	47	47	67	83	126	91	97	67	108	105	110	66
94056|SYAP1	1217	1274	829	1551	1355	1395	1233	1357	1548	1421	1594	1527	1541	1508	1663	1952
9404|LPXN	7504	4437	2696	7766	3577	6902	5605	4706	8671	5970	6919	9316	6131	7349	7847	6954
94039|ZNF101	1205	957	967	1420	826	1374	1089	1165	1856	1291	1788	1407	1349	1784	1303	2306
94033|FTMT	0	0	0	0	0	0	0	0	0	0	0	0	0	0	0	0
94032|CAMK2N2	1	0	0	0	1	1	0	1	1	2	1	0	2	1	0	0
94031|HTRA3	11	11	1	14	1	15	18	7	25	9	52	43	7	48	36	76
94030|LRRC4B	1	0	3	1	2	1	2	1	4	0	0	2	4	0	2	2
9403|SEP15	14844	7917	2914	5928	4718	7007	7074	6625	6011	5888	7564	6800	6259	5472	6722	6832
94026|POM121L2	0	0	0	0	0	0	0	0	0	0	4	0	0	0	0	0
94025|MUC16	0	0	0	0	2	0	0	0	0	0	0	0	0	0	0	0
9402|GRAP2	798	1834	2328	1207	1639	1326	1616	2540	1680	2044	1958	1154	1194	1325	1187	1806
94015|TTYH2	144	293	188	413	218	284	392	277	172	310	187	222	303	284	209	179
9401|RECQL4	746	206	223	241	171	265	519	371	926	511	884	581	554	598	723	843
94005|PIGS	3785	3552	3176	4464	3177	3260	4502	3728	5622	4564	5073	4453	3899	4381	4733	5098
9400|RECQL5	1872	1338	1330	1691	1051	1467	2266	1906	2788	2278	2857	2207	1645	2308	2253	2719
940|CD28	3495	5655	3999	4031	9664	7036	3946	7400	5704	5057	5431	4062	5553	4467	4341	5359
94|ACVRL1	60	103	113	170	29	78	154	43	82	102	45	79	49	69	33	51
9399|STOML1	206	100	146	129	93	90	148	219	184	207	230	200	153	159	145	213
93986|FOXP2	43	9	5	21	9	30	19	6	20	10	40	31	34	36	25	20
9398|CD101	222	227	370	432	399	489	405	690	556	327	593	369	477	383	442	407
93979|CPA5	21	4	11	16	3	7	6	5	18	6	17	16	12	19	7	2
93978|CLEC6A	29	61	27	32	57	28	48	16	69	71	97	57	77	16	52	47
93974|ATPIF1	3781	1377	1211	1340	829	1216	2219	1807	2695	2023	2652	2477	1900	1937	2204	2031
93973|ACTR8	1395	1471	1315	1474	1275	1526	1594	1684	1610	1394	1575	1298	1205	1377	1310	1577
9397|NMT2	59	118	101	297	79	195	105	176	46	125	86	124	38	115	91	109
93953|ACRC	423	358	198	259	165	227	331	248	214	210	285	341	157	166	180	196
9394|HS6ST1	1060	1657	1852	1958	1252	853	2475	1396	1564	2235	1952	1482	1042	1149	1487	1139
9392|TGFBRAP1	594	1236	1199	1289	1412	1243	1423	1554	1386	1340	1212	1063	1217	1423	1392	1566
9391|CIAO1	2516	1672	1595	1979	1388	1534	2322	2024	2639	2352	2826	2637	2051	2111	2172	2651
9390|SLC22A13	3	6	3	5	8	3	6	9	5	8	4	7	3	6	3	4
939|CD27	7170	5383	5791	5945	6170	5209	7403	6771	11486	9003	11526	8396	7406	8476	10083	10978
9389|SLC22A14	10	6	0	14	2	7	15	15	11	9	8	17	4	14	6	7
9388|LIPG	2	6	3	15	5	13	6	27	17	19	5	10	28	15	24	11
9382|COG1	1072	1224	1165	1316	1279	1377	1434	1677	1630	1363	1454	1018	1152	1482	1218	1923
9381|OTOF	1	0	5	0	1	0	1	2	3	0	0	1	3	0	1	0
9380|GRHPR	3002	1510	1433	1369	1080	1565	2235	2016	2938	2384	3518	2305	1507	2337	2336	3326
9379|NRXN2	12	28	37	33	20	41	37	32	28	33	36	23	82	37	25	15
9378|NRXN1	11	7	5	23	3	14	3	6	3	16	7	5	7	7	7	3
9377|COX5A	4421	2331	1985	2711	2099	2434	3144	2969	5150	3532	5075	4499	3697	3773	4804	5381
9376|SLC22A8	0	0	1	0	0	0	0	0	1	0	0	0	0	1	0	0
9375|TM9SF2	3250	3139	2040	3596	2524	3516	3946	3059	4711	3718	4700	4724	3396	4112	4865	4068
9374|PPT2	478	550	662	476	509	460	655	706	537	532	569	395	344	427	338	539
9373|PLAA	1157	1063	800	1101	971	1166	1034	1076	1405	1137	1429	1254	1184	1285	1347	1553
9372|ZFYVE9	561	840	644	641	656	949	639	855	517	610	495	485	484	606	565	631
9371|KIF3B	1329	1601	1434	1887	1901	1813	1904	1876	2456	2000	2065	2000	1810	2045	2253	2389
9370|ADIPOQ	2	5	2	9	8	4	2	3	2	12	6	2	10	5	0	1
9369|NRXN3	0	2	0	2	1	3	0	0	0	0	0	0	2	4	1	0
9368|SLC9A3R1	3961	4256	4527	5689	4057	3468	4984	5133	6338	5870	6928	5501	4816	5390	5028	7059
9367|RAB9A	1313	923	517	1080	780	1295	1031	934	922	773	1029	1175	916	876	885	952
93664|CADPS2	25	23	11	65	22	32	27	17	11	22	14	28	14	40	10	22
93663|ARHGAP18	594	769	496	1326	521	1138	742	608	950	832	770	850	784	1022	804	932
93661|CAPZA3	0	0	0	0	0	0	0	0	0	0	0	0	0	0	0	0
93650|ACPT	6	2	6	3	1	2	6	4	2	4	2	4	4	0	0	3
9365|KL	13	11	5	37	16	22	6	11	3	21	12	9	20	11	7	8
93649|MYOCD	0	0	0	0	0	0	0	0	0	0	0	0	0	0	0	0
93643|TJAP1	1346	1312	1294	1512	1158	1161	1611	1719	1705	1643	1766	1489	1318	1503	1270	1742
9364|RAB28	2337	1570	767	1445	1102	1308	1366	1478	1544	1549	1916	1668	1462	1284	1485	1435
9363|RAB33A	12	12	4	2	6	6	17	13	20	10	16	7	2	8	10	3
93627|TBCK	667	906	471	934	755	1182	808	888	856	759	637	830	719	768	872	788
93624|TADA2B	1430	1881	2111	2557	1935	1972	2632	2526	3196	3036	3078	2569	2149	2836	2600	3045
93621|MRFAP1	3080	3308	2819	4042	3113	3234	3597	3916	5264	4415	4947	4597	4025	4300	4124	4376
9362|CPNE6	28	3	7	5	10	6	53	2	48	13	33	55	28	30	53	36
93611|FBXO44	799	410	658	488	313	414	583	472	907	500	1059	420	429	521	454	525
9361|LONP1	2261	2159	2456	2541	2190	1858	2778	2821	3312	2731	3426	2627	2543	2782	2570	3152
9360|PPIG	5456	3907	1948	3210	2562	3941	2966	3246	3383	3081	3234	3388	3269	3032	3629	3475
93594|WDR67	827	645	308	658	466	702	648	589	815	605	729	704	672	682	699	811
93589|CACNA2D4	470	583	464	751	570	543	486	637	557	646	568	517	468	483	535	753
93587|TRMT10A	759	241	73	216	167	303	283	194	293	224	416	380	336	314	357	396
9358|ITGBL1	6	28	1	38	10	22	16	21	9	17	4	18	14	19	8	24
9356|SLC22A6	0	0	0	0	0	0	0	0	1	0	0	0	0	0	0	0
93550|ZFAND4	299	451	317	411	393	440	451	393	354	367	429	295	365	355	323	414
9355|LHX2	2	2	3	16	6	2	11	7	7	9	7	7	7	6	4	7
9354|UBE4A	3819	5414	3660	4759	4857	5409	5376	5560	4737	4325	5053	4779	3816	4731	4526	5782
9353|SLIT2	3	1	1	14	1	9	7	2	2	5	5	3	4	6	2	1
9352|TXNL1	3950	2535	1282	2567	1585	2415	2295	2111	2871	2490	3269	3113	2512	2504	2845	3071
93517|SDR42E1	116	74	90	118	86	109	110	170	136	125	185	120	104	118	107	175
9351|SLC9A3R2	119	110	159	271	117	156	188	102	139	154	129	119	116	191	91	124
9350|CER1	0	0	0	0	1	0	0	0	0	0	0	0	0	0	0	0
93492|TPTE2	633	516	122	418	309	405	264	329	372	349	244	351	302	309	384	355
9349|RPL23	203219	91767	56665	73653	60932	74910	78888	91323	65273	63667	79931	73210	76717	55163	62347	76926
93487|MAPK1IP1L	2259	2393	1875	2730	2678	2496	2723	3232	3464	3040	3846	2928	2463	2957	2874	3714
9348|NDST3	2	3	8	2	3	3	1	5	3	2	4	5	1	1	5	3
93474|ZNF670	201	160	53	130	59	164	187	102	136	111	177	106	102	129	118	137
9344|TAOK2	2663	3060	3340	3310	2680	2818	4878	4304	4277	3879	4422	3800	3033	4132	3750	4406
93436|ARMC6	875	468	482	556	336	387	637	675	1121	881	1108	1002	767	839	603	963
9343|EFTUD2	2774	2598	2758	3499	2795	2844	3065	3088	5389	4083	5215	4418	3710	4432	4321	4948
93426|SYCE1	62	148	36	90	52	76	106	163	41	154	35	35	39	70	42	78
9342|SNAP29	1781	2156	1623	1878	1623	1751	2336	1977	2542	2286	2487	1976	1783	1996	2375	2369
9341|VAMP3	1801	1906	1071	3013	1744	2520	1672	1580	1749	1550	1605	1650	1558	1909	1661	1878
93408|MYL10	0	0	0	0	0	1	0	0	0	0	0	0	0	1	0	0
9340|GLP2R	0	1	0	3	0	0	0	1	0	0	0	0	1	0	0	0
93380|MMGT1	657	860	422	876	828	1057	702	905	903	833	988	981	772	976	994	874
9338|TCEAL1	1186	643	299	578	394	603	711	623	436	483	634	597	521	517	501	595
93377|OPALIN	0	4	0	2	5	1	3	1	2	2	1	0	0	2	0	1
9337|CNOT8	3874	2901	1542	3063	2146	2736	2858	2976	3304	2907	3614	3183	2652	2534	3015	3429
93349|SP140L	3906	4845	3153	4154	3557	5126	3997	4075	5462	4646	4570	3279	3266	4821	4031	5645
93343|MVB12A	2031	1394	1457	1661	1179	1167	2227	1750	2333	2032	2539	1645	1726	1809	1852	2140
9334|B4GALT5	510	561	440	607	674	621	769	620	1133	768	909	821	658	705	997	1000
9333|TGM5	0	1	0	0	0	2	0	0	0	1	0	0	1	0	0	0
93323|HAUS8	443	238	314	239	266	251	383	282	481	341	570	409	379	346	392	434
9332|CD163	422	2085	1483	1856	808	1278	1797	445	902	1529	545	473	550	844	407	503
9331|B4GALT6	905	192	60	347	74	352	422	191	454	360	382	696	186	385	471	1156
9330|GTF3C3	2420	2200	1540	1707	1932	2180	2119	2348	2111	1835	2094	1835	1683	1860	2139	2337
933|CD22	13850	9334	7175	12406	8713	11174	14135	9552	19124	14989	18321	20874	11533	18747	21164	17830
9329|GTF3C4	476	927	669	808	948	915	970	1053	987	918	940	876	718	908	826	1090
9328|GTF3C5	739	738	667	664	650	727	862	952	1114	1011	1350	884	825	972	997	1346
93273|LEMD1	1	0	2	1	0	2	0	2	0	3	0	0	1	0	0	0
9326|ZNHIT3	1603	482	317	481	407	590	716	603	788	460	673	687	772	493	718	725
9325|TRIP4	1644	1067	687	954	730	1028	1047	1094	1534	1206	1425	1387	1197	1190	1255	1381
9324|HMGN3	3501	2113	962	2675	1488	2469	2110	2321	1347	1489	1608	1780	2049	1577	1517	1555
93233|CCDC114	60	28	40	36	31	31	73	47	67	37	65	34	33	39	58	45
9322|TRIP10	222	241	372	397	236	416	462	270	223	279	455	255	419	398	299	221
93210|PGAP3	1376	1510	1846	1480	1142	1052	1939	2094	1954	1944	2115	1478	1131	1355	1131	1815
9321|TRIP11	1966	2712	1477	2132	2442	2717	2240	2778	2003	1809	2009	2186	1827	2066	2106	2317
9320|TRIP12	6868	7331	5901	8705	6455	8191	7165	7063	9063	7439	9094	8607	7055	8147	8163	9699
932|MS4A3	4	0	0	0	1	0	0	0	3	0	1	0	0	0	0	0
93190|C1orf158	0	0	0	0	0	0	0	0	0	0	0	0	0	0	0	0
9319|TRIP13	396	162	141	242	138	230	286	157	742	383	737	639	506	537	655	681
93185|IGSF8	747	590	990	621	436	704	1322	954	1064	1000	1047	778	791	1092	941	704
93183|PIGM	277	483	356	381	412	482	583	547	592	533	636	445	405	495	575	722
9318|COPS2	7392	4541	1375	2795	2642	4031	3944	3242	2573	2656	3501	2796	3023	2374	3949	3237
9317|PTER	875	721	377	636	632	739	768	771	694	657	770	611	837	699	835	931
93166|PRDM6	3	0	0	4	0	0	0	1	2	1	0	0	0	0	1	1
9315|NREP	362	161	137	309	102	241	194	186	225	140	152	159	151	154	138	114
93145|OLFM2	477	109	105	189	136	320	542	174	573	359	430	369	322	556	659	433
9314|KLF4	394	612	794	886	770	601	886	1042	1490	1055	864	714	1240	784	1008	473
9313|MMP20	3	3	1	1	0	0	2	3	6	4	4	4	0	1	1	4
93129|ORAI3	1287	1044	1159	1531	916	1152	1680	1424	2145	1953	2152	1828	1432	1723	1704	1996
9312|KCNB2	1	0	0	0	0	0	1	0	0	0	0	0	0	1	0	0
9311|ASIC3	18	10	12	28	21	14	29	21	9	5	10	17	12	20	13	20
93109|TMEM44	73	36	64	31	85	83	32	77	67	36	143	23	140	143	33	85
93107|KCNG4	0	0	0	0	0	0	0	0	0	0	0	0	0	0	0	0
93100|NAPRT1	231	183	176	359	108	163	364	240	258	287	263	303	278	375	225	295
9310|ZNF235	282	410	309	334	283	406	386	343	308	341	358	367	283	307	323	336
931|MS4A1	83585	26301	8595	26308	12020	26738	40741	21991	31994	28358	32177	45497	24951	30144	51224	32813
93099|DMKN	28	11	7	25	3	9	9	4	6	5	8	9	17	6	8	9
93081|TEX30	1879	710	224	535	363	621	809	687	702	583	918	841	793	609	853	874
9308|CD83	5816	6472	5059	5657	8358	7716	8002	11332	11014	7209	8695	8371	7390	7599	9052	6293
9306|SOCS6	303	178	123	279	171	244	279	274	355	291	420	392	236	316	368	433
93058|COQ10A	915	641	430	782	469	612	931	655	799	624	806	916	629	726	725	823
93035|PKHD1L1	47	37	27	120	22	67	126	69	27	18	39	74	16	47	74	88
93034|NT5C1B	1	1	0	0	0	0	0	0	0	0	1	0	0	0	2	0
93010|B3GNT7	172	192	129	214	237	290	283	421	416	316	293	378	334	419	428	335
930|CD19	18364	8011	7968	13543	7311	10153	16033	12907	18925	13729	20117	22803	14585	19164	16212	18630
93|ACVR2B	189	308	251	288	270	223	252	281	246	287	270	220	202	203	141	231
92999|ZBTB47	104	100	137	349	197	139	157	160	159	150	152	177	202	176	101	135
92979|MARCH9	942	1141	1436	1236	1133	868	1742	1456	1264	1313	1643	1199	1079	1224	922	1131
92960|PEX11G	33	23	30	50	24	23	46	13	55	43	35	50	40	50	39	38
9296|ATP6V1F	4999	2449	2215	3182	2168	2395	3248	2865	3790	3123	4244	4015	3570	3264	3352	3712
9295|SRSF11	12777	12710	6977	11243	10399	13619	11096	12475	8781	8884	10984	9906	8848	9734	8776	11482
92949|ADAMTSL1	1	0	0	0	1	1	1	0	1	1	2	0	1	0	0	1
9294|S1PR2	209	56	47	73	37	107	294	116	430	243	497	352	223	293	441	441
92935|MARS2	405	518	397	521	355	471	789	608	813	708	871	900	613	644	678	741
9293|GPR52	22	29	26	35	24	34	31	42	35	55	37	43	33	32	41	44
92922|CCDC102A	519	168	209	310	124	211	545	302	711	383	781	753	360	514	538	585
92912|UBE2Q2	761	707	295	889	587	893	748	720	701	587	725	716	678	771	782	857
92906|HNRPLL	2243	1927	1245	1512	1392	2080	1955	2089	1748	1617	2421	1466	1669	1722	1466	2101
9290|GPR55	240	292	366	540	190	303	510	364	793	706	815	698	373	578	626	801
929|CD14	614	691	552	1366	558	548	573	267	733	885	404	398	454	650	410	435
9289|GPR56	22	38	9	41	20	31	61	34	34	61	14	77	38	66	32	45
9287|TAAR2	0	0	0	0	0	0	0	0	0	0	0	0	0	0	0	0
92856|IMP4	1477	1185	1203	1419	1222	1163	1396	1543	1507	1202	1592	1332	1305	1270	1230	1679
92840|REEP6	45	42	42	51	37	36	36	35	64	40	59	48	48	41	50	51
9284|NPIP	2	2	3	2	3	3	0	0	5	5	8	6	3	1	1	0
9283|GPR37L1	0	4	0	0	1	0	1	2	0	0	1	0	2	0	0	1
92822|ZNF276	3364	3950	3038	4079	2618	2533	4404	4063	2653	3884	3338	3148	2424	2417	2300	3067
9282|MED14	1650	2076	1437	2003	2101	2256	2222	2232	2442	2126	2522	2298	1900	2403	2504	2909
92815|HIST3H2A	630	220	9	67	9	15	33	28	319	325	8	27	26	20	13	13
92806|CENPBD1	139	71	114	176	52	88	120	106	210	124	194	221	103	141	113	147
928|CD9	673	785	568	1231	969	1191	895	1340	1079	793	799	1150	1018	1176	962	844
92799|SHKBP1	3937	3039	3360	3548	2537	2731	3914	4305	5752	4986	5835	4377	3718	4715	4651	5718
92797|HELB	160	361	156	143	282	293	201	182	313	294	245	189	243	233	225	218
9278|ZBTB22	524	436	430	484	398	395	564	582	688	674	673	483	503	506	590	692
9277|WDR46	3122	2498	2744	2661	2247	2085	3451	3159	3828	3481	4154	2873	2676	2775	2794	3175
9276|COPB2	4147	3716	2872	4481	2761	4559	3986	3843	5628	4533	5235	6445	4547	4806	4958	4771
9275|BCL7B	2816	3041	2447	3601	2853	2847	2934	3131	4053	3756	4279	3489	3121	3153	3004	3768
92749|CCDC164	1	4	7	6	3	2	1	4	1	7	5	4	9	6	2	2
92747|BPIFB1	0	0	0	1	0	0	0	0	0	0	0	0	0	1	0	0
92745|SLC38A5	1499	1735	1596	1645	1517	1304	2104	1917	2101	1865	2162	1677	1542	1573	1670	2079
9274|BCL7C	1978	902	1007	1162	665	899	1821	1765	1642	1435	1784	1513	1420	1590	1303	1253
92737|DNER	3	62	2	292	9	69	48	27	0	22	4	132	1	20	29	2
92736|OTOP2	0	0	0	0	0	0	0	0	1	0	0	0	0	0	0	0
92715|WDR85	617	414	370	578	432	380	563	553	728	669	661	581	696	510	586	804
92714|ARRDC1	1751	1282	1568	1720	1086	1253	2132	1907	2220	1904	2085	1757	1543	1999	1729	2101
9271|PIWIL1	144	252	205	278	233	198	178	465	145	182	207	146	113	73	87	326
92703|TMEM183A	6018	3976	2794	3931	3257	3878	4347	4551	4109	3311	4248	4292	3594	3581	3787	4017
9270|ITGB1BP1	2332	1230	790	1370	854	1103	1327	1303	1554	1255	1787	1617	1421	1298	1358	1632
92691|TMEM169	2	2	1	2	4	0	4	5	1	3	4	2	5	0	0	4
92689|FAM114A1	99	72	72	192	59	92	73	89	91	67	85	109	114	86	89	129
92675|DTD1	529	346	275	533	234	287	293	287	570	471	508	554	416	400	394	361
9267|CYTH1	4634	5293	6289	5741	5507	4967	6685	7456	7945	7913	8203	7305	5587	5913	5444	6676
92667|MGME1	1452	1244	621	1228	1044	1117	1449	931	1758	1785	1669	1860	1586	1514	2094	1557
9266|CYTH2	1081	916	980	1197	883	855	1279	1171	1298	1118	1393	1302	1131	1137	1137	1225
9265|CYTH3	154	202	222	335	306	324	315	297	198	219	229	217	229	287	176	216
9263|STK17A	17061	12408	6630	10388	11847	13125	12617	15796	15998	11030	12963	12311	10262	10669	10497	13161
9262|STK17B	20835	36321	15567	24338	32144	34991	27676	37190	23552	23219	22111	20062	22035	23129	26869	25740
92610|TIFA	2821	461	178	622	230	697	1209	440	1464	909	2067	1950	960	1393	1543	1753
9261|MAPKAPK2	5621	6115	6337	7695	6081	6453	9733	8960	11509	8880	10271	8524	7557	8904	8823	9396
92609|TIMM50	2124	1363	1412	1543	1193	1169	1813	1832	2499	1884	2496	1856	1769	1831	1759	2134
9260|PDLIM7	1150	857	1068	939	938	863	1373	1569	1349	1150	1449	978	985	1264	1040	1558
926|CD8B	4874	4627	6461	2070	2882	2499	2575	4518	5723	5778	7839	2311	2709	2897	2233	4663
92597|MOB1B	403	667	326	504	503	677	901	641	618	560	652	566	544	654	776	905
92595|ZNF764	216	203	228	304	267	203	302	431	287	282	354	269	237	289	246	450
92591|ASB16	3	12	8	2	6	8	8	9	9	12	13	14	11	6	17	8
9258|MFHAS1	2546	2450	3525	4663	2512	3285	4207	5756	5992	3497	4628	3916	2552	3677	3875	4255
92579|G6PC3	380	367	315	401	285	336	436	371	516	503	559	410	409	474	456	574
92565|FANK1	2	3	1	1	0	2	1	1	0	2	1	4	3	2	2	0
9256|BZRAP1	1962	1943	2181	3835	1857	2400	3358	3200	3356	2503	3022	2918	2023	2721	2315	2869
92558|CCDC64	2737	2114	2715	2468	2694	2908	3634	4452	4326	3616	4399	3457	3313	3516	3148	3992
92552|ATXN3L	0	0	0	0	0	2	0	0	0	0	0	0	0	0	0	0
9255|AIMP1	4699	2560	1482	1954	1700	2304	2554	2727	2745	2453	3133	2696	2695	2158	2636	2436
9254|CACNA2D2	154	74	177	173	106	260	202	230	184	93	166	173	99	220	160	177
9253|NUMBL	203	136	218	134	169	116	148	161	237	205	283	96	178	156	107	217
92521|SPECC1	168	242	188	273	180	258	242	241	250	224	257	163	166	166	216	248
9252|RPS6KA5	854	745	309	769	462	865	789	569	946	712	823	983	694	865	1077	958
925|CD8A	5718	8386	7636	5532	5863	6874	6147	8753	12924	12254	12497	6963	6189	9104	7491	11441
9249|DHRS3	681	879	988	916	889	731	897	914	436	850	784	439	618	596	496	639
92483|LDHAL6B	6	4	0	0	2	3	1	3	3	6	6	1	0	5	1	2
92482|BBIP1	1745	743	294	516	429	630	640	580	550	497	714	609	564	486	605	705
9248|GPR50	0	0	0	1	0	0	0	0	0	0	0	0	0	0	2	0
9247|GCM2	2	0	0	0	0	0	0	0	0	1	2	0	0	0	0	0
9246|UBE2L6	2935	3742	2645	3725	2635	3131	3505	3248	6317	5000	6359	4956	4445	5454	4645	6476
9245|GCNT3	3	3	1	0	2	4	7	1	2	8	3	2	5	2	3	3
9244|CRLF1	11	7	9	8	3	0	12	7	9	17	19	6	2	6	6	8
92421|CHMP4C	5	2	3	8	4	3	12	1	6	4	13	5	16	18	10	7
9242|MSC	201	133	142	557	169	163	179	128	224	253	211	286	281	312	220	262
9241|NOG	234	146	205	144	141	104	296	258	111	175	252	143	202	105	108	252
92400|RBM18	1691	1650	870	1388	1402	1764	1548	1841	1481	1279	1590	1659	1396	1375	1484	1525
9240|PNMA1	2433	3437	2982	3955	3723	2937	3999	4262	5117	4718	5258	3917	3783	4222	3767	4888
924|CD7	2949	3330	5669	5030	4979	3201	3286	5504	5150	4524	5172	4199	3083	3190	2209	4214
92399|MRRF	1154	669	514	807	596	691	632	616	920	649	902	970	843	752	892	744
9238|TBRG4	3555	3243	3118	3244	2587	2815	4098	4252	4182	3936	4130	3440	2930	3296	3188	4045
92370|ACPL2	577	747	627	656	842	780	589	908	611	732	786	550	601	656	491	764
92369|SPSB4	8	2	10	1	14	2	5	8	3	10	5	3	8	9	5	21
9236|CCPG1	1852	2275	1151	2693	1737	2487	1744	1683	1789	1810	2037	2236	1793	1796	1971	2099
92359|CRB3	54	60	75	49	42	65	65	70	49	70	89	40	71	69	44	70
9235|IL32	0	0	0	0	0	1	0	1	0	0	0	0	0	0	0	0
92346|C1orf105	0	2	0	0	0	0	0	0	0	0	0	0	0	0	0	0
92345|NAF1	165	185	111	193	214	261	196	225	215	153	203	195	185	236	210	232
92344|GORAB	797	613	197	779	347	863	478	522	449	491	498	790	511	593	547	720
92342|METTL18	2614	1003	433	920	543	997	1033	905	799	774	1251	1184	850	920	829	1217
92340|C17orf72	956	849	985	1284	977	712	1147	896	1566	1432	1587	1573	1124	1078	773	979
92335|STRADA	578	449	506	750	481	626	568	581	916	771	1007	767	643	770	879	988
9232|PTTG1	2168	496	297	578	429	856	729	748	2041	871	1536	1711	1397	1202	1621	1339
92312|MEX3A	205	210	236	229	212	165	332	301	305	231	265	195	162	206	183	230
9231|DLG5	60	66	164	128	104	99	144	69	109	76	120	96	91	85	110	56
92305|TMEM129	1016	875	1322	1260	884	846	1738	1562	1757	1565	1931	1384	1117	1464	1316	1919
92304|SCGB3A1	0	0	0	0	0	0	0	0	1	0	0	0	0	0	0	0
9230|RAB11B	1828	1707	1687	2836	1577	1646	2159	2037	2712	2443	2878	2246	1836	2359	2327	2684
923|CD6	6723	8638	14520	9862	10533	6669	10570	13647	10747	12243	13783	8545	8630	8399	7645	11023
92293|TMEM132C	9	14	15	58	13	30	10	24	5	13	3	11	8	28	7	6
92292|GLYATL1	0	2	0	0	0	0	0	0	0	0	0	1	0	2	4	0
92291|CAPN13	0	0	0	0	0	0	0	0	0	0	0	0	0	0	0	1
9229|DLGAP1	144	319	92	311	167	378	365	186	83	187	114	72	228	287	155	174
92285|ZNF585B	27	9	14	13	10	14	25	22	22	17	16	24	9	16	15	30
92283|ZNF461	126	99	50	76	28	98	81	76	61	66	96	52	40	64	59	68
9228|DLGAP2	0	0	0	0	0	0	0	0	0	0	0	0	0	0	0	0
92270|ATP6AP1L	4	16	13	19	10	12	13	10	16	25	19	22	17	14	18	19
9227|LRAT	0	0	1	1	0	0	1	1	1	2	1	2	0	2	0	0
92259|MRPS36	1084	477	310	442	282	393	557	460	672	619	952	771	643	528	591	689
92255|LMBRD2	1428	1977	651	1016	1361	1989	1454	1496	1063	938	926	1027	1280	1237	1459	1115
92241|RCSD1	8635	7263	7396	9120	9965	10304	12442	11479	13389	10216	13043	13130	10790	12861	11541	13649
92235|DUSP27	2	1	0	0	0	0	1	2	1	1	2	0	1	0	1	2
9223|MAGI1	27	24	7	32	8	29	38	13	21	22	11	21	29	22	36	15
92211|CDHR1	1	1	1	2	4	1	1	0	1	0	0	2	1	0	1	1
9221|NOLC1	2302	2013	2187	3014	2085	2142	2467	2282	3944	2940	3864	3155	2633	2948	3024	3725
9220|TIAF1	50	45	70	112	34	79	71	54	65	44	134	124	40	129	52	73
922|CD5L	18	234	400	149	192	69	1355	38	245	412	315	118	50	110	223	158
92196|DAPL1	0	0	0	2	0	0	0	0	0	0	0	1	1	0	0	6
9219|MTA2	6630	4927	4937	5882	4477	4700	6727	5899	8690	6828	8931	7765	5979	7220	7104	9170
92181|UBTD2	281	301	230	468	166	285	391	257	358	402	520	496	331	392	440	450
92170|MTG1	3139	1907	1925	2512	1529	1444	2594	2494	3227	2954	3156	2716	2403	2383	2177	2752
9217|VAPB	1201	1393	1180	1523	1340	1339	1368	1473	1727	1638	1694	1342	1203	1472	1313	1862
92162|TMEM88	54	62	93	74	98	71	70	166	64	73	44	50	69	61	40	51
92154|MTSS1L	191	225	290	449	270	321	395	303	270	288	222	183	356	336	230	206
9215|LARGE	190	201	178	228	194	178	244	255	527	365	340	413	310	334	357	476
92140|MTDH	9273	6914	3879	7076	6018	7660	8628	6400	10175	7457	11232	11096	8760	9860	11673	10418
9214|FAIM3	17763	27958	21827	21925	27216	21786	25910	23273	20813	22596	17943	16977	16621	19484	22244	22582
9213|XPR1	1023	1501	904	1329	1521	1551	1467	1587	1556	1406	1462	1547	1230	1495	1503	1603
92129|RIPPLY1	0	0	0	3	0	0	0	0	0	0	0	0	0	0	0	0
92126|DSEL	15	15	12	55	19	9	9	17	10	5	5	29	20	9	6	20
9212|AURKB	1096	300	275	199	78	515	644	220	1834	869	1754	1350	758	1267	1404	1407
9211|LGI1	1	0	0	0	0	0	0	0	0	0	0	0	0	0	0	0
92106|OXNAD1	964	742	394	663	614	659	648	695	550	531	662	615	555	492	605	611
92105|INTS4	1458	1462	1228	1573	1146	1571	1409	1618	1705	1535	1988	1832	1245	1510	1516	1759
92104|TTC30A	308	85	63	104	99	165	137	96	240	94	228	130	198	188	181	189
9210|BMP15	0	0	0	0	0	0	0	0	0	0	0	0	0	0	0	0
921|CD5	5076	8421	9845	7575	10214	5234	8449	11883	8504	10360	10193	6235	6310	5107	6410	10122
92092|ZC3HAV1L	2	2	2	2	1	2	0	3	5	8	2	3	6	1	1	1
9209|LRRFIP2	1185	1200	877	1459	1066	1348	1198	1096	1534	1346	1526	1484	1242	1472	1470	1703
9208|LRRFIP1	4433	5585	3802	6644	4867	5284	5619	5265	6933	6810	7608	6579	5339	6108	6224	8169
9205|ZMYM5	1593	1548	699	1323	1029	1229	1336	1232	1063	1275	1493	1392	1085	959	1121	1535
9204|ZMYM6	1091	1052	649	1119	877	1286	882	929	827	868	952	858	747	863	902	1002
9203|ZMYM3	1619	2316	2199	2211	2272	1872	2332	2391	2593	2382	2547	1786	1926	2149	2209	2952
9202|ZMYM4	2042	2296	1509	2293	1949	2416	2159	1864	2241	1857	2266	2211	1877	2104	2078	2489
92017|SNX29	974	1894	1339	1294	2049	1581	1978	2154	1820	1760	1378	1290	1142	1507	1675	1641
92014|SLC25A51	389	353	324	392	375	410	456	418	518	372	542	426	443	460	529	548
9201|DCLK1	17	14	11	33	12	25	22	7	11	8	13	12	18	23	14	16
92002|FAM58A	2037	1573	1481	1736	1153	1385	1738	1893	1954	1956	2078	1777	1530	1617	1481	1839
9200|PTPLA	90	87	44	128	61	99	103	20	70	97	48	37	57	41	32	32
920|CD4	5217	9625	10324	9774	7661	8658	9738	11960	7767	11149	9465	7433	6638	8979	6449	9563
92|ACVR2A	282	465	263	342	413	386	333	473	189	319	267	168	226	248	173	262
91978|TPGS1	393	175	162	257	140	225	431	341	271	250	268	354	202	365	323	256
91977|MYOZ3	73	42	66	102	46	72	113	88	157	92	168	113	97	121	123	185
91975|ZNF300	2627	1444	905	1329	1314	2247	1345	1631	1207	993	1161	1124	1135	1281	1127	1010
9197|SLC33A1	1510	1142	731	1054	705	1233	1517	1035	1243	1142	1547	1174	919	1062	1302	1607
91966|CXorf40A	151	127	215	113	179	172	127	188	205	135	214	122	105	177	108	133
9196|KCNAB3	139	214	184	197	140	125	233	167	130	219	199	204	129	144	178	179
91949|COG7	351	372	322	417	389	328	464	399	622	583	592	451	493	607	594	803
91947|ARRDC4	97	83	100	239	141	201	152	244	118	86	79	79	104	105	117	93
91942|NDUFAF2	317	151	120	142	118	143	154	201	156	147	179	188	142	146	176	155
9194|SLC16A7	2337	2775	1471	2471	2833	3533	2716	2577	1489	1718	2348	1826	1715	2287	1787	1976
91937|TIMD4	1651	3918	2637	3739	1174	4305	2211	1253	1077	2349	499	529	954	1572	954	997
9191|DEDD	1059	1324	1241	1422	1216	1270	1404	1337	1543	1427	1601	1293	1076	1251	1372	1713
919|CD247	6817	7384	7527	6393	6133	5312	6533	9468	7498	9318	8399	6238	5699	5545	5469	8220
91894|C11orf52	28	24	22	47	37	22	40	18	46	35	53	54	39	27	45	43
91893|FDXACB1	596	568	338	516	536	571	424	765	602	620	524	423	440	487	491	565
9188|DDX21	3297	4431	2804	4231	4707	5336	3633	4671	4937	4001	4809	4777	4367	4328	4479	5047
91875|TTC5	1306	816	733	882	591	756	873	880	1277	1084	1382	1144	1062	865	985	1232
9187|SLC24A1	174	154	95	162	181	225	116	178	128	155	176	131	150	155	89	186
91869|RFT1	540	626	582	635	594	614	735	716	1159	956	1010	838	748	877	919	1108
91862|MARVELD3	1	1	0	0	1	1	2	0	0	0	0	0	0	1	1	3
91860|CALML4	1803	1940	822	1963	1647	2154	1501	1666	1434	1666	2064	1679	1463	1591	1539	2174
91851|CHRDL1	14	58	19	55	13	50	32	7	17	21	14	15	14	33	18	10
9185|REPS2	59	94	81	139	79	126	100	115	110	116	91	85	86	104	94	110
9184|BUB3	10541	9543	5172	8070	6128	9342	9977	9771	10233	8720	11000	11281	8056	8651	8651	8993
91833|WDR20	609	676	625	734	598	622	747	762	742	726	857	750	552	716	615	841
9183|ZW10	1192	1026	713	979	921	1111	962	1031	1257	862	1082	1277	1012	1057	1254	1187
91828|EXOC3L4	91	19	42	77	16	72	54	39	48	53	78	46	52	91	62	70
9182|RASSF9	15	21	13	38	17	44	8	13	8	5	12	27	12	24	6	6
9181|ARHGEF2	6903	8184	7939	9686	7346	7297	9716	9090	10194	9868	9820	8480	7640	8829	8459	9919
91807|MYLK3	14	2	10	11	7	9	14	18	19	14	17	17	20	11	22	22
91801|ALKBH8	1673	1580	862	1343	1007	1480	988	1075	997	1078	1360	1049	1013	1009	924	1070
9180|OSMR	34	34	33	87	33	73	52	18	24	16	10	32	50	54	25	21
9179|AP4M1	716	391	370	515	329	409	719	545	914	699	929	686	606	713	702	827
91782|CHMP7	5823	8206	8931	8076	7220	6554	9528	7700	8733	8699	9044	6866	6023	6658	5819	6260
91775|NXPE3	1719	2754	2200	2666	2592	2595	2175	3104	2645	3294	2719	2460	2063	2380	2059	3130
9177|HTR3B	0	0	0	0	0	1	0	0	0	0	0	0	0	0	0	0
91768|CABLES1	86	136	77	149	67	112	120	79	47	64	34	19	67	118	77	72
91754|NEK9	5826	6685	7612	7394	6019	7030	9078	8398	9472	7968	9084	7300	5771	7394	7143	9005
91752|ZNF804A	16	1	9	2	2	4	22	5	13	3	18	10	14	6	20	15
91750|LIN52	363	448	343	390	311	391	449	391	496	448	481	483	391	439	418	496
9175|MAP3K13	18	25	17	37	13	22	20	29	21	15	24	28	22	15	24	23
91749|KIAA1919	288	226	143	227	170	282	288	243	335	285	292	300	259	260	282	354
91748|ELMSAN1	2625	4537	5113	4680	5002	4300	5772	6534	5503	5159	5464	4277	4035	5390	4808	5712
91746|YTHDC1	6123	6241	4341	6764	5306	6714	5798	6347	6044	5416	6898	6132	4631	5683	4901	7118
91734|IDI2	96	45	34	71	69	55	75	66	73	82	74	71	76	46	52	90
9173|IL1RL1	76	158	65	69	218	189	246	307	74	53	32	28	154	60	56	75
9172|MYOM2	5	9	3	35	7	5	14	10	10	5	8	12	8	9	19	13
91703|ACY3	26	30	22	47	9	31	31	21	11	20	13	9	14	28	11	26
9170|LPAR2	892	876	1272	1235	888	1044	1060	1531	1260	1141	1252	937	844	1000	837	1300
917|CD3G	6739	6698	5535	3831	4570	3934	4348	4554	5676	7006	8146	3816	3995	3474	4059	5357
91694|LONRF1	389	328	170	463	262	411	337	286	334	346	371	378	294	371	307	395
9169|SCAF11	8544	10368	5606	9481	9253	10814	7976	8344	9053	8462	10582	8921	8129	9327	9162	12065
91689|C22orf32	8436	3970	3545	3914	2812	3805	5672	5277	6370	5656	7089	6006	4481	4744	4627	5206
91687|CENPL	254	72	40	65	62	86	145	116	216	126	259	220	181	165	212	235
91683|SYT12	0	0	0	0	0	0	0	0	1	0	0	0	0	0	0	0
9168|TMSB10	32873	22604	26232	32773	18750	21407	26076	27492	30857	31047	32475	31961	27693	26852	24842	30068
9167|COX7A2L	1439	1269	1285	1382	1118	1266	1378	1530	1605	1731	1974	1824	1476	1427	1475	1731
91664|ZNF845	419	566	258	353	326	625	381	442	284	369	419	351	281	337	311	496
91663|MYADM	1296	2697	1994	2669	4588	2307	2034	6005	4832	3841	2967	2080	3150	2972	4234	2729
91662|NLRP12	11	8	5	23	14	2	5	1	19	21	7	7	9	5	6	6
9166|EBAG9	1902	1340	736	1546	965	1334	1473	1194	1350	1118	1534	1538	1202	1268	1501	1501
91653|BOC	27	15	30	33	21	21	31	26	62	38	51	67	72	91	88	44
91647|ATPAF2	1022	751	810	828	760	777	876	942	1213	828	1137	861	845	860	877	1158
91646|TDRD12	5	1	0	5	2	0	0	0	5	0	3	1	0	1	1	2
91624|NEXN	14	5	7	33	11	21	9	10	7	10	11	12	14	14	10	15
9162|DGKI	0	0	0	1	0	2	0	0	2	0	1	3	4	1	1	2
91614|DEPDC7	173	146	73	101	136	116	89	128	57	84	52	54	85	43	62	55
91612|CHURC1	7396	4477	1926	3741	2966	4455	3926	4317	3808	3949	4407	4319	4305	3635	4154	4656
91608|RASL10B	6	19	11	8	21	9	5	19	12	13	16	7	12	5	7	10
91607|SLFN11	66	85	114	300	86	76	118	151	79	115	126	191	105	92	80	235
91603|ZNF830	715	764	451	729	601	670	763	787	888	877	1016	1064	759	804	786	890
916|CD3E	9426	15100	16940	13848	17576	13639	10057	14566	15334	16113	17401	9973	10041	11552	10530	16847
9159|PCSK7	1312	1302	1838	1652	1327	1369	2168	2243	3423	2925	3301	2646	1948	2808	2296	3144
91584|PLXNA4	0	1	0	0	0	1	0	1	0	0	0	0	2	0	1	0
91582|RPS19BP1	2344	1685	1134	1665	1002	1265	2337	1901	2296	2158	2346	2152	1900	2086	2043	2429
9158|FIBP	2863	1096	1167	1391	1154	1059	2300	1300	2893	1735	2228	1523	1462	1585	2163	2541
91574|C12orf65	225	201	197	264	195	197	226	233	275	234	287	236	214	207	193	321
9156|EXO1	254	108	53	137	67	177	190	146	643	366	591	562	408	379	550	680
91544|UBXN11	0	0	0	0	0	0	0	0	0	0	0	0	0	0	0	0
91543|RSAD2	243	1180	113	170	165	361	342	260	339	915	251	553	211	398	681	611
9154|SLC28A1	0	0	0	0	1	0	1	0	1	0	4	1	0	0	1	0
9153|SLC28A2	0	0	0	0	0	0	0	0	0	0	0	1	0	1	0	0
91526|ANKRD44	5979	7363	4693	7212	7908	8132	6382	8279	5788	6157	7377	6349	5634	6278	5977	8381
91523|PCED1B	2451	3103	3164	3592	2750	2521	2917	2573	3825	4690	4420	3328	2887	3621	3430	4015
91522|COL23A1	16	4	9	26	11	44	26	18	20	3	8	16	40	41	18	22
9152|SLC6A5	0	1	0	0	0	1	0	0	0	0	0	0	0	0	1	0
9150|CTDP1	1753	1522	2023	1889	1967	1502	2581	2681	3326	2633	3174	2335	2298	2579	2323	2763
915|CD3D	21746	14145	10140	10907	9545	12467	11354	14817	12768	12659	13879	12000	11997	9590	10870	12106
9149|DYRK1B	771	783	760	901	614	682	1142	872	1422	1254	1435	1157	884	1231	1086	1362
9148|NEURL	101	65	37	78	58	96	163	195	423	348	260	196	199	239	221	479
9147|NEMF	3684	4018	2381	3708	2927	4300	3653	3866	2733	2718	3215	3498	2612	2940	3204	3321
91464|ISX	0	0	0	0	0	0	0	0	0	0	0	0	0	0	0	0
91461|PKDCC	13	16	20	21	3	23	48	18	12	20	25	13	14	13	9	19
9146|HGS	2719	2500	3006	3082	2236	2137	4362	3750	3879	3319	4035	3083	2791	3205	2770	3551
91452|ACBD5	665	771	400	1142	632	869	693	608	647	679	758	868	650	774	727	836
9145|SYNGR1	27	25	19	33	20	26	79	36	35	38	15	24	26	39	43	29
91445|RNF185	1103	953	824	1126	934	836	992	1027	1422	1219	1491	1216	997	1091	1151	1686
91442|C19orf40	115	67	60	73	50	77	98	51	225	97	162	118	94	153	182	121
9144|SYNGR2	9398	4606	3771	4869	3305	4388	9606	6588	11498	7856	9696	8701	6407	7978	9100	8578
91433|RCCD1	398	210	318	241	234	287	417	504	457	322	569	306	259	385	282	523
9143|SYNGR3	221	179	149	116	137	187	305	320	186	287	219	127	192	286	238	271
9142|TMEM257	2	0	0	1	0	0	0	0	0	0	0	0	0	0	0	0
91419|XRCC6BP1	2912	1196	690	969	985	758	914	1121	1529	1047	2012	1302	1400	788	1105	1582
9141|PDCD5	1563	918	503	939	701	963	776	825	1052	895	1126	1094	1037	810	963	987
91409|CCDC74B	5	1	0	4	2	6	8	1	7	3	2	10	5	10	2	4
91408|BTF3L4	5395	3552	1643	2853	2418	3319	2694	3027	2815	2511	3314	2869	2827	2457	2630	3004
91404|SESTD1	288	308	146	351	156	254	251	181	208	216	143	105	119	165	148	188
9140|ATG12	7734	5635	2437	4432	2552	4433	6008	3740	4561	5481	5391	5174	3777	4122	4960	3832
914|CD2	6622	6092	5128	6141	5241	6325	5545	6195	7779	7281	9448	6691	6088	6941	6145	9304
91392|ZNF502	199	160	104	147	94	160	126	162	133	143	152	148	98	132	138	178
9139|CBFA2T2	564	971	926	962	991	936	930	1110	1105	1051	1043	831	697	971	908	1168
9138|ARHGEF1	32753	35694	46838	38216	38855	29840	43504	56362	40653	43211	49913	29158	31005	35304	27747	45519
91373|UAP1L1	101	159	129	333	131	198	258	436	142	177	145	124	145	270	177	361
91369|ANKRD40	1983	2550	2026	2833	2310	2298	2360	2558	3055	3093	3310	2444	2072	2527	2503	3330
91368|CDKN2AIPNL	1652	865	454	864	637	895	1016	796	1340	985	1507	1299	1110	1071	1197	1246
9136|RRP9	991	603	796	732	544	485	791	968	847	801	954	725	791	651	666	913
91351|DDX60L	1786	4300	1182	2464	1502	4356	3130	2108	2137	3777	2384	2712	1579	3854	3771	2816
9135|RABEP1	3723	3148	2067	3212	2509	3640	3295	3306	3822	2915	3638	3555	2909	3402	3593	3761
9134|CCNE2	1005	181	81	137	128	283	335	207	748	410	840	770	502	515	596	646
9133|CCNB2	1476	183	100	314	135	529	700	265	2244	880	1961	2019	1341	1468	1849	1761
9132|KCNQ4	7	7	13	10	5	12	14	14	12	8	11	9	9	23	11	10
91319|DERL3	1967	1327	714	1565	728	979	2133	865	2272	1964	1968	2265	1718	1907	2056	1827
9131|AIFM1	709	570	645	747	560	620	802	659	1338	973	1238	1114	899	996	1079	1103
91304|C19orf6	22305	15690	17602	18752	12018	13279	23560	20291	15943	15096	19472	13953	11993	13624	12040	15535
91300|R3HDM4	2554	2096	2704	3109	2348	1870	3788	3056	4475	3534	3978	3037	2782	3090	3062	3487
9130|FAM50A	962	727	962	1079	663	726	1120	1072	1291	1099	1351	1128	937	1000	934	1214
913|CD1E	348	125	233	283	91	587	336	388	180	161	207	168	287	181	179	108
91298|C12orf29	1789	1337	505	860	802	1226	989	1115	663	733	1023	904	871	772	733	993
9129|PRPF3	2065	2250	1789	2075	1922	2205	1944	2007	2117	2164	2546	1954	1880	2168	2031	2571
91289|LMF2	3018	2753	3115	3132	2333	2313	3535	4079	3495	3837	3936	3031	2846	3202	2317	3398
91283|MSANTD3	26	10	21	22	20	17	30	14	22	19	16	17	18	25	18	30
9128|PRPF4	1231	1310	1174	1461	1195	1390	1377	1344	2010	1587	1895	1800	1343	1529	1504	1879
91272|BOD1	906	703	557	790	421	670	745	694	818	761	761	699	547	669	544	532
9127|P2RX6	1	0	0	0	0	0	0	2	0	0	0	0	0	0	0	1
9126|SMC3	5988	4301	2440	3887	3561	4974	3920	3863	5909	3966	5619	5263	4812	4838	5249	5007
91252|SLC39A13	1541	1660	1752	1908	1685	1581	1928	2265	2177	2417	2393	1655	1650	1837	1524	2160
9125|RQCD1	3453	2126	1701	2726	2071	2419	2575	2691	3430	2825	3881	3642	2811	2819	3187	3817
9124|PDLIM1	604	372	438	1470	382	823	453	215	794	365	554	761	589	906	620	423
9123|SLC16A3	1981	1015	2574	1805	985	937	2746	3357	3454	2792	3656	3056	2333	2516	1846	2816
91227|GGTLC2	38	0	28	24	0	0	0	3	14	2	24	21	1	0	3	0
9122|SLC16A4	39	26	22	86	56	56	38	34	32	20	58	69	68	46	27	62
9121|SLC16A5	444	737	902	784	612	561	850	1007	855	964	827	580	508	695	617	789
9120|SLC16A6	307	647	320	623	632	687	330	861	291	488	338	301	353	354	365	493
912|CD1D	561	563	359	588	432	561	619	504	428	476	329	381	371	472	245	342
9119|KRT75	0	0	0	0	0	0	0	0	0	0	0	0	0	0	0	0
91181|NUP210L	30	29	16	33	20	25	18	18	6	12	9	9	13	13	6	11
9118|INA	29	28	4	80	46	80	56	87	60	74	30	89	52	72	71	101
91179|SCARF2	93	73	64	87	90	73	135	123	130	100	94	71	82	109	84	86
9117|SEC22C	551	663	507	874	563	601	688	776	1108	1071	1096	971	680	722	1008	1197
91156|IGFN1	4	1	1	0	0	1	0	0	0	1	0	0	0	0	0	0
91151|TIGD7	669	858	291	835	370	427	489	477	588	881	625	790	414	388	583	579
91147|TMEM67	421	503	241	464	389	525	465	439	396	384	401	398	359	410	404	488
9114|ATP6V0D1	2028	1666	1302	2730	1588	1701	2281	1801	3110	2585	2923	2770	2294	2842	2849	3142
91137|SLC25A46	2846	2229	746	1672	1415	2041	1996	1607	1701	1601	1958	1789	1794	1786	2145	2133
91133|L3MBTL4	15	8	30	51	15	106	30	16	10	21	24	28	24	46	11	11
9113|LATS1	1260	2282	1348	2013	1887	2149	1927	1895	1503	1912	2371	1884	1511	2052	1618	2274
91120|ZNF682	520	351	210	285	357	473	272	371	317	261	343	262	272	343	308	448
9112|MTA1	5039	4521	5210	5088	4945	4286	5796	6548	6143	4674	6436	4184	4198	4829	4873	6681
9111|NMI	1660	1391	603	1014	712	1018	825	713	1349	1083	1669	1277	1227	1148	1097	1332
91107|TRIM47	225	105	178	470	108	137	225	195	310	179	380	337	213	296	203	309
9110|MTMR4	1280	1544	1569	1776	1469	1427	1835	1886	2040	1932	2059	1759	1538	1694	1881	2123
911|CD1C	0	0	0	0	0	0	0	0	0	0	0	0	0	0	0	0
9108|MTMR7	141	126	161	171	197	134	127	214	86	74	144	106	103	87	75	160
91074|ANKRD30A	18	7	3	17	10	24	5	10	10	5	1	5	11	8	7	7
9107|MTMR6	4244	3770	1604	2924	3008	3941	3361	3530	2470	2364	2839	2905	3011	2947	3032	3128
91057|CCDC34	509	156	61	160	88	168	205	97	302	191	328	299	240	253	285	286
91056|AP5B1	1449	1389	1813	1836	1367	1228	2753	2763	3181	2887	2871	2629	2158	2502	2148	3272
91050|CCDC149	28	22	15	30	9	28	38	14	28	13	25	16	22	29	33	21
9104|RGN	2	2	1	3	1	2	0	2	0	3	0	1	0	1	1	2
91039|DPP9	1613	1820	2457	2280	2024	1749	2850	2815	3250	2722	2996	2381	2162	2625	2634	3007
91012|CERS5	913	791	676	843	702	767	994	903	1302	1134	1310	1190	918	1020	1158	1250
91010|FMNL3	8047	9355	9942	9566	8359	7527	12731	12146	10775	10513	11301	8744	7387	8940	10436	10768
9101|USP8	2610	2839	1744	2988	2585	3447	2770	2746	2740	2343	2595	2653	2269	2669	2791	2732
9100|USP10	2746	2658	2132	3114	3056	2506	2744	2608	3466	3084	3959	3383	2900	3249	3216	4251
910|CD1B	109	44	153	168	37	319	136	191	66	72	68	88	192	88	80	50
91|ACVR1B	123	277	312	311	301	244	252	349	213	287	291	191	186	184	145	249
90993|CREB3L1	1	1	0	2	1	1	0	0	1	0	0	1	1	0	0	0
90990|KIFC2	1210	1123	1174	1219	846	973	1883	1904	660	909	986	558	723	665	624	872
9099|USP2	44	74	50	79	62	46	84	148	108	87	149	84	78	89	118	168
90987|ZNF251	445	437	293	448	250	501	529	330	443	378	418	376	314	442	436	317
9097|USP14	2036	1979	1122	2195	1771	2145	1908	1761	2664	2157	2765	2467	2163	2368	2439	2883
9096|TBX18	39	31	25	113	31	76	27	36	13	26	17	23	32	56	18	21
90957|DHX57	784	910	604	941	824	950	823	855	1043	968	927	905	856	824	1000	1106
90956|ADCK2	3701	1406	1215	1873	1152	1497	2567	2705	4426	3106	4222	4337	2587	3214	3401	4218
90952|ESAM	909	534	539	812	394	721	1070	769	977	713	755	843	442	933	871	768
9095|TBX19	170	197	204	256	195	247	245	261	266	185	337	263	205	244	235	290
90933|TRIM41	2657	1992	2464	2612	1812	2205	3187	3493	3056	2977	3198	2748	2209	2993	2411	3283
9093|DNAJA3	2185	1743	1936	1999	1618	1587	2420	2198	2750	2227	2802	2303	1783	2145	2076	2541
9092|SART1	1732	1567	2744	2284	1817	1550	2663	2826	3213	2933	3585	2588	2234	2672	2081	2943
9091|PIGQ	564	322	419	439	348	281	477	427	782	563	726	471	465	456	474	551
9088|PKMYT1	206	27	35	53	19	121	236	117	637	251	564	439	294	472	423	487
90874|ZNF697	51	68	18	96	13	38	116	63	65	78	36	64	44	95	79	81
90871|C9orf123	1601	438	446	594	237	454	934	658	941	791	1029	1100	848	723	801	849
90865|IL33	793	640	235	1650	567	1105	491	140	314	316	252	540	626	806	312	299
90864|SPSB3	4211	3060	2689	2765	2334	2464	3945	3923	2713	2664	3095	2336	2483	2337	2005	2978
90861|HN1L	2377	1422	1283	1930	1195	1576	1744	1605	3102	2093	3164	2847	1964	2272	2340	2826
90853|SPOCD1	46	28	21	69	15	33	71	62	31	22	22	28	16	24	12	33
90850|ZNF598	2044	2027	2359	2432	2070	1741	2547	2750	2885	2620	3030	2261	2224	2444	2176	2705
90843|TCEAL8	1334	678	305	731	522	801	719	647	719	682	889	864	797	777	832	711
90835|C16orf93	0	0	0	0	0	0	0	0	0	0	0	0	0	0	0	0
90826|PRMT10	1094	845	504	677	669	982	743	731	729	746	770	677	687	619	660	651
90809|TMEM55B	2037	1785	1506	1669	1332	1396	2116	2367	2181	2045	2034	1714	1688	1780	1544	1888
90806|ANGEL2	1780	2072	1179	1929	1673	2096	1755	1970	1595	1919	2249	1781	1437	1981	1467	2476
9080|CLDN9	0	0	0	0	0	1	0	0	1	0	0	0	1	0	0	0
908|CCT6A	14259	10603	8402	12300	8390	11755	12888	13767	12080	10087	13896	14933	10245	10901	10988	11537
90799|CEP95	1659	1343	811	1273	1100	1413	1125	1118	983	976	1252	1098	928	941	1077	1238
9079|LDB2	545	490	243	791	284	828	470	402	561	511	488	844	455	852	854	656
90780|PYGO2	2291	2017	2598	3175	1790	2040	3723	3045	4281	3714	4359	3592	2466	3472	2848	4027
9077|DIRAS3	1	1	3	8	6	8	1	1	4	4	3	1	7	6	1	5
9076|CLDN1	129	134	84	236	78	296	139	131	100	68	92	72	97	135	95	109
9075|CLDN2	0	0	0	0	0	0	0	0	0	0	1	0	0	0	0	0
9074|CLDN6	0	0	0	0	0	0	0	0	0	0	0	0	0	0	0	0
90737|PAGE5	1	0	0	0	0	0	0	0	0	0	0	0	0	0	0	0
90736|FAM104B	409	288	131	428	217	323	295	250	382	323	356	408	310	398	366	419
9073|CLDN8	0	0	0	0	0	1	0	0	0	0	0	0	0	0	0	0
9071|CLDN10	0	0	0	0	0	2	0	0	0	0	0	0	0	0	0	0
90701|SEC11C	7733	1917	1008	2569	1215	2333	3587	1962	3690	2293	3821	4838	3021	3055	3868	3108
9070|ASH2L	2256	1662	1219	1947	1250	1793	1730	1634	2532	1992	2579	2281	1782	2246	2135	2304
90693|CCDC126	638	412	107	344	241	344	410	282	280	278	402	354	309	315	356	384
9069|CLDN12	155	132	53	95	126	145	168	162	146	142	138	158	129	125	157	126
9068|ANGPTL1	4	11	4	16	3	9	7	3	7	10	9	5	5	10	17	5
90678|LRSAM1	706	529	553	699	515	616	715	942	999	791	625	547	459	801	564	885
90668|LRRC16B	39	61	46	38	45	54	57	66	115	80	110	80	75	99	104	139
9066|SYT7	12	9	12	27	8	24	16	11	8	12	8	21	18	17	11	11
9064|MAP3K6	144	159	409	244	186	193	499	291	167	225	315	212	321	193	201	105
90639|COX19	973	510	353	552	422	511	609	560	651	612	792	765	628	613	648	761
90637|ZFAND2A	487	588	364	523	497	522	518	637	655	635	631	534	488	547	537	619
90634|N4BP2L1	1891	2049	993	1926	1389	1821	1546	1634	1269	1467	1629	1380	1350	1472	1226	1855
9063|PIAS2	1760	1894	1071	1699	1715	1994	1582	1901	1466	1476	1943	1484	1503	1714	1618	2200
90627|STARD13	50	93	66	92	41	91	101	136	40	54	58	24	24	52	49	87
90624|LYRM7	850	517	277	667	399	683	435	385	611	521	739	680	548	714	476	577
9061|PAPSS1	2541	1830	1179	1938	1376	2005	2139	2161	3013	2259	3036	2380	1919	2418	2738	3347
9060|PAPSS2	269	375	143	707	112	293	366	159	232	254	106	166	143	231	137	118
90594|ZNF439	463	440	305	598	345	503	449	517	458	506	555	595	358	497	418	564
90592|ZNF700	1204	800	600	1158	843	850	912	605	1066	821	927	869	644	768	824	746
90589|ZNF625	87	46	57	51	43	69	76	57	56	58	67	43	53	62	50	65
90580|C19orf52	1099	754	741	856	618	606	1225	1131	1114	1022	1099	1134	951	958	973	1117
9058|SLC13A2	28	3	1	2	4	1	8	5	7	5	8	9	6	9	20	21
90576|ZNF799	327	217	150	313	189	289	204	466	237	188	270	293	171	228	123	332
9057|SLC7A6	3483	3763	4037	4013	3932	3811	4264	5343	4699	3753	4427	3533	3078	3670	3574	5227
9056|SLC7A7	260	400	342	631	308	349	362	194	327	357	283	232	274	236	207	211
90550|MCU	818	718	342	702	520	716	695	652	714	603	748	775	609	680	756	786
9055|PRC1	2152	302	234	474	239	731	1104	438	2477	1034	2259	2560	1452	1628	2092	2105
9054|NFS1	855	650	593	794	507	758	690	734	809	764	921	788	721	740	647	933
9053|MAP7	73	94	82	99	110	148	93	132	72	99	96	64	114	109	89	140
90529|STPG1	65	41	27	62	22	56	68	26	100	92	83	95	58	58	98	67
90527|DUOXA1	0	0	0	0	0	0	1	1	1	2	1	0	0	0	0	0
90525|SHF	31	58	41	80	106	54	59	60	36	39	33	39	109	33	42	44
90523|MLIP	2	1	0	1	0	1	2	0	0	2	1	1	0	0	0	0
90522|YIF1B	897	436	448	530	342	376	934	837	949	725	945	952	612	707	823	1076
9052|GPRC5A	0	2	1	0	0	0	0	0	0	1	0	0	0	0	0	0
9051|PSTPIP1	5168	4567	4976	4646	4029	3948	4969	6243	4996	5064	5779	4200	4004	4361	3771	5266
90507|SCRN2	3085	2019	2276	1772	1470	1721	2867	2749	2714	2889	2846	1899	1818	2195	1833	2460
90506|LRRC46	23	15	28	35	36	18	24	22	45	42	43	29	33	27	45	43
9050|PSTPIP2	124	350	178	385	224	230	279	88	367	314	236	184	285	291	239	240
905|CCNT2	6315	6049	3020	4627	4905	6638	4837	5898	3754	4036	4483	4051	3746	4214	4027	4898
9049|AIP	8778	5623	6871	5394	4369	4909	8581	8731	8257	7623	9308	6868	5915	6852	6734	9000
90488|C12orf23	1542	2264	670	1723	1665	2246	1950	1981	1342	2027	2099	2099	1573	1825	2094	2401
90480|GADD45GIP1	1223	569	544	753	497	569	818	836	1001	795	1157	1102	802	844	774	843
9048|ARTN	6	12	7	7	7	6	6	13	15	10	12	5	2	2	5	8
9047|SH2D2A	540	669	826	1056	943	799	915	1110	1168	1213	1097	1014	932	1011	770	917
9046|DOK2	1347	1216	2171	1721	1058	1127	2158	2538	1980	2018	2538	1648	1517	1675	1392	1852
90459|ERI1	2045	1119	514	1157	668	1131	1096	919	1274	980	1508	1315	1007	1074	1228	1420
9045|RPL14	129023	74964	30345	52540	48117	52987	54200	78925	50746	50206	49275	44147	47969	35123	53238	62412
90441|ZNF622	1206	977	754	1030	802	962	1017	975	1303	1122	1357	1292	1093	1076	1054	1143
9044|BTAF1	10505	16349	9851	13280	13902	19896	14401	16537	8815	8087	8278	10094	8667	9782	10339	9431
9043|SPAG9	2064	2096	1373	1983	1890	2304	2389	2274	2910	2186	2885	2891	2374	2552	2553	2969
90427|BMF	1114	884	1145	1343	994	1186	2111	2136	1939	1243	1548	1271	995	1389	1488	1574
90423|ATP6V1E2	3	0	1	0	0	0	0	0	2	0	5	0	0	1	2	2
90417|KNSTRN	926	153	91	162	118	276	324	155	667	284	600	610	558	450	641	499
90416|C15orf57	3285	1958	1154	1715	1027	1547	2596	1955	2843	2544	3097	3120	1953	2104	2404	2693
90411|MCFD2	2917	2446	1642	2638	1354	1898	3074	1515	4613	2750	3952	3483	1749	2116	3409	2655
90410|IFT20	956	381	202	410	271	404	489	398	432	378	561	564	449	376	428	473
90407|TMEM41A	754	642	541	657	564	606	639	807	1061	810	1005	852	644	788	729	992
9040|UBE2M	2589	2095	2014	2250	1887	1874	2742	2709	3062	2599	3343	2591	2200	2291	2230	2779
904|CCNT1	3202	5105	3240	3961	5513	5811	4114	6604	4212	3993	4069	4234	3835	3937	3936	3816
90390|MED30	1914	938	527	803	596	960	906	1118	1009	905	1179	1079	903	978	993	1134
9039|UBA3	9876	6272	2505	4715	4188	5211	4865	5005	4161	4150	5223	4717	4393	4005	4323	5025
90381|TICRR	211	32	35	62	27	69	134	53	649	207	527	440	248	364	370	447
9038|TAAR5	0	0	0	0	0	0	0	0	0	0	0	0	0	0	0	0
90379|DCAF15	2686	2354	2841	2687	2136	1930	3195	3713	2979	3017	3585	2447	2239	2613	2331	3183
90378|SAMD1	2183	1698	1989	1792	1775	1358	2343	2115	2060	1764	2279	1722	1482	1472	1672	2161
9037|SEMA5A	98	101	80	178	42	166	92	76	79	62	69	70	46	117	119	79
90362|FAM110B	7	14	5	22	1	9	7	7	14	9	4	8	4	8	5	6
90355|C5orf30	659	578	277	648	383	530	606	552	585	554	750	633	464	527	563	723
90353|CTU1	452	166	264	291	167	205	476	481	395	275	482	364	194	388	324	374
90342|FER1L5	2522	2930	3028	3366	3274	4182	3041	2779	2831	2579	3080	2060	2289	3456	2525	2716
9034|CCRL2	49	74	25	88	62	36	68	52	162	118	92	127	108	98	142	139
90338|ZNF160	1056	1600	1237	1494	1650	1788	1239	1625	1506	1505	1517	1059	1231	1527	1284	1946
90333|ZNF468	1	0	4	0	0	0	0	0	1	1	0	5	3	2	2	1
90332|EXOC3L2	12	4	8	21	6	2	21	9	11	16	12	23	8	9	12	11
9033|PKD2L1	0	0	0	0	0	2	1	0	1	0	2	2	1	1	1	2
90326|THAP3	778	520	562	577	305	416	785	769	736	768	889	666	528	616	557	815
90324|CCDC97	1487	1540	1600	1801	1620	1338	1688	2043	2993	2474	2487	1933	1911	2350	2359	2784
90321|ZNF766	1401	1050	489	815	670	975	749	675	602	686	729	613	670	666	675	766
9032|TM4SF5	3	2	6	8	2	6	1	5	6	2	11	1	1	3	3	4
90317|ZNF616	569	593	414	618	432	565	636	527	704	640	706	543	462	553	617	686
90316|TGIF2LX	0	0	0	0	0	0	0	0	0	0	0	0	0	0	0	0
90313|TP53I13	6856	3024	4284	3579	2532	3727	6836	6909	6313	4906	7047	4795	5093	5809	4531	6138
9031|BAZ1B	4431	4625	3982	5237	4678	5027	4944	4563	7192	5692	6832	5875	4713	5999	6257	7435
90293|KLHL13	228	266	130	468	202	321	202	134	104	199	99	117	218	155	148	135
90288|EFCAB12	637	285	269	594	183	453	677	456	471	278	477	589	178	499	467	527
9028|RHBDL1	82	37	88	46	30	23	97	54	67	42	82	61	17	36	50	43
9027|NAT8	0	0	0	0	0	0	0	1	0	1	0	0	1	0	0	0
90268|FAM105B	4961	4155	2847	3582	3323	3704	5848	4190	6548	4427	5783	5076	3628	4379	5356	5343
9026|HIP1R	13914	8225	9946	10227	7773	9036	17755	15064	17693	12947	17317	15378	11516	15115	14208	18145
9025|RNF8	954	796	557	833	579	753	823	664	963	826	1077	1024	724	844	897	1026
90249|UNC5A	17	3	3	8	6	6	10	13	16	6	11	19	9	14	13	32
9024|BRSK2	10	2	16	17	19	5	10	13	8	11	20	12	11	16	5	9
90233|ZNF551	221	333	301	277	377	327	292	511	408	341	393	317	320	278	330	377
90231|KIAA2013	2916	2389	2316	3021	1778	2104	3454	3080	4139	3507	4170	3840	2996	3325	3507	3707
9023|CH25H	7	2	1	15	1	7	16	2	8	4	2	24	8	8	3	5
90226|UCN2	0	0	0	0	0	0	0	0	0	0	0	0	0	0	0	0
9022|CLIC3	46	44	59	52	33	52	106	87	64	79	80	55	75	74	53	62
9021|SOCS3	3154	3725	4000	5133	7509	4538	3841	5936	6955	5478	5013	4099	7276	5323	5246	5865
90204|ZSWIM1	333	415	363	549	468	380	468	477	606	611	622	563	416	509	527	706
90203|SNX21	239	216	162	272	183	208	364	292	207	339	259	227	213	255	328	346
9020|MAP3K14	3398	3944	3775	4460	3173	3167	4331	4287	6217	5993	5230	4460	3929	4898	4491	5544
902|CCNH	4652	2827	1186	1819	1921	2625	1840	2130	1868	1500	1807	1593	1900	1583	2030	1830
90199|WFDC8	0	0	0	0	0	0	0	0	1	0	0	0	0	0	0	0
90196|SYS1	2039	1788	1408	2147	1205	1580	2282	1791	2404	2178	2584	2489	1755	2028	2002	2532
9019|MPZL1	6117	7209	5327	7072	6534	6302	6292	6843	7167	7690	7947	6368	5937	6918	5378	8902
90187|EMILIN3	0	4	4	6	3	0	6	4	6	6	1	8	0	0	3	4
90167|FRMD7	0	1	3	1	1	0	0	1	2	3	4	4	3	3	4	4
90161|HS6ST2	0	0	0	0	0	0	0	1	0	0	0	0	0	1	0	1
9016|SLC25A14	342	216	177	182	172	251	235	226	249	238	255	231	243	215	211	215
90141|EFCAB11	130	91	71	64	65	78	101	98	92	95	110	64	52	81	111	104
9014|TAF1B	948	503	233	616	337	526	478	423	708	499	514	737	481	486	617	592
90139|TSPAN18	157	139	136	302	150	241	120	174	213	129	112	162	198	258	96	187
90135|BTBD6	2643	2432	3040	2934	2579	2406	3258	3597	2969	3020	3342	2503	2411	2159	2078	3064
90134|KCNH7	0	0	0	0	0	0	0	0	0	0	0	0	0	0	0	0
9013|TAF1C	2039	2096	3001	2587	1956	1751	3432	3749	2684	2826	3165	2172	1987	2416	1856	2964
90121|TSR2	1528	1129	1505	1509	1035	1066	1821	1913	2383	2154	2546	2070	1549	1710	1520	1984
90120|C9orf69	1460	776	1219	1635	739	837	1367	1324	2109	1776	2065	1837	1197	1469	1240	1755
90113|VWA5B2	20	27	27	44	24	21	35	46	20	22	19	14	14	34	18	30
90102|PHLDB2	61	70	46	118	57	84	61	58	46	54	44	69	50	51	61	90
901|CCNG2	5379	4995	2118	4221	3146	5078	5045	3860	4521	4807	6241	5945	3728	5302	5828	5513
90075|ZNF30	32	60	36	74	49	55	44	77	34	53	51	49	42	51	27	58
90070|LACRT	80	45	73	126	42	199	98	139	43	60	68	60	214	103	82	37
90060|CCDC120	117	139	156	167	174	102	246	195	276	212	229	203	168	242	205	273
90050|FAM181A	3	4	2	6	0	9	2	8	2	0	7	10	1	4	7	5
90025|UBE3D	167	196	138	183	152	197	188	179	180	172	143	147	108	133	145	155
9002|F2RL3	7	7	9	12	3	18	9	7	9	2	4	12	1	13	2	8
90019|SYT8	5	3	1	2	0	3	4	2	2	5	1	5	4	6	7	3
90007|MIDN	3083	3301	3323	4588	3858	3331	4238	4377	5359	4957	5769	4733	3929	4847	4738	5692
900|CCNG1	31050	19681	5843	13760	11683	17509	20130	17678	12452	12321	16351	14486	14072	13321	15323	17193
90|ACVR1	322	356	249	393	442	412	377	443	387	329	366	280	317	392	310	492
9|NAT1	745	316	225	377	247	375	570	406	815	463	656	870	616	629	712	828
8999|CDKL2	104	37	29	65	31	59	65	56	82	49	71	65	61	63	58	57
89978|ATPBD4	1216	586	355	652	479	631	622	576	605	474	711	794	708	468	631	626
89970|RSPRY1	866	933	464	796	781	961	772	749	734	651	739	726	697	726	751	798
8997|KALRN	16	15	22	45	13	14	25	16	29	18	18	20	8	27	16	23
8996|NOL3	22	12	10	31	4	21	20	10	26	26	12	26	23	31	17	21
89958|SAPCD2	418	66	75	113	55	102	339	207	872	333	705	604	407	444	564	643
89953|KLC4	843	663	734	724	565	569	836	1003	827	820	875	660	614	593	555	872
8995|TNFSF18	0	1	0	0	0	1	0	0	3	1	0	1	3	0	1	0
89944|GLB1L2	11	9	5	7	8	8	7	19	7	13	10	5	13	8	5	12
89941|RHOT2	8478	5515	6327	6927	5260	5382	9500	8390	6410	5905	7120	5730	5751	6016	5197	6600
8994|LIMD1	2483	3083	2721	3548	3063	2852	4604	4619	4774	4186	3819	4219	3035	3851	3724	4907
89932|PAPLN	341	205	396	596	350	345	495	279	380	229	397	271	394	388	382	326
8993|PGLYRP1	3	6	5	10	6	3	8	5	8	5	11	4	2	12	4	9
89927|C16orf45	0	0	0	1	0	0	0	0	0	0	2	1	0	0	0	0
8992|ATP6V0E1	10943	6561	3355	6584	3601	6520	5993	5797	5944	5498	5822	6926	5334	4984	5530	5403
89910|UBE3B	1165	1644	1682	1637	1531	1468	1552	1873	2030	1831	1945	1416	1273	1744	1492	1914
8991|SELENBP1	54	42	53	96	30	75	69	35	51	48	20	18	41	90	48	39
899|CCNF	651	236	287	484	268	306	650	371	1747	979	1607	1560	887	1003	1180	1241
89894|TMEM116	34	5	7	9	6	7	17	3	17	11	31	11	12	12	16	14
89891|WDR34	1756	646	616	931	461	512	897	914	1679	1304	2085	1565	1101	1033	1101	1751
89890|KBTBD6	168	187	102	195	125	167	214	154	266	238	289	312	156	218	247	329
8989|TRPA1	9	7	1	12	1	10	7	4	5	3	1	2	7	10	7	8
89887|ZNF628	189	242	257	321	353	220	292	415	445	410	374	278	291	381	395	428
89886|SLAMF9	70	107	121	161	82	94	70	55	45	142	109	70	72	48	57	47
89885|FATE1	0	0	1	2	0	0	1	0	0	0	1	0	1	1	0	1
89884|LHX4	27	28	26	34	21	34	26	28	24	27	28	23	22	19	18	38
89882|TPD52L3	6	0	0	0	1	1	2	2	4	3	3	2	3	2	4	3
8988|HSPB3	0	1	0	0	0	0	0	0	0	0	0	0	0	0	0	0
89876|MAATS1	24	33	17	76	11	30	27	18	22	27	19	28	25	29	18	34
89874|SLC25A21	8	2	1	10	0	9	8	4	2	1	14	6	3	8	5	5
89872|AQP10	1	1	0	2	2	2	2	3	0	1	2	1	0	3	1	0
89870|TRIM15	0	0	0	0	0	0	0	0	0	0	0	0	0	0	0	0
8987|STBD1	0	0	0	2	0	0	0	0	0	0	0	0	1	0	0	0
89869|PLCZ1	0	0	0	0	0	0	0	0	0	0	0	0	0	0	0	0
89866|SEC16B	0	2	1	1	1	2	2	0	0	1	0	2	0	14	5	0
8986|RPS6KA4	1621	1440	1825	2176	1176	1227	2655	2462	3015	2753	2969	2649	2306	2325	2489	2757
89857|KLHL6	5532	3572	3228	3569	3140	4099	5850	3730	8151	5281	9219	6788	4780	6324	6053	7266
89853|MVB12B	81	153	189	120	133	139	149	146	143	133	137	89	105	119	98	120
8985|PLOD3	434	467	463	691	428	397	915	647	840	632	582	727	520	704	682	623
89849|ATG16L2	2230	2209	2022	2401	1602	1477	3026	3182	2752	3002	2701	2205	1658	2036	1816	3142
89848|FCHSD1	3389	3777	4303	3804	2916	3311	4894	5316	4075	4352	4316	3189	3138	3627	2980	4505
89846|FGD3	9335	10550	19525	12164	10314	8897	13620	15665	11189	11793	16771	9460	9077	9968	8199	12443
89845|ABCC10	3377	4288	6014	4261	4036	3356	6221	7439	4981	5263	5194	3766	3226	3958	3217	5061
89822|KCNK17	1	1	2	1	3	2	6	2	5	6	3	2	5	2	10	1
89801|PPP1R3F	842	575	598	827	412	494	1221	1063	837	769	955	877	577	742	699	905
898|CCNE1	479	141	133	206	184	195	283	177	753	361	599	673	636	407	626	552
89797|NAV2	33	32	27	96	43	67	75	26	41	53	45	61	55	86	39	68
89796|NAV1	184	274	327	431	300	356	332	277	334	307	288	204	387	283	335	249
89795|NAV3	13	21	16	36	18	23	7	18	10	1	13	25	5	17	6	9
89792|GAL3ST3	5	0	0	3	0	0	0	0	0	0	1	1	1	0	0	0
89790|SIGLEC10	2015	2018	1334	1991	617	1572	2277	1752	2902	3182	2310	1579	1469	2621	1925	3556
89782|LMLN	74	62	117	131	136	150	91	114	133	103	119	91	85	126	98	143
89781|HPS4	1622	1630	1597	2019	1643	2080	2111	2281	2475	2098	2508	1960	1615	2235	2098	2903
89780|WNT3A	0	1	0	0	0	0	0	0	0	0	0	0	0	0	0	1
89778|SERPINB11	0	0	0	0	0	0	0	0	0	0	0	0	0	0	0	0
89777|SERPINB12	0	0	0	0	0	0	0	0	0	0	0	0	0	0	0	0
89766|UMODL1	56	20	35	35	21	21	51	26	134	46	59	138	102	58	141	123
89765|RSPH1	0	1	3	8	1	8	9	3	10	12	8	10	3	7	9	5
8976|WASL	1758	1889	836	1950	1664	2092	1463	1735	1430	1342	1381	1359	1244	1594	1277	1806
89758|C6orf7	0	0	0	0	0	0	0	0	0	0	0	0	0	0	0	0
8975|USP13	190	168	106	289	193	243	204	232	253	183	137	261	145	164	215	185
8974|P4HA2	19	7	8	9	6	16	47	12	29	17	38	23	13	29	46	23
8973|CHRNA6	1	0	0	0	0	0	0	0	0	0	0	0	0	0	0	0
8972|MGAM	110	94	79	93	110	105	176	166	159	192	113	121	79	148	313	200
8971|H1FX	14618	11278	12953	11246	10676	8802	13726	18353	17112	14714	15558	10653	12574	11827	14510	14317
8970|HIST1H2BJ	67	56	59	64	39	80	208	125	103	51	69	125	110	118	211	146
8969|HIST1H2AG	82	75	34	67	39	37	122	44	54	37	59	73	81	50	60	67
8968|HIST1H3F	32	2	1	2	1	2	8	9	29	8	24	26	11	12	15	11
896|CCND3	10823	8489	11006	6726	9782	10081	14100	18959	14275	9063	13324	12009	8193	9131	8816	10147
8945|BTRC	436	647	562	637	660	634	594	665	773	619	761	535	442	664	574	769
8943|AP3D1	3578	4277	4680	4897	4277	3287	5211	4737	5741	5221	6285	4755	4280	4647	4769	5940
8942|KYNU	1169	771	323	813	345	626	646	281	738	649	699	650	405	614	780	519
8941|CDK5R2	3	2	1	7	3	2	1	1	4	5	0	1	5	6	2	8
8940|TOP3B	1159	1049	1128	1209	910	909	1434	1313	1470	1329	1510	1226	1030	1249	1142	1652
894|CCND2	3294	4780	3792	5319	5876	4542	4335	5825	3704	4502	3739	4234	3992	3374	2870	3488
8939|FUBP3	1849	1866	1528	2031	1664	1752	2172	1904	2265	2048	2472	2075	1925	2251	2190	2505
8938|BAIAP3	527	976	932	661	759	891	818	948	388	864	669	358	687	844	425	567
8936|WASF1	9	6	3	12	2	3	4	7	6	4	7	3	3	4	7	3
8935|SKAP2	3971	3336	1467	5189	2288	3946	3873	2462	4549	3826	4387	4468	3837	5075	5080	5113
8934|RAB7L1	1545	1690	1469	2140	1497	1706	1873	1551	2362	2332	2645	2205	2221	2395	2112	2335
8933|FAM127A	315	351	381	643	303	364	363	364	526	493	530	366	394	478	323	438
8932|MBD2	10545	6576	3237	7563	5110	7397	6757	5059	8607	6415	9022	8636	6835	7306	8187	8563
8930|MBD4	5723	2241	1151	2223	1482	4016	3700	2293	4581	2948	4488	4174	2607	4391	5123	4754
8929|PHOX2B	3	0	1	1	0	1	2	1	0	1	0	0	0	0	0	0
8928|FOXH1	0	0	0	0	0	0	0	0	0	0	0	0	0	0	0	0
8927|BSN	6	5	3	5	6	4	9	4	5	8	6	6	8	9	5	9
8926|SNURF	428	272	440	373	256	269	393	371	377	303	295	284	318	327	369	396
8925|HERC1	4633	8345	9228	7702	8381	8185	7986	10013	9101	8732	8282	6774	5640	7554	6955	9844
8924|HERC2	2583	3436	5338	4154	4310	3565	5264	4737	6352	5198	6360	4920	4189	5222	4955	6338
892|CCNC	6150	3028	1011	2256	2090	2904	2824	2605	2182	2113	3242	2780	2698	2435	2665	3175
8916|HERC3	3725	5701	4827	4829	5124	5389	5142	5501	4515	4625	4927	3651	3916	4585	4185	5425
8915|BCL10	1864	1570	854	1158	1295	1719	1277	1199	1394	1196	1659	1167	1237	1348	1142	1290
8914|TIMELESS	649	802	663	709	825	727	1040	981	1323	921	1244	1019	880	1052	1042	1511
8913|CACNA1G	1	0	0	2	1	2	1	2	2	0	1	2	0	0	0	1
89122|TRIM4	1178	1564	1206	1709	1108	1337	1744	1517	1793	1850	1945	1723	1372	1497	1412	1701
8912|CACNA1H	101	92	445	82	278	185	295	414	87	95	267	43	162	125	104	242
8911|CACNA1I	0	0	0	2	1	0	0	2	0	1	1	1	0	0	2	0
8910|SGCE	109	49	42	154	28	100	60	31	71	29	25	77	59	79	39	35
891|CCNB1	2388	397	294	589	298	857	1370	562	3316	1595	3320	3326	1958	2009	2989	2495
8909|ENDOU	34	10	7	10	5	14	20	6	45	18	34	31	14	22	22	30
8908|GYG2	11	15	12	1	14	13	8	9	13	10	22	15	12	23	6	18
8907|AP1M1	3860	3969	3926	4838	3287	3084	4476	4366	5890	5821	6099	4901	3806	4438	4600	5377
8906|AP1G2	3441	3676	3370	3693	3174	3053	4397	4206	3761	3706	3966	2892	2954	3480	3032	4370
8905|AP1S2	7733	6339	1752	8173	4057	7204	5553	4772	4250	5417	5500	6814	5719	6483	5427	5800
8904|CPNE1	5908	4897	4793	5202	4271	4147	6428	6542	7976	6580	7906	6180	4845	6203	5696	8031
8900|CCNA1	26	4	1	4	4	2	5	12	4	1	1	3	3	1	1	10
890|CCNA2	3700	1083	482	1084	670	1721	1890	998	3772	1925	3781	3647	2724	2797	3649	3678
89|ACTN3	173	81	109	130	92	125	200	185	178	145	221	223	164	188	207	193
8899|PRPF4B	13879	16152	8063	12058	11370	15678	14432	13261	9664	9980	11338	11020	8612	9710	9512	11389
8898|MTMR2	1054	1070	693	1079	936	1542	1047	863	1107	1115	1261	1100	1081	1227	1212	1209
8897|MTMR3	1760	2634	2883	2627	2783	2583	3108	3352	3047	2830	3189	2586	2107	2680	2622	3211
8896|BUD31	1597	1200	811	1500	1142	1269	1237	1339	1865	1360	1858	1767	1533	1580	1710	1805
8895|CPNE3	2523	2556	1393	1996	2067	2480	1569	1498	2467	2433	2776	1991	2582	2166	1971	1987
8894|EIF2S2	7788	4439	2725	4517	3258	4359	4315	4088	6075	4630	6298	6011	4964	4610	5382	5374
8893|EIF2B5	4187	4071	4280	4441	3666	3633	4555	4694	4607	4413	5186	4262	3482	3809	3661	5140
8892|EIF2B2	775	654	648	646	502	660	761	704	1033	771	1048	903	783	770	883	1018
8891|EIF2B3	1109	896	666	841	674	878	765	882	878	750	1000	900	764	752	813	841
8890|EIF2B4	2187	1756	1525	2008	1453	1610	2084	1728	2151	1872	2268	1979	1644	1818	1810	2147
889|KRIT1	1305	1453	766	1535	975	1447	1272	1101	1188	1197	1469	1334	971	1204	1204	1672
8888|MCM3AP	3435	4463	5389	4375	4428	4322	5683	6340	5805	5166	6197	4572	4087	5234	4375	6211
8887|TAX1BP1	10038	7033	3066	6058	4985	6947	5796	5856	5205	5011	5706	5751	5636	5154	5799	5670
8886|DDX18	7761	5848	3610	5932	5256	5893	5250	7056	5999	5173	6527	6270	5663	5199	5609	6029
8884|SLC5A6	454	614	729	672	490	460	837	688	718	691	797	623	495	530	556	726
8883|NAE1	1506	1366	893	1467	1404	1679	1115	1444	1860	1368	1569	1490	1544	1438	1479	1642
8882|ZNF259	2160	2535	2284	2745	2494	2401	2588	2614	2740	2547	2751	2626	2317	2212	2285	2562
8881|CDC16	4353	2957	2012	3545	2123	3105	3295	2817	3542	2921	3491	3437	2418	2904	3344	3558
8880|FUBP1	4848	4021	3174	4101	2947	4840	4285	4034	4638	4070	5147	4716	3863	4119	4527	4996
8879|SGPL1	2541	3649	3911	4005	4445	4098	4007	4853	4662	4173	4648	3521	3406	3831	3578	4710
8878|SQSTM1	3009	2876	2890	4688	2572	3071	3610	3768	3704	3522	4068	3288	3343	4144	2799	3751
8877|SPHK1	56	25	65	79	31	34	63	82	100	66	63	76	87	74	65	46
8876|VNN1	85	156	72	198	50	173	81	27	37	62	21	43	32	85	30	19
8875|VNN2	2451	349	43	451	145	854	1223	533	1674	908	2227	2342	1091	1338	2241	1700
88745|RRP36	2325	1763	1696	1989	1629	2042	2305	2393	2710	2211	2886	2091	2102	2135	2045	2377
8874|ARHGEF7	1812	2818	2413	1762	3482	2881	2709	2498	2124	1851	2097	1281	1878	2000	1951	2017
8872|CDC123	2479	1699	1106	2257	1326	2284	2080	1660	2322	1992	2613	2935	2191	2310	2759	2387
8871|SYNJ2	51	45	69	106	58	101	95	132	66	63	57	72	92	96	68	122
8870|IER3	427	281	334	444	411	491	502	493	444	204	355	226	647	318	389	243
887|CCKBR	45	28	51	55	38	31	46	33	45	47	68	73	37	51	42	70
8869|ST3GAL5	1272	824	312	883	571	849	1008	700	1482	1049	1028	1766	992	1232	1513	1428
8867|SYNJ1	838	1282	856	1197	1327	1499	1075	1381	1228	1283	1342	860	971	1255	1102	1609
8864|PER2	302	610	641	643	690	632	607	731	454	538	676	411	394	611	436	671
8863|PER3	541	1210	952	1491	1198	1710	828	1099	650	820	758	573	731	1053	724	858
8862|APLN	2	2	1	11	2	1	4	3	4	4	0	6	5	2	6	2
8861|LDB1	5589	6739	6686	6893	6030	5529	7512	8685	5792	5932	6284	4828	4424	5243	4611	6708
886|CCKAR	0	0	0	0	0	0	0	0	0	0	0	0	0	0	0	0
8859|STK19	467	320	440	531	370	363	631	534	771	710	697	602	586	628	641	694
8858|PROZ	95	156	83	78	99	128	104	163	64	126	89	62	43	128	70	141
8857|FCGBP	218	393	663	771	695	545	642	877	377	653	609	606	662	647	511	675
8856|NR1I2	4	7	15	19	8	9	21	19	6	8	17	9	7	8	12	11
8854|ALDH1A2	3	3	2	6	4	5	12	3	0	1	6	1	7	2	5	2
8853|ASAP2	150	248	123	360	120	234	168	85	187	199	130	135	156	237	160	157
8852|AKAP4	0	1	1	5	0	1	2	1	0	2	1	0	0	1	0	0
8851|CDK5R1	794	899	755	1162	1147	1292	1439	1251	1689	1108	1163	1600	951	1361	1258	1053
8850|KAT2B	2474	2515	1434	2881	1982	3291	2975	2313	2385	2255	2604	2842	2200	2700	2801	2684
885|CCK	20	14	17	14	4	17	43	23	4	9	20	10	26	8	14	9
8848|TSC22D1	682	658	592	820	540	705	912	778	978	811	953	638	669	819	785	945
8846|ALKBH1	526	418	236	428	281	404	376	314	370	313	427	401	335	321	376	407
88455|ANKRD13A	9170	8035	4567	8073	6256	10550	8040	8510	10563	8224	9077	9323	7361	9700	9746	9510
8842|PROM1	4	5	2	1	0	4	2	2	3	4	4	4	0	5	2	11
8841|HDAC3	3173	2822	3026	3517	2515	2625	3305	3450	4909	3873	4609	4022	3543	3410	3492	4467
8840|WISP1	18	8	8	22	6	12	8	10	9	8	5	13	9	10	13	9
8839|WISP2	1	6	3	2	3	1	2	0	2	10	2	5	9	8	4	7
8838|WISP3	16	21	2	4	15	17	17	11	9	16	12	14	13	7	6	9
8837|CFLAR	8310	11557	9599	9313	12574	11009	13348	11253	11291	9976	11017	8451	10458	8118	11994	9772
8836|GGH	1011	901	640	557	690	644	719	961	468	668	885	412	520	468	481	610
8835|SOCS2	334	279	160	812	308	481	325	301	133	287	145	279	279	342	191	180
8834|TMEM11	764	512	442	653	397	532	606	523	808	655	888	836	573	750	672	796
8833|GMPS	2689	2345	1743	2306	2043	2720	2382	2180	3567	2642	3383	2944	2533	2719	3251	3314
8832|CD84	4745	6702	5630	8343	8388	8208	6979	7822	8925	6850	7922	6833	6850	6314	7253	9652
8831|SYNGAP1	474	952	1818	1073	2009	796	1415	1708	1051	1012	1270	813	917	844	929	1373
883|CCBL1	614	500	640	498	394	426	575	661	657	619	723	500	472	505	486	735
8829|NRP1	321	650	337	588	269	411	449	250	430	495	276	241	240	333	293	267
8828|NRP2	87	185	202	255	150	344	232	177	138	131	139	112	187	215	205	141
8826|IQGAP1	11775	16499	10583	15569	16307	19679	14698	15554	20927	18608	19205	20287	15916	19521	20009	22583
8825|LIN7A	0	1	3	0	1	2	4	3	1	0	0	0	4	3	2	0
8824|CES2	10	13	12	7	5	4	7	16	9	8	7	15	7	14	13	10
8823|FGF16	0	0	0	0	0	0	1	0	0	0	0	0	1	1	0	0
8822|FGF17	2	0	0	0	1	0	0	2	0	0	1	1	3	0	0	2
8821|INPP4B	1408	2300	1890	1843	2647	3855	1861	3117	1651	1439	1795	1643	2028	1648	1694	1860
8820|HESX1	18	9	1	21	8	8	2	15	5	11	6	11	11	10	9	15
8819|SAP30	237	101	71	157	86	96	187	107	204	162	259	297	197	235	246	192
8818|DPM2	972	676	707	912	560	700	1086	978	1694	1299	1551	1347	1014	1183	1179	1383
8817|FGF18	4	1	3	2	2	2	5	2	7	4	5	4	4	7	13	6
8816|DCAF5	3911	5113	5126	5033	5026	4752	4978	5911	5724	5330	5977	4252	3710	4668	4424	6168
8815|BANF1	8841	5073	3878	5783	3600	4591	5964	5019	6710	5684	8177	6767	4981	5529	5709	7160
8814|CDKL1	48	18	7	21	14	32	35	22	68	50	65	60	37	51	69	75
8813|DPM1	3802	1860	746	1369	1213	1787	1625	1565	1258	1091	1690	1386	1705	1270	1546	1661
8812|CCNK	1096	1331	1178	1767	1629	1342	1258	1516	1637	1605	1744	1307	1252	1492	1482	1948
8811|GALR2	8	20	6	27	8	14	14	45	47	19	14	12	39	23	45	15
881|CCIN	1	2	3	4	2	3	2	7	5	1	2	4	3	1	2	2
8809|IL18R1	281	716	252	806	740	943	540	581	381	567	410	627	864	585	383	388
8808|IL1RL2	7	3	2	15	4	8	10	3	4	3	7	5	9	6	13	4
8807|IL18RAP	78	120	40	152	351	250	159	211	107	109	46	157	246	140	128	86
8805|TRIM24	1077	1488	1036	1375	1330	1470	1175	1389	1327	1236	1380	1019	1021	1222	1208	1494
8804|CREG1	7016	6806	2940	6507	4058	6589	5303	2770	3555	4002	3498	2297	3052	3031	2724	2390
8803|SUCLA2	2571	1464	849	1344	1088	1500	1496	1249	1529	1271	2001	1646	1519	1377	1643	1408
8802|SUCLG1	6235	3789	3343	3885	2783	3375	4789	5164	4772	4157	5097	5221	4049	3852	4053	3951
8801|SUCLG2	6350	5060	3514	5433	5728	6560	4485	3852	5632	4781	6319	5688	6218	5499	5090	4358
8800|PEX11A	104	65	78	80	55	64	63	72	107	94	136	102	85	99	91	99
88|ACTN2	23	31	35	64	34	62	35	30	24	42	32	28	19	52	15	34
8799|PEX11B	696	477	326	503	324	478	573	443	560	631	764	653	594	536	621	558
8798|DYRK4	7	6	3	12	3	3	7	1	10	2	7	8	2	7	8	4
8797|TNFRSF10A	2182	1834	2010	1913	1707	1832	2368	2571	2003	1811	2060	2073	1623	1836	1414	1813
8796|SCEL	59	7	2	11	9	16	21	14	28	16	17	38	33	33	45	58
8795|TNFRSF10B	275	291	296	627	190	434	506	488	333	251	259	349	172	304	321	271
8794|TNFRSF10C	30	16	10	18	35	3	8	4	24	3	14	16	9	6	2	3
8792|TNFRSF11A	39	47	66	108	69	98	75	110	69	77	67	50	95	86	66	42
8790|FPGT	296	119	55	189	143	137	145	89	174	166	217	216	272	179	175	198
8789|FBP2	8	0	0	4	1	2	0	0	6	1	0	0	0	1	0	0
8788|DLK1	2	0	0	0	1	2	3	0	3	0	4	2	1	1	6	2
8787|RGS9	295	531	412	622	388	644	634	710	695	698	950	776	598	764	943	1010
8786|RGS11	6	8	14	34	2	15	28	16	10	19	11	10	12	26	10	11
8785|MATN4	26	4	7	7	4	3	7	9	30	12	16	12	11	6	3	12
8784|TNFRSF18	764	267	719	1000	352	591	1021	1072	631	363	943	1180	650	767	701	426
8780|RIOK3	3040	3152	2040	3124	2512	3502	2934	2937	2981	2853	3168	3222	2748	3072	3121	3416
8778|SIGLEC5	155	182	145	191	49	119	205	115	486	288	466	185	164	315	206	250
8777|MPDZ	23	18	9	56	9	34	14	10	16	9	10	23	13	30	7	14
87769|GGACT	430	421	322	582	289	363	418	472	588	638	655	567	366	473	517	590
8776|MTMR1	891	1336	1024	1312	1149	1267	1309	1289	1817	1383	1563	1367	1226	1424	1543	1789
8775|NAPA	3652	3354	3127	3756	3079	2923	4095	4153	6425	5526	6347	4962	4351	4867	4874	5995
8773|SNAP23	11488	4422	1823	4780	2746	5738	6824	4063	7257	5851	9772	9081	5719	7346	7486	8195
8772|FADD	693	320	305	457	293	410	578	385	693	473	694	694	456	606	527	665
8771|TNFRSF6B	56	22	42	47	27	58	74	47	41	50	52	70	62	96	35	56
8767|RIPK2	1460	1250	559	1076	675	1076	1247	660	933	883	1119	1090	836	1050	1036	867
8766|RAB11A	5583	4338	2106	4410	3680	4638	3444	4155	4486	4073	4788	4370	3927	3954	4248	5086
8764|TNFRSF14	4526	3718	4351	4021	3356	3707	5191	5484	5406	4914	5433	4111	3920	4783	3550	5089
8763|CD164	15958	17463	5864	14697	13605	18189	16046	15874	13320	15964	16682	16849	15775	17041	17300	19161
8761|PABPC4	4650	4393	4227	5499	4644	4580	5237	5359	6370	4690	6386	5015	4641	5060	5411	6063
8760|CDS2	1649	2216	1857	1946	3131	2420	2656	2464	3147	2793	2591	2016	2719	2688	2634	2745
8756|ADAM7	0	0	0	0	0	0	0	0	1	0	0	0	0	0	0	0
8754|ADAM9	2188	2053	1089	2217	1768	2634	2343	1825	1853	1626	2169	2326	1851	2267	2640	2465
8751|ADAM15	1509	729	841	1141	747	1063	1532	1271	2218	1624	1709	1789	1461	2009	1640	1728
875|CBS	64	5	9	6	7	24	37	7	197	56	146	84	72	88	127	88
8749|ADAM18	5	0	0	1	0	5	0	0	0	1	1	0	0	1	0	0
8748|ADAM20	12	8	6	11	7	10	7	20	12	9	12	6	8	10	14	9
8747|ADAM21	8	3	6	12	2	5	3	9	14	6	16	13	13	6	6	10
8745|ADAM23	311	219	232	333	329	508	411	339	451	242	405	387	338	493	400	466
8744|TNFSF9	198	107	51	140	121	188	253	270	452	148	303	235	315	293	344	366
8743|TNFSF10	440	917	493	1474	788	942	588	1026	546	824	472	841	784	705	501	921
8742|TNFSF12	717	785	801	1300	630	826	909	1046	858	958	962	871	751	987	734	1030
8741|TNFSF13	41	65	64	121	43	66	105	88	85	105	77	80	81	92	98	82
8740|TNFSF14	191	199	176	352	168	294	242	220	252	228	285	345	205	312	278	348
874|CBR3	17	18	12	17	25	26	10	13	17	24	20	27	33	19	9	11
8739|HRK	38	15	5	21	20	27	77	13	62	36	72	74	57	42	77	34
8738|CRADD	582	352	260	332	215	337	428	306	554	447	561	582	386	431	472	464
8737|RIPK1	1113	1287	1050	1467	1000	1078	1203	1024	1548	1426	1741	1330	1169	1307	1119	1601
8736|MYOM1	264	484	316	1082	407	441	458	331	331	411	248	310	468	435	242	309
8735|MYH13	2	4	2	4	1	10	0	0	3	0	0	4	3	3	0	1
8733|GPAA1	3503	2548	2985	3125	2250	2390	3680	3659	3998	4030	4283	3239	3156	3559	3126	3835
8732|RNGTT	456	624	380	506	532	666	567	535	654	538	661	553	492	659	659	690
8731|RNMT	3569	4000	2194	3172	2822	3734	2704	3727	3096	3502	3597	3103	2580	3150	2758	3570
873|CBR1	956	948	667	932	538	680	1285	866	1262	1382	1434	1297	1125	1185	1309	1574
8729|GBF1	2886	3928	4059	4041	3957	3581	3933	4428	4369	4094	4523	3394	3136	3990	3765	4922
8728|ADAM19	3084	3715	3348	4839	3496	3748	4368	4005	7545	5545	5742	6299	4273	5348	5895	5671
8727|CTNNAL1	442	128	88	367	110	194	226	149	153	127	131	395	178	219	100	191
8726|EED	2394	1187	850	1081	683	1223	1917	1448	2080	1559	2530	1908	1568	1597	1717	1811
8725|URI1	3609	3048	1801	3233	2691	3362	2554	2730	2696	2219	2859	2469	2513	2433	2634	2985
8724|SNX3	5343	4089	1977	4253	2691	3972	4484	3696	5310	4736	5203	4967	4231	4739	4799	5665
8723|SNX4	5662	3081	1061	2719	2174	3044	2818	2633	2502	2298	3064	2782	2637	2316	2738	2942
8722|CTSF	382	390	367	382	273	343	401	389	315	312	341	225	264	296	268	308
8721|EDF1	2574	1893	2737	2746	1675	1815	2935	3055	3892	3271	4004	3274	3004	3024	2852	3768
8720|MBTPS1	4526	6470	6016	6186	8205	6706	6252	6695	7037	6542	6621	5709	5866	6581	5470	7141
8718|TNFRSF25	4768	4448	7319	6756	4537	4163	7381	8369	3361	4182	4566	3132	3153	3099	2403	4105
87178|PNPT1	1855	1778	1061	1524	1558	1759	1433	1674	1895	1759	2034	1829	1857	1585	1908	1896
8717|TRADD	1103	724	891	1106	621	713	1287	1215	1197	1229	1412	1113	876	1072	910	1223
8715|NOL4	2	0	0	1	1	2	1	0	1	1	0	0	0	0	0	0
8714|ABCC3	5	25	28	43	12	17	20	23	21	20	14	18	23	25	9	18
8712|PAGE1	0	1	0	0	0	0	0	0	0	1	0	0	0	0	0	0
8711|TNK1	1057	1142	1321	1245	937	967	1329	1640	911	1094	1041	696	863	777	580	973
8710|SERPINB7	1	0	1	2	0	0	1	0	1	0	0	0	0	0	0	0
871|SERPINH1	400	293	182	982	137	407	450	270	320	307	209	412	220	604	226	357
8708|B3GALT1	1	2	0	3	0	2	0	0	1	0	0	3	1	1	1	1
8707|B3GALT2	17	9	4	25	12	22	5	6	6	9	5	8	1	17	2	7
8706|B3GALNT1	138	165	127	200	59	118	73	162	138	135	204	149	64	69	69	171
8705|B3GALT4	365	425	491	533	367	446	662	551	593	620	602	565	471	587	532	655
8704|B4GALT2	262	147	184	175	167	153	262	221	419	297	329	257	300	266	300	340
8703|B4GALT3	1817	1847	2127	2086	1619	1485	2758	2344	2929	2441	2867	2264	1945	2312	2237	2759
8702|B4GALT4	230	229	179	185	110	171	190	181	188	237	285	188	187	140	189	224
8701|DNAH11	1032	570	352	755	577	567	869	603	1351	1013	1332	1149	929	979	1278	1291
87|ACTN1	2662	4993	5627	4020	4623	3252	4549	5909	4019	5190	5131	2917	3434	3234	3617	5376
8698|S1PR4	2410	1287	2382	1745	1293	1047	2615	2742	3644	2825	3264	2733	2080	2235	2182	2975
8697|CDC23	1671	1514	1048	1554	1272	1552	1454	1578	2022	1660	1976	1819	1524	1575	1942	2023
8694|DGAT1	2802	2699	3558	2851	2377	2153	3919	4292	2939	3366	3498	2444	2249	2609	2113	3040
8693|GALNT4	196	266	70	272	244	228	308	328	286	336	433	471	261	321	376	412
8692|HYAL2	600	553	548	786	497	517	602	628	577	691	536	496	572	623	371	681
8690|JRKL	1701	1397	750	1246	788	1131	1343	1102	1137	1364	1388	1312	957	1036	1105	1386
869|CBLN1	1	0	1	0	0	2	1	0	0	0	0	0	1	0	0	1
8689|KRT36	0	0	0	0	0	0	0	0	0	0	0	0	0	0	0	0
8688|KRT37	0	0	0	0	0	0	0	0	0	0	0	0	0	0	0	0
8687|KRT38	0	0	0	0	0	0	0	0	0	0	0	0	0	0	0	0
8685|MARCO	211	276	290	1220	255	553	462	166	560	423	129	113	188	929	151	405
8683|SRSF9	1026	668	881	916	554	750	1391	1097	1951	1407	1957	1735	1112	1400	1392	1488
8682|PEA15	10556	6426	4484	10789	4824	8217	9316	5748	9995	7802	9300	10245	8659	9176	9746	8544
8681|JMJD7-PLA2G4B	0	0	0	0	0	0	0	0	0	0	0	0	0	0	0	0
868|CBLB	1222	1998	1398	1537	2148	2081	1620	1788	1821	1623	1748	1413	1429	1599	1718	2396
8678|BECN1	1685	1800	1712	2085	1730	1860	1903	1869	2550	2133	2608	2247	1884	2135	2143	2567
8677|STX10	3994	2085	2012	2135	1628	1884	2824	2496	2840	2551	3198	2532	2265	2446	2515	3053
8676|STX11	1381	693	335	906	503	898	1128	650	1980	1222	1895	2171	1315	1808	2301	1884
8675|STX16	5633	7681	6448	7213	6691	6920	7274	8693	7500	7795	8005	6015	5196	6604	5611	9145
8674|VAMP4	1701	1351	588	1390	1241	1425	1244	1280	993	1163	1367	1148	1144	1191	1172	1456
8673|VAMP8	3384	2029	2256	2878	1515	2137	3362	3003	4835	4013	4791	4499	3634	3416	3583	4062
8672|EIF4G3	5733	7114	5344	8070	6775	6826	7879	7089	9208	7053	8044	7481	6188	7557	8614	10145
8671|SLC4A4	20	5	3	19	0	22	12	2	49	20	38	33	23	22	23	14
867|CBL	1508	3477	3184	2915	4359	3651	4079	4734	3530	3188	3281	2666	2873	3616	3677	4528
8669|EIF3J	4372	2757	1342	2916	2252	2894	2379	2343	2835	2329	3334	2954	2712	2520	2795	3316
8668|EIF3I	6848	4464	3650	4779	3843	4198	5060	5008	7827	6265	7825	7073	5946	5717	5846	6415
8667|EIF3H	16582	16630	13167	16185	17277	17850	13197	16215	17052	15467	18171	15649	16128	14178	15195	17663
8666|EIF3G	8262	6720	7141	8347	6544	9704	7758	13820	8006	7595	9262	7454	7147	10779	6968	13477
8665|EIF3F	10050	10191	11049	12703	10782	9836	11653	12748	14633	13977	15388	13209	11505	12129	12180	14696
8664|EIF3D	10157	10472	11173	14008	11774	11048	12005	12161	14278	11948	14818	12845	11644	12008	12945	14539
8663|EIF3C	0	1	0	0	0	0	2	0	2	1	1	1	0	0	1	0
8662|EIF3B	6049	5126	5646	6907	5448	4846	6620	6496	9485	7679	9597	7411	6449	7295	7184	8642
8661|EIF3A	5498	7079	5529	7677	7157	7818	6638	6497	9275	7552	9008	8495	7383	8526	8637	9056
8660|IRS2	380	889	705	798	1616	1078	672	2186	567	556	462	358	519	533	490	390
866|SERPINA6	0	0	0	0	0	0	0	0	0	0	0	0	0	0	0	0
8659|ALDH4A1	446	334	508	441	353	286	634	365	713	566	716	591	481	479	509	496
8658|TNKS	1832	2573	1565	2380	2522	2899	2449	2521	2304	2071	2077	2200	1933	2414	2266	2487
8655|DYNLL1	4845	2337	2210	3881	1774	2680	3503	2203	5080	3590	6077	4839	3703	4232	4631	5286
8654|PDE5A	18	19	5	44	9	22	22	9	13	15	12	20	9	15	20	12
8651|SOCS1	305	209	178	290	372	334	422	579	774	410	541	544	482	454	445	426
8650|NUMB	2061	2378	2095	2709	2651	2474	2424	2516	2898	2704	2785	2524	2323	2505	2736	3111
865|CBFB	8725	7501	3482	7196	5696	7274	7628	6756	7048	6680	9375	8317	7327	7806	8235	8735
8649|LAMTOR3	3186	2118	847	1581	1398	1924	1775	2165	1583	1518	1924	1729	1590	1426	1536	1795
8648|NCOA1	1789	2855	2393	3178	3087	3236	2484	2852	3202	2737	2829	2410	2419	2864	2775	3616
8647|ABCB11	0	0	0	0	0	1	0	0	0	0	0	0	0	0	0	0
8646|CHRD	1	1	0	6	0	1	2	0	0	1	2	3	4	1	0	2
8645|KCNK5	673	203	605	538	433	300	571	863	836	449	1269	808	793	479	402	957
8644|AKR1C3	153	122	80	214	88	149	198	94	110	121	140	104	121	152	70	112
8643|PTCH2	125	227	308	260	214	218	414	430	199	240	267	197	249	241	198	227
8642|DCHS1	251	594	641	504	763	404	572	733	427	519	318	232	355	354	315	428
8641|PCDHGB4	5	22	11	32	22	33	9	21	22	14	15	14	15	16	8	13
864|RUNX3	4098	5449	6705	8289	6254	6232	7255	7731	10001	7508	8668	7506	5802	7575	7195	7585
8639|AOC3	41	29	8	70	16	44	48	19	34	35	23	31	23	58	31	41
8638|OASL	52	465	122	118	49	114	108	118	315	578	472	321	122	276	242	350
8637|EIF4EBP3	2	6	12	5	3	7	10	15	11	9	8	2	9	9	9	10
8636|SSNA1	1864	960	1341	1298	867	923	1752	1502	1921	1612	2151	1680	1610	1586	1424	1776
8635|RNASET2	6906	6890	4906	8237	4754	5925	7549	6081	7252	6709	6986	6643	5513	6984	6219	6837
8634|RTCA	1378	767	432	844	649	927	876	868	1096	807	1128	1102	1028	935	1085	1096
8633|UNC5C	1	2	0	1	2	2	2	4	1	1	1	1	0	0	0	2
8631|SKAP1	3384	2812	3162	3262	3207	3157	2581	3815	4552	3887	5350	3846	3312	3406	3257	5252
8630|HSD17B6	1439	814	532	1116	388	937	1043	668	914	691	1352	1553	705	952	1154	880
863|CBFA2T3	1757	1566	1348	3376	1154	1892	3279	2073	2609	2192	2643	2610	2132	3089	3065	3092
8629|JRK	153	252	397	366	291	258	423	407	489	510	446	497	365	489	370	480
8626|TP63	75	21	14	50	19	58	37	31	174	63	151	54	50	122	88	115
8625|RFXANK	1387	815	843	1004	687	686	1064	987	1604	1347	1670	1177	1133	1242	1244	1566
8624|PSMG1	2841	1871	884	1979	1183	1717	1395	1395	1913	1762	2129	2029	1664	1653	1793	2236
8622|PDE8B	66	60	23	63	35	46	56	46	42	54	31	50	45	44	34	46
8621|CDK13	6300	6223	4065	5580	5285	6918	6630	6169	6703	5581	6608	5918	4948	6168	6269	7108
8620|NPFF	49	29	54	19	32	27	33	68	47	49	69	13	30	24	23	52
862|RUNX1T1	7	1	6	11	1	8	5	3	4	8	1	4	5	4	4	6
8618|CADPS	15	4	1	4	0	25	24	2	1	6	1	8	10	40	10	9
8615|USO1	3314	2694	1830	3394	2411	3384	3066	2607	3529	2750	3712	3603	2749	3296	3624	3858
8614|STC2	12	3	3	6	2	8	5	0	32	6	28	22	10	17	7	11
8613|PPAP2B	239	201	134	422	72	329	209	230	267	244	138	284	194	410	192	252
8612|PPAP2C	699	566	831	777	375	339	962	1336	845	922	1215	774	553	510	700	1151
8611|PPAP2A	0	0	0	0	0	0	0	0	0	0	0	0	0	0	0	0
861|RUNX1	1984	2770	2232	2739	3250	2628	2321	3033	2666	2877	2926	2006	2078	2539	2580	3179
8609|KLF7	1113	1285	904	1159	1212	1397	1441	1487	1167	1282	968	876	807	976	1280	1410
8608|RDH16	11	11	5	11	6	5	6	11	11	12	9	7	8	12	13	10
8607|RUVBL1	1596	1104	1307	1586	1142	1327	1526	1389	2724	2040	2695	2449	1860	2161	2202	2264
8605|PLA2G4C	328	464	274	719	260	419	476	338	437	327	442	514	399	550	385	493
8604|SLC25A12	1305	718	470	824	471	909	882	769	1044	861	1208	1217	733	947	1012	922
8603|FAM193A	1465	2266	2222	2112	2412	2021	2135	2503	2468	2160	2453	1819	1628	2192	2096	2762
8602|NOP14	2571	2640	2432	3708	3241	2624	2626	4473	3275	2912	3372	2896	2814	2654	2833	5764
8601|RGS20	2	4	0	1	0	2	2	2	5	2	8	2	2	5	3	4
8600|TNFSF11	188	100	68	292	63	221	96	141	65	43	66	89	107	125	120	104
860|RUNX2	293	493	290	560	618	837	737	588	420	396	427	499	550	532	680	537
86|ACTL6A	2747	1666	1059	1949	1345	1819	1935	1667	2763	1975	2744	2890	2217	2161	2403	2487
8590|OR6A2	0	0	0	0	0	0	0	0	0	0	1	0	0	0	0	0
859|CAV3	0	0	0	0	0	0	0	1	0	0	0	0	0	0	0	0
85865|GTPBP10	1797	1593	683	1039	1057	1291	1214	1496	935	951	1160	923	1039	867	1033	1193
8581|LY6D	17	9	18	49	15	39	25	28	23	18	19	36	31	37	34	25
858|CAV2	38	19	11	69	38	52	46	14	16	31	15	72	53	72	20	33
8578|SCARF1	137	126	160	210	92	180	218	206	216	167	179	176	234	245	138	228
8577|TMEFF1	0	0	0	0	0	0	1	0	0	0	0	0	0	0	0	0
8576|STK16	1178	643	780	791	485	695	890	924	1391	1038	1391	1150	879	978	865	1221
8575|PRKRA	1453	1145	603	1033	954	1142	1286	1170	1143	950	1072	907	956	1020	999	1250
8574|AKR7A2	1182	820	869	1371	758	928	1402	1068	1581	1692	1586	1365	1457	1564	1508	1532
8573|CASK	357	354	254	362	368	507	401	474	423	387	403	345	310	374	393	483
8572|PDLIM4	57	25	27	47	11	29	29	27	20	39	32	18	22	52	27	30
8570|KHSRP	4083	3630	3745	4613	3734	3723	4962	4729	7018	5547	6946	5967	5020	5986	6126	6960
857|CAV1	24	7	6	33	5	23	27	8	17	17	7	43	22	35	8	16
8569|MKNK1	439	585	386	673	481	464	618	566	577	684	494	484	503	598	538	605
8568|RRP1	1553	1349	1491	1895	1305	1403	1619	1974	2156	2064	2364	2053	1848	2047	1682	2411
8567|MADD	3172	5010	5549	5162	5802	4362	5322	6890	6112	6021	6115	4672	4545	5333	4640	7069
8566|PDXK	1329	1259	1498	1867	1057	1314	2363	2285	2246	1932	2498	2148	1666	2199	2045	3008
8565|YARS	1800	1258	1345	1709	1136	1105	1756	1479	3381	2442	3387	2808	2088	2332	2469	3282
8564|KMO	1646	728	298	929	539	583	925	386	930	719	993	1180	799	920	1126	850
8563|THOC5	2833	2646	2658	3100	2797	2474	3097	2916	4106	3581	4328	3439	3021	3237	3549	4088
8562|DENR	2743	2293	1412	2648	2340	2532	2727	2363	3388	2759	3500	3187	2973	3093	3623	3732
8560|DEGS1	1629	1635	927	1992	1164	1630	1630	1587	1984	1961	2310	2471	1564	1663	1704	2088
8559|PRPF18	1396	1192	725	1028	790	1177	1158	1260	1077	1141	1142	1343	1100	1029	1122	1053
8558|CDK10	1878	1152	1469	1129	1005	1088	1815	2053	1617	1325	1840	1112	1195	1416	1028	1780
8557|TCAP	434	343	786	394	314	242	753	844	541	569	653	513	342	402	277	497
85569|GALP	0	0	0	0	0	0	0	0	0	0	0	0	0	0	0	0
8556|CDC14A	1732	2866	1772	2036	3515	2624	1577	2593	1457	2210	2198	1342	2055	1616	1270	2450
8555|CDC14B	328	508	362	807	375	698	381	522	515	444	537	470	324	657	412	580
8554|PIAS1	1158	1972	1122	1504	1535	2171	1440	1465	1330	1235	1444	1415	1163	1247	1357	1704
8553|BHLHE40	1962	3032	1985	5569	4281	3966	2553	4117	4404	3671	2733	4403	5122	4655	4203	3609
85509|MBD3L1	0	0	1	0	0	1	1	0	0	1	2	0	1	0	0	1
85508|SCRT2	0	0	0	2	0	0	0	0	1	0	0	0	0	0	0	0
8550|MAPKAPK5	950	1147	802	1014	1127	1073	966	1162	1199	1033	1212	967	981	1031	1052	1178
8549|LGR5	54	71	44	37	48	43	45	37	36	37	14	18	28	27	26	34
85481|PSKH2	2	13	1	2	3	8	24	1	3	14	1	0	1	2	3	1
85480|TSLP	1	0	1	1	2	2	2	1	1	0	1	0	1	1	1	3
8548|BLZF1	792	553	318	465	341	544	538	559	443	382	402	490	385	358	421	511
85479|DNAJC5B	14	1	0	3	0	1	1	2	11	0	3	1	1	1	1	8
85478|CCDC65	28	20	10	13	5	14	7	10	9	17	11	6	10	8	4	10
85477|SCIN	1	1	1	1	7	4	0	1	1	6	2	4	23	1	12	0
85476|GFM1	2521	1761	1402	3031	1619	1939	1804	1809	2463	1775	2643	3226	2053	1736	2085	1910
85474|LBX2	7	2	7	5	5	8	2	5	10	4	5	7	4	5	3	7
8547|FCN3	12	6	5	13	3	9	39	3	6	16	3	66	23	22	6	5
85465|EPT1	970	974	495	888	767	912	897	853	1050	960	1165	1248	876	923	934	1010
85464|SSH2	2591	4940	3622	4014	6812	5372	4441	5859	6454	5193	4966	4797	4108	5128	4553	5827
85463|ZC3H12C	34	35	25	47	42	63	50	29	42	26	54	46	53	30	36	26
85462|FHDC1	21	26	24	33	18	30	30	23	31	23	23	23	19	28	29	30
85461|TANC1	983	1218	914	884	1498	1029	752	551	858	1131	916	581	859	616	531	485
85460|ZNF518B	870	1799	1183	2077	1630	2130	2011	2336	1760	1847	1719	2090	1384	1803	1723	1927
8546|AP3B1	1899	2214	1404	2275	2060	2458	2028	2118	2646	2200	2638	2387	2178	2509	2554	2608
85459|KIAA1731	3757	3932	1713	2900	3053	4543	3459	4173	2756	2139	2541	2917	2441	2512	2775	3184
85458|DIXDC1	52	42	45	97	43	69	51	59	73	62	56	52	52	37	42	70
85457|KIAA1737	1318	1371	1289	1876	1178	1242	1517	1421	1952	1673	2064	1642	1350	1529	1328	2085
85456|TNKS1BP1	559	583	903	588	625	458	990	947	969	912	1077	733	702	722	726	819
85455|DISP2	3	6	3	7	2	8	2	2	9	3	6	9	3	16	4	7
85453|TSPYL5	940	1011	527	890	679	1047	1146	1447	2080	1583	1502	1319	1019	1550	1544	1343
85452|KIAA1751	0	0	1	1	2	0	2	0	1	0	2	0	0	0	0	1
85451|UNK	1104	1180	1265	1346	1130	1051	1527	1632	1931	1700	1958	1506	1176	1657	1447	1899
85450|ITPRIP	681	1680	1573	1540	1776	1394	1823	2568	1964	2165	1796	1648	1298	1477	1465	1808
8545|CGGBP1	9549	12242	5659	9920	8826	10615	11596	10160	7918	8408	10096	9686	7297	8041	8567	9724
85449|KIAA1755	9	3	9	24	2	3	6	4	4	6	8	9	7	5	8	7
85446|ZFHX2	11	15	22	54	24	25	32	22	29	22	18	34	18	38	36	24
85445|CNTNAP4	0	1	1	6	2	2	3	1	0	2	0	0	0	2	1	0
85444|LRRCC1	2284	935	257	784	568	1037	757	555	742	567	812	698	753	783	891	834
85443|DCLK3	9	2	4	2	2	8	26	9	9	5	6	3	7	5	5	6
85442|KNDC1	28	269	29	23	194	88	45	221	16	203	11	16	93	51	15	104
85441|HELZ2	5784	10078	10739	8495	7046	6965	12168	11660	15538	16409	14107	11535	8981	13331	11752	12852
85440|DOCK7	179	203	140	353	169	390	194	198	156	134	149	163	183	239	154	185
8544|PIR	67	48	18	63	31	37	32	10	31	24	35	33	39	41	28	21
85439|STON2	24	54	19	108	24	41	47	19	20	41	23	24	19	35	24	31
85438|CABS1	0	0	0	0	0	0	0	0	0	0	0	0	0	0	0	0
85437|ZCRB1	1218	784	340	977	606	931	665	826	943	898	1045	1062	934	899	814	1053
8543|LMO4	1346	786	500	1082	513	747	1151	808	1191	900	1137	1230	1030	953	1029	1080
8542|APOL1	8	17	14	16	16	10	16	18	30	12	45	29	15	33	14	36
85417|CCNB3	3	9	2	6	2	1	4	2	2	0	0	3	0	2	4	7
85416|ZIC5	0	0	0	1	2	0	2	0	0	0	0	0	0	0	0	0
85415|RHPN2	22	18	11	24	4	29	13	13	34	18	19	21	7	32	17	9
85414|SLC45A3	1502	3818	2555	5458	2059	3924	3757	4639	1745	2521	1964	1490	2757	3301	1034	2204
85413|SLC22A16	4	0	0	0	0	0	1	1	0	0	1	1	0	0	0	0
8541|PPFIA3	94	46	83	95	55	64	144	93	130	105	105	121	74	112	96	106
85409|NKD2	1366	2534	1427	1115	1989	1263	1711	1918	649	1581	763	458	881	729	432	618
85407|NKD1	367	711	1012	742	844	568	875	1279	513	652	655	429	470	431	445	626
85406|DNAJC14	1196	1450	1486	1489	1267	1235	1676	1758	2335	2112	2331	1764	1407	1744	1665	2196
85403|EAF1	986	1233	1033	1693	1249	1328	1246	1510	1909	1579	2041	1919	1319	1609	1457	2357
8540|AGPS	3203	2910	1521	3134	2428	3751	3014	3118	3471	2877	3525	3892	3230	3539	3586	3852
85397|RGS8	0	0	0	0	0	0	0	1	0	0	0	0	0	1	1	0
85395|FAM207A	420	265	551	374	312	264	562	612	829	667	810	557	601	625	501	797
8539|API5	5140	4838	2935	5526	4119	5256	4749	4431	5540	4779	6082	5863	4545	5037	5399	6051
8538|BARX2	11	2	1	6	1	4	3	4	19	6	19	14	4	3	12	11
85379|KIAA1671	1786	3991	4681	3481	4858	3525	3464	5639	4556	4457	4756	3092	2685	3396	3340	4974
85378|TUBGCP6	3638	3553	5509	4768	4525	4077	5575	5511	4129	3929	5162	3561	3655	4120	3389	4456
85377|MICALL1	1435	1118	1407	1312	1221	1076	2092	1746	2883	1906	2626	1710	1565	1978	2320	2579
85376|RIMBP3	0	0	0	0	0	0	0	0	0	0	0	0	0	0	0	0
8537|BCAS1	1	1	2	3	0	3	3	1	2	2	3	4	1	0	0	1
85369|STRIP1	2149	2291	2049	2415	2153	2087	2444	2611	3085	2747	2875	2537	2038	2449	1986	2858
85366|MYLK2	14	0	5	5	1	4	4	4	13	8	9	13	8	9	8	11
85365|ALG2	773	534	455	698	360	730	937	664	671	639	964	944	640	671	752	795
85364|ZCCHC3	1686	1436	1052	1564	1203	1235	2034	1716	2702	2397	2813	2564	1658	2218	2173	2595
85363|TRIM5	2302	3242	1223	2886	1433	2038	2644	2103	2867	3264	2391	3140	1707	2372	2779	3430
85360|SYDE1	33	28	49	70	21	39	27	24	44	31	45	39	45	40	27	42
8536|CAMK1	1298	559	285	773	203	658	927	390	850	923	1312	1094	847	1186	1119	1370
85358|SHANK3	52	29	32	132	24	85	101	49	58	60	20	112	54	96	40	45
85352|KIAA1644	153	53	221	320	53	88	25	37	97	61	91	45	78	76	43	28
8535|CBX4	2302	2090	2005	1925	1996	1836	2535	3276	3150	2609	3130	2234	2271	2452	2590	2816
8534|CHST1	57	32	82	122	33	174	71	100	38	55	39	40	114	80	31	38
8533|COPS3	1879	1581	1342	1824	1478	1801	1633	1660	2456	1752	2312	2234	1803	1829	2058	2234
85329|LGALS12	78	144	34	62	114	20	193	139	42	89	22	25	121	28	89	112
85320|ABCC11	0	0	0	0	1	3	1	0	2	3	1	2	5	0	0	3
8532|CPZ	3	3	0	6	1	0	1	2	2	5	2	2	10	3	4	6
85315|PAQR8	580	250	200	433	203	392	718	446	1111	901	1050	974	579	1059	1467	1469
85313|PPIL4	1162	1071	474	859	1142	1161	750	992	764	745	735	674	815	677	832	808
8531|CSDA	232	220	215	557	259	304	215	263	495	323	460	419	430	380	386	334
85302|FBF1	710	716	798	828	829	660	930	1050	1132	1062	1086	823	832	1005	901	1354
85301|COL27A1	143	299	313	206	210	226	255	261	216	268	216	155	160	208	177	176
85300|ATCAY	74	25	144	114	291	85	181	51	120	36	94	69	140	52	120	44
8530|CST7	618	719	556	829	427	880	656	550	2704	1848	2453	1601	1134	1976	1639	2480
85294|KRTAP2-4	0	0	0	0	0	0	0	0	0	0	0	0	0	0	0	0
85293|KRTAP3-3	0	0	0	0	0	0	0	0	0	0	0	0	0	0	0	0
85291|KRTAP4-2	0	0	0	0	0	0	0	0	0	0	0	0	0	0	0	0
85290|KRTAP4-3	0	0	0	0	0	0	0	0	0	0	0	0	0	0	0	0
85289|KRTAP4-5	0	0	0	0	0	0	0	0	0	0	0	0	0	0	0	0
85285|KRTAP4-1	0	0	0	0	0	0	0	0	0	0	0	0	1	0	0	0
85280|KRTAP9-4	0	0	0	0	0	0	0	0	0	0	0	0	0	0	0	0
8528|DDO	3	1	2	4	2	5	9	1	4	3	7	9	1	5	3	1
8527|DGKD	6836	7843	9603	8175	8879	6050	10165	12914	14089	11149	12175	9927	7584	9416	9333	11122
8526|DGKE	398	735	480	454	474	794	885	705	538	557	492	551	465	597	769	595
8525|DGKZ	12508	14156	15952	15514	14305	11850	17531	21697	18413	18549	21685	15005	13999	16322	14410	20169
85236|HIST1H2BK	1274	921	583	1082	433	749	1376	840	899	797	804	1011	749	762	1456	879
85235|HIST1H2AH	23	6	4	10	8	10	16	6	11	6	15	15	16	10	10	5
8522|GAS7	234	341	252	818	290	399	304	280	706	740	559	1427	670	847	900	611
8521|GCM1	0	0	0	1	0	0	1	2	0	0	1	3	0	5	2	1
8520|HAT1	10218	3324	1429	2459	1904	3099	3410	2935	4073	2996	4846	4071	3577	3156	4057	4353
8519|IFITM1	15802	15134	14569	16952	13727	15153	12927	16340	16893	16155	17717	18237	14171	14287	13061	16566
8518|IKBKAP	2288	2324	1934	2342	2047	2537	2112	2634	2562	2370	2593	2260	1928	2226	2075	2676
8517|IKBKG	8115	7867	7336	7816	7030	6347	10729	10605	8134	8569	9075	7050	6935	7357	6311	9462
8516|ITGA8	219	51	31	205	34	224	282	81	354	126	286	389	166	356	370	313
8515|ITGA10	327	311	275	300	295	277	448	467	313	294	300	282	228	235	210	372
8514|KCNAB2	4641	5261	6850	6747	5475	4974	7593	8649	10117	8726	9571	7305	6351	7768	7458	8408
8513|LIPF	0	3	0	2	0	1	1	0	0	1	2	0	1	0	0	0
8510|MMP23B	22	2	3	9	1	4	40	8	33	41	23	96	45	41	57	43
8509|NDST2	2024	3057	3364	3046	3132	2827	3386	4009	3387	3313	3272	2477	2437	3114	2845	3780
8508|NIPSNAP1	647	821	713	913	690	725	349	760	824	919	905	688	711	710	301	856
8507|ENC1	86	31	19	59	30	59	72	43	137	72	104	187	77	146	203	137
8506|CNTNAP1	243	271	552	571	331	680	584	1393	327	301	341	284	351	518	328	450
8505|PARG	1144	1170	733	1200	1025	1290	1177	1052	1244	1112	1399	1255	1010	1141	1188	1372
8504|PEX3	601	472	290	508	416	562	455	513	457	449	624	641	524	515	575	610
8503|PIK3R3	144	99	108	101	72	104	147	108	222	124	181	207	127	173	147	135
85027|SMIM3	576	861	1198	855	889	737	986	1216	751	911	1014	635	700	705	508	803
85026|C9orf37	29	23	26	31	41	28	48	41	39	22	31	34	19	28	26	39
85025|TMEM60	762	607	241	688	420	598	681	658	595	547	651	857	666	518	560	757
85021|REPS1	2637	2650	1946	2875	3109	3221	2329	2708	2712	2222	2606	1993	2196	2358	2049	2890
8502|PKP4	167	74	80	232	40	97	84	71	365	133	300	287	135	218	206	222
85019|TMEM241	158	169	107	68	131	163	193	192	237	210	147	78	112	206	186	251
85016|C11orf70	0	0	0	0	0	1	0	0	1	0	0	0	0	0	0	1
85015|USP45	1533	1569	496	1304	1099	1592	1199	1506	888	774	942	1123	930	1073	1015	1471
85014|TMEM141	821	391	372	298	293	417	426	494	366	427	454	271	433	411	307	463
85013|TMEM128	2112	1231	549	980	648	1064	1095	1083	1213	1292	1611	1388	1238	1269	1151	1559
85012|TCEAL3	14	12	10	21	4	7	5	10	10	20	16	1	19	11	12	11
8501|SLC43A1	1614	623	869	636	848	780	1293	918	2120	1168	2084	1194	982	1354	1859	1856
85007|AGXT2L2	298	238	277	352	219	272	281	277	394	320	437	384	278	331	279	420
85004|RERG	3	5	6	8	4	8	3	6	8	3	0	5	6	9	3	2
8500|PPFIA1	1372	1927	1499	1929	1907	1744	1824	2001	1916	1747	1969	1642	1633	1866	2009	2303
84993|UBL7	1395	1161	1237	1490	1070	1078	1430	1515	2071	1837	2003	1607	1600	1863	1717	2110
84992|PIGY	0	0	0	0	0	0	0	0	0	0	0	0	0	0	0	0
84991|RBM17	4639	3967	3451	4522	4020	4383	4462	4750	5361	4288	5290	5205	3975	4543	4490	4737
8499|PPFIA2	177	134	28	28	48	62	62	89	53	102	45	24	42	34	55	69
84988|PPP1R16A	798	364	514	515	364	375	756	587	720	557	848	565	529	603	537	644
84987|COX14	1833	765	1020	996	473	843	1356	1135	1647	1094	1657	1713	1093	1068	974	954
84986|ARHGAP19	1027	459	375	631	414	776	930	663	2015	1081	1712	2027	1140	1401	1671	1587
84985|FAM83A	1	0	0	0	0	0	0	0	0	0	0	0	0	0	0	0
84984|CEP19	905	1055	936	1114	1080	901	774	900	991	1052	1284	933	1046	884	779	1181
8498|RANBP3	2468	2376	2706	3048	2534	2253	3211	3142	3655	3247	4098	3154	2948	3297	3126	4088
84978|FRMD5	5	8	4	6	0	4	2	2	4	7	3	0	1	2	1	6
84976|DISP1	299	444	406	327	414	314	305	505	398	438	335	279	261	348	348	513
84975|MFSD5	480	492	616	726	397	454	749	793	995	897	980	971	676	814	709	856
84971|ATG4D	658	600	635	680	408	480	843	726	867	788	962	779	616	751	650	904
84970|C1orf94	0	0	0	1	1	1	0	0	0	0	0	1	0	0	1	0
8497|PPFIA4	122	143	168	139	120	108	154	181	138	117	102	74	94	94	87	122
84969|TOX2	1424	610	440	743	392	678	1249	955	2104	1391	1707	1693	1043	1525	1748	1725
84968|PNMA6A	3	1	1	0	2	0	6	5	5	5	6	4	2	2	5	7
84967|LSM10	2927	1570	1513	2103	1156	1407	2223	1787	2766	2245	2820	2722	2115	2180	2235	2872
84966|IGSF21	1	0	0	1	0	0	1	0	1	0	0	1	1	0	0	0
84964|ALKBH6	507	261	254	308	224	261	338	365	442	429	462	363	314	420	420	474
84962|AJUBA	29	43	18	65	22	80	37	53	43	24	21	32	35	52	23	32
84961|FBXL20	759	1403	859	979	1310	1341	1354	1423	1024	1039	1065	890	891	1056	992	1444
84960|KIAA1984	170	315	286	291	272	300	184	345	136	200	216	104	126	201	117	194
8496|PPFIBP1	559	980	764	968	1029	832	753	1052	648	720	917	483	561	617	519	940
84959|UBASH3B	434	946	1125	1100	858	1137	988	1184	1202	1124	1205	1209	787	1270	1211	1401
84958|SYTL1	1938	1741	1857	2003	1302	1651	2605	3700	1958	2448	2038	1482	1209	2113	1442	2595
84957|RELT	1983	1107	1345	1430	931	1057	2939	2156	2598	2136	2676	2400	1846	2107	2205	2371
84955|NUDCD1	1739	1128	484	689	624	980	961	906	865	658	946	958	836	739	911	927
84954|MPND	538	384	511	542	315	396	504	521	719	555	761	566	462	517	487	587
84953|MICALCL	13	75	87	57	68	80	74	79	33	108	81	29	44	78	49	104
84952|CGNL1	118	46	94	104	66	131	207	142	264	241	151	146	160	149	348	375
84951|TNS4	29	0	3	4	4	4	9	6	54	20	51	45	76	46	40	55
84950|PRPF38A	1901	2221	1480	2353	1811	2361	2021	1766	2504	2227	2697	2275	2044	2388	2426	2831
8495|PPFIBP2	1484	1828	2401	2185	2323	1981	1762	2161	1556	1659	2150	1284	1599	1691	1161	1803
84948|TIGD5	195	196	229	251	179	153	449	346	364	385	409	388	282	367	325	372
84947|SERAC1	874	846	642	842	714	961	983	971	1030	767	1002	898	732	788	892	1057
84946|LTV1	3902	3141	2366	3507	2698	3538	2772	3028	3147	2475	3172	3465	2707	2721	3096	2997
84945|ABHD13	2313	1666	549	1467	1132	1676	1704	1837	1361	1381	1558	1719	1283	1301	1406	1547
84944|MAEL	1	0	0	0	0	11	0	0	0	2	1	0	0	2	0	0
84942|WDR73	483	304	260	381	229	310	333	295	692	473	608	498	328	491	462	577
84941|HSH2D	1980	1870	1417	1984	828	1174	2133	1667	2779	2571	2449	2294	1488	2080	2135	2816
84940|CORO6	1461	1365	915	852	1733	1234	1164	1729	1001	966	841	518	1294	992	662	1129
84939|MUM1	2208	2057	2068	2034	2314	1881	2867	3011	2552	2256	2166	1872	1830	1970	1761	2490
84938|ATG4C	2214	1467	541	1677	913	1218	1268	1139	913	963	1151	1180	1062	996	1101	1085
84937|ZNRF1	169	134	139	258	163	170	294	186	216	163	182	191	215	222	167	259
84936|ZFYVE19	1076	891	986	780	500	666	1205	947	843	823	1155	702	603	692	582	876
84935|MEDAG	1	5	2	8	1	4	2	1	4	3	0	4	6	6	0	3
84934|C12orf52	668	372	452	712	277	387	627	580	1194	778	1044	1187	667	798	807	926
84933|C8orf76	21	9	14	13	13	11	18	20	21	12	25	12	14	13	18	18
84932|RAB2B	2432	2270	1299	1966	1556	2031	2579	2241	1925	1716	2000	1889	1617	1541	1809	1866
84930|MASTL	563	174	67	244	119	296	209	202	574	283	410	425	256	376	396	535
8493|PPM1D	1092	890	655	885	726	891	1000	944	1013	881	1143	1005	814	822	870	1073
84929|FIBCD1	0	0	0	0	1	0	0	0	0	0	0	0	0	0	0	0
84928|TMEM209	654	693	340	840	607	750	497	503	818	745	928	873	646	879	826	985
84926|SPRYD3	2500	2229	2358	3122	2083	2157	2801	3094	3533	3371	3998	3326	2881	2972	2601	3508
84925|DIRC2	277	472	266	328	404	377	311	527	367	331	335	305	318	323	322	372
84924|ZNF566	179	172	81	170	102	141	162	122	104	130	192	161	143	125	114	238
84923|FAM104A	2220	1787	1156	1969	1469	1718	1789	1873	2028	2038	2526	2262	1856	1857	1878	2350
84922|FIZ1	517	418	461	542	429	349	599	511	690	587	760	599	404	569	473	591
84920|ALG10	0	0	0	0	0	0	0	0	0	0	0	0	0	0	0	0
8492|PRSS12	28	49	22	30	69	57	30	59	27	25	20	15	38	24	22	12
84919|PPP1R15B	1164	2493	1364	1791	3066	2253	2110	3136	2637	2492	2461	2186	2181	2122	2272	2406
84918|LRP11	178	410	203	738	235	406	434	479	185	407	388	402	279	397	319	566
84916|CIRH1A	1061	846	695	1065	678	936	856	843	1230	997	1314	1187	1046	1005	1061	1188
84915|FAM222A	39	73	61	69	29	38	115	72	80	49	89	74	60	77	85	65
84913|ATOH8	58	25	40	98	26	46	71	50	65	50	48	69	53	65	25	39
84912|SLC35B4	272	373	282	386	433	411	413	378	546	461	576	519	378	462	591	621
84911|ZNF382	155	237	217	218	185	285	260	243	233	233	272	232	190	247	224	242
84910|TMEM87B	2384	2699	1490	2888	2386	3164	2179	2349	2594	2401	2678	2258	2022	2793	1957	2774
8491|MAP4K3	355	468	198	403	395	392	326	374	217	281	331	241	247	256	206	260
84909|C9orf3	122	189	143	167	216	173	197	215	153	185	200	181	163	148	172	218
84908|FAM136A	249	197	118	214	129	211	202	174	295	251	305	289	196	261	323	272
84905|ZNF341	398	359	448	468	377	309	534	574	538	510	555	374	384	459	417	581
84904|ARHGEF39	0	0	0	0	0	0	0	0	989	479	967	757	575	593	730	851
84902|CEP89	578	500	298	371	216	370	348	424	564	480	488	448	361	342	361	521
84901|NFATC2IP	1984	2035	1971	1969	1816	1746	2293	2289	2706	2512	2931	2290	1999	2128	2049	2762
84900|RNFT2	94	26	19	31	24	43	74	24	95	66	91	83	61	68	102	51
8490|RGS5	173	30	9	129	19	159	163	26	49	55	20	200	59	150	32	33
84899|TMTC4	789	764	436	640	489	558	501	722	825	774	807	583	460	617	483	982
84898|PLXDC2	3	13	1	21	15	30	10	9	7	4	3	5	7	11	5	7
84897|TBRG1	1464	1403	1210	1579	1254	1202	1572	1467	1729	1630	1751	1378	1341	1355	1506	1907
84896|ATAD1	3557	2716	1157	1891	1708	2631	2829	2402	2417	2225	2856	2652	2250	2232	2592	2442
84895|FAM73B	1421	1203	1636	1412	1164	983	1882	1981	1654	1574	1960	1468	1473	1364	1161	1637
84894|LINGO1	6	4	20	1	2	8	26	15	12	25	13	38	34	20	9	7
84893|FBXO18	2531	2556	2987	2676	2407	2207	3196	2856	4437	3392	4239	3036	2995	3110	3081	3722
84892|GTDC2	351	295	384	349	270	402	665	498	741	576	765	636	372	722	751	601
84891|ZSCAN10	15	24	30	18	10	16	40	30	9	18	26	5	15	13	7	11
84890|ADO	926	704	575	888	648	652	951	857	1100	1014	1107	1177	884	865	954	1116
84889|SLC7A3	3	6	12	6	6	12	4	14	15	13	22	21	12	26	13	19
84888|SPPL2A	735	922	623	830	855	1094	1168	1169	1103	884	1027	924	920	957	1146	1182
84886|C1orf198	127	123	104	264	107	137	190	140	165	157	140	106	135	187	151	153
84885|ZDHHC12	408	325	395	435	346	304	508	565	1075	887	1030	789	766	821	765	863
84883|AIFM2	91	66	47	130	54	71	82	59	119	81	108	91	122	120	95	133
84881|RPUSD4	771	699	556	654	524	694	724	842	1024	857	1064	827	545	807	871	942
84879|MFSD2A	7	10	12	4	8	11	13	15	23	11	19	10	19	10	18	16
84878|ZBTB45	432	332	457	565	356	351	577	580	682	607	851	640	404	584	585	694
84876|ORAI1	1521	1733	1780	2012	2569	2071	2134	2705	2341	2197	2587	2052	2322	2278	1998	2095
84875|PARP10	3502	4012	5793	3872	2430	3053	5611	5694	6619	7004	7757	6301	4042	5953	4347	5859
84874|ZNF514	30	46	84	103	34	86	58	90	64	62	75	86	58	66	69	117
84873|GPR128	10	6	5	9	3	11	3	9	1	5	1	7	17	2	4	4
84872|ZC3H10	627	562	389	548	422	440	550	589	551	597	503	423	477	405	425	681
84871|AGBL4	14	12	6	4	2	10	7	9	16	9	19	14	11	32	13	33
84870|RSPO3	1	1	2	9	3	1	3	4	0	0	4	1	4	4	3	1
8487|GEMIN2	2100	775	369	597	424	657	724	643	829	719	948	949	818	755	793	927
84869|CBR4	709	398	225	487	337	594	536	440	454	504	500	552	403	605	458	466
84868|HAVCR2	72	126	91	140	87	106	119	95	240	130	102	83	97	116	163	187
84867|PTPN5	1	2	1	1	1	0	1	2	0	0	2	1	2	0	2	1
84866|TMEM25	1340	2257	2267	1899	2318	2156	2251	2503	1247	1986	1818	1036	1325	1459	1271	1793
84865|CCDC142	504	543	689	640	537	458	763	771	758	821	963	740	626	644	590	890
84864|MINA	1287	1477	1112	1340	1339	1543	1460	1441	1172	1198	1319	1102	1111	1150	1083	1353
84861|KLHL22	1356	1201	1222	1328	997	1008	1676	1553	1616	1519	1753	1321	1115	1366	1218	1739
84859|LRCH3	879	1325	913	1245	1296	1401	1372	1242	1345	1249	1226	1295	1045	1399	1299	1446
84858|ZNF503	25	33	41	95	43	71	61	73	36	38	46	19	51	57	33	41
84851|TRIM52	1980	2696	1883	2011	2170	2338	2365	2843	1832	1980	2064	1603	1561	1614	1556	2396
84844|PHF5A	6612	1796	1049	1694	1023	1781	2303	1810	2618	1897	3111	2778	2143	1985	2407	2764
84842|HPDL	8	2	4	5	3	1	12	10	15	11	9	29	3	6	16	9
8484|GALR3	4	6	0	2	7	2	5	7	3	12	3	6	5	5	2	2
84839|RAX2	0	0	0	3	0	1	2	3	0	0	0	0	1	0	0	0
84838|ZNF496	120	150	205	213	148	171	222	210	312	233	240	192	199	244	222	237
84836|ABHD14B	2720	2752	2605	3228	2365	2864	2471	3330	3602	3797	3789	2830	2645	3283	2563	3562
84833|USMG5	3288	933	594	943	634	916	1085	1031	1309	908	1512	1327	1247	922	978	1271
84830|ADTRP	501	315	217	476	294	601	373	281	319	311	405	384	501	435	383	395
8483|CILP	16	10	13	11	3	29	20	11	15	11	16	11	4	34	19	8
84826|SFT2D3	576	462	308	558	392	407	555	785	680	626	626	670	486	521	561	625
84824|FCRLA	5430	4139	2533	3734	2702	3765	7619	4309	8061	5599	6372	6437	5587	6497	7590	5933
84823|LMNB2	2252	1057	1369	1535	1037	1196	2348	1768	4496	2506	4414	3548	2431	2934	3294	3375
8482|SEMA7A	2076	1964	1460	4172	1066	2420	2974	2165	4267	3399	3845	4826	3126	4840	3409	4372
84818|IL17RC	60	46	38	74	32	38	55	52	61	62	59	68	41	70	36	43
84817|TXNDC17	371	126	147	163	89	178	242	212	274	227	294	274	247	283	227	200
84816|RTN4IP1	500	319	217	343	255	261	356	267	751	448	435	431	455	481	654	483
84814|PPAPDC3	151	153	183	162	90	68	278	236	181	190	207	167	123	150	172	235
84812|PLCD4	315	320	332	343	308	296	378	397	214	263	276	223	225	259	220	349
84811|BUD13	1082	722	652	874	505	673	839	696	1207	961	1172	1035	824	881	898	1358
8481|OFD1	3671	3832	2551	3484	3373	4075	2964	3692	3215	2952	3449	2755	2759	3020	2912	3961
84807|NFKBID	626	498	701	639	585	559	999	796	961	763	991	763	893	905	900	1099
84804|MFSD9	190	213	221	235	145	268	309	273	286	242	273	253	171	242	241	230
84803|AGPAT9	186	315	432	349	378	399	418	290	201	221	386	243	227	248	198	158
8480|RAE1	1438	1414	1221	1570	1067	1259	1613	1427	1998	1706	2255	1852	1452	1542	1637	2200
84798|C19orf48	674	194	229	247	168	212	436	417	838	449	791	638	472	548	606	652
84795|PYROXD2	1500	1841	2238	1128	1310	1464	2137	1217	1366	1807	1786	786	1149	1031	1221	866
84792|FAM220A	2206	1889	1512	2333	1659	1654	2506	2257	2475	1991	2662	2708	1785	1729	2476	2761
84790|TUBA1C	1223	538	604	879	687	846	1082	956	2510	1394	2387	2207	1928	1586	2019	2552
8479|HIRIP3	677	468	570	562	403	469	737	654	1255	878	1076	1023	710	904	841	932
84787|SUV420H2	279	165	201	182	183	141	287	254	341	264	378	247	217	240	263	335
84779|NAA11	0	0	0	0	0	0	0	0	0	0	0	0	0	0	0	0
84775|ZNF607	142	194	104	144	77	173	117	171	130	225	137	120	78	148	95	172
8477|GPR65	8998	10366	1861	5091	6875	7251	5485	10139	5867	5105	3929	4005	6251	4119	5531	4175
84769|MPV17L2	429	349	262	425	269	267	444	323	689	567	697	669	536	527	618	612
84767|TRIM51	22	26	6	8	7	5	4	5	41	23	51	24	57	21	15	24
84766|EFCAB4B	261	943	940	590	742	615	796	797	636	869	730	551	522	539	534	637
84765|ZNF577	1146	940	656	903	700	853	797	817	579	596	729	697	554	568	559	726
8476|CDC42BPA	41	39	22	54	39	62	43	42	54	27	23	47	39	45	41	33
84759|PCGF1	685	636	443	725	579	612	596	689	601	532	707	590	514	562	564	730
84752|B3GNT9	168	76	113	163	0	106	155	130	287	166	275	222	158	195	189	227
84750|FUT10	141	196	145	145	258	158	108	217	215	185	146	139	181	181	117	236
84749|USP30	958	976	899	1211	1234	1087	1281	1084	1442	1063	1630	1256	1151	1175	1340	1485
84747|UNC119B	1160	1020	1275	1593	891	1208	1722	1292	1931	1534	2059	1958	1191	1672	1677	1802
84735|CNDP1	0	0	6	1	0	0	4	0	2	5	5	0	0	2	3	0
84734|FAM167B	20	4	2	12	2	7	18	5	21	20	19	30	15	25	6	7
84733|CBX2	170	37	120	78	42	68	123	137	247	99	171	165	60	128	140	165
8473|OGT	26702	25745	20010	26439	22830	29355	28769	29744	22257	20776	24114	24457	18017	21628	21555	27921
84727|SPSB2	934	654	856	783	526	567	931	1000	903	1049	1210	844	686	753	597	894
84726|PRRC2B	8328	13253	16871	14393	15661	13160	16792	20105	21926	18634	20167	15204	12385	18223	16759	21277
84725|PLEKHA8	49	167	111	89	118	137	151	173	161	145	104	111	98	113	133	168
84722|PSRC1	44	32	35	38	19	39	54	41	81	72	93	53	38	63	46	81
84720|PIGO	680	925	944	1024	880	882	958	1257	1202	1163	1009	841	827	945	889	1274
84717|HDGFRP2	1360	969	1163	1293	908	906	1467	1154	2078	1640	2109	1608	1421	1531	1736	1654
8471|IRS4	0	0	0	0	0	0	0	1	0	0	0	0	0	0	0	0
84709|MGARP	42	30	9	17	10	30	28	27	19	15	22	25	17	26	24	18
[truncated: 16,375 more rows]
