# Supplementary material for: Molecular analysis of lymphoid tissue from rhesus macaque rhadinovirus-infected monkeys identifies alterations in host genes associated with oncogenesis
Source: PLoS One. 2020 Feb 4;15(2):e0228484. doi: 10.1371/journal.pone.0228484 (PMC6999886; doi:10.1371/journal.pone.0228484)
Supplement: S2 File — (XLSX) [file pone.0228484.s002.xlsx]

## Sheet: Description
Geneid_Genename
Genedescription
SampleNum	SampleName	FileName	MonkeyID	InfectionGroup	TimePoint
S1	29119d0	RNA160122SW_1_29119d0_S1_L005	m29119	WildTypeRRV	pre_day0
S2	27386d0	RNA160122SW_2_27386d0_S2_L005	m27386	WildTypeRRV	pre_day0
S3	29000d0	RNA160122SW_3_29000d0_S3_L005	m29000	WildTypeRRV	pre_day0
S4	25617d0	RNA160122SW_4_25617d0_S4_L005	m25617	WildTypeRRV	pre_day0
S5	26430d0	RNA160122SW_5_26430d0_S5_L006	m26430	vCD200mutant	pre_day0
S6	25662d0	RNA160122SW_6_25662d0_S6_L006	m25662	vCD200mutant	pre_day0
S7	28902d0	RNA160122SW_7_28902d0_S7_L006	m28902	vCD200mutant	pre_day0
S8	28834d0	RNA160122SW_8_28834d0_S8_L006	m28834	vCD200mutant	pre_day0
S9	29119d28	RNA160122SW_9_29119d28_S9_L007	m29119	WildTypeRRV	post_day28
S10	27386d28	RNA160122SW_10_27386d28_S10_L007	m27386	WildTypeRRV	post_day28
S11	29000d28	RNA160122SW_11_29000d28_S11_L007	m29000	WildTypeRRV	post_day28
S12	25617d28	RNA160122SW_12_25617d28_S12_L007	m25617	WildTypeRRV	post_day28
S13	26430d28	RNA160122SW_13_26430d28_S13_L008	m26430	vCD200mutant	post_day28
S14	25662d28	RNA160122SW_14_25662d28_S14_L008	m25662	vCD200mutant	post_day28
S15	28902d28	RNA160122SW_15_28902d28_S15_L008	m28902	vCD200mutant	post_day28
S16	28834d28	RNA160122SW_16_28834d28_S16_L008	m28834	vCD200mutant	post_day28
Column name	Description
Wild	Overall average of normalized value for Wildtype
Wild_Se	Standard error of normalized value for Wildtype
Vcd2	Overall average of normalized value for vCD200mutation
Vcd2_Se	Standard error of normalized value for vCD200mutation
C1	Mean difference beteen wild and vCD200
C1_Se	Standard error of Mean difference beteen wild and vCD200
C1_P	Raw p-value of Mean difference beteen wild and vCD200
Pre	Overall average of normalized value for day 0
Pre_Se	Standard error of normalized value for day 0
Post	Overall average of normalized value for day 28
Post_Se	Standard error of normalized value for day 28
C2	Standard error of Mean difference beteen day 0 and day 28
C2_Se	Raw p-value of Mean difference beteen day 0 and day 28
C2_P	Raw p-value of Mean difference beteen day 0 and day 28
Wild_0	Average of normalized value for Wildtype at day 0
Wild_0_Se	Standard error of normalized value for Wildtype at day 0
Wild_28	Average of normalized value for Wildtype at day 28
Wild_28_Se	Standard error of normalized value for Wildtype at day 28
Vcd2_0	Average of normalized value for vCD200 at day 0
Vcd2_0_Se	Standard error of normalized value for vCD200 at day 0
Vcd2_28	Average of normalized value for vCD200 at day 28
Vcd2_28_Se	Standard error of normalized value for vCD200 at day 28
C3	Mean difference beteen wild (day 0) and vCD200 (day 0)
C3_Se	Standard error of Mean difference beteen wild (day 0) and vCD200 (day 0)
C3_P	Raw p-value of Mean difference beteen wild (day 0) and vCD200 (day 0)
C4	Mean difference beteen wild (day 28) and vCD200 (day 28)
C4_Se	Standard error of Mean difference beteen wild (day 28) and vCD200 (day 28)
C4_P	Raw p-value of Mean difference beteen wild (day 28) and vCD200 (day 28)
C5	Mean difference beteen wild (day 0) and wild (day 28)
C5_Se	Standard error of Mean difference beteen wild (day 0) and wild (day 28)
C5_P	Raw p-value of Mean difference beteen wild (day 0) and wild (day 28)
C6	Mean difference beteen vCD200 (day 0) and vCD200 (day 28)
C6_Se	Standard error of Mean difference beteen vCD200 (day 0) and vCD200 (day 28)
C6_P	Raw p-value of Mean difference beteen vCD200 (day 0) and vCD200 (day 28)
C7	Mean difference beteen wild (day 0) and vCD200 (day 28)
C7_Se	Standard error of Mean difference beteen wild (day 0) and vCD200 (day 28)
C7_P	Raw p-value of Mean difference beteen wild (day 0) and vCD200 (day 28)
C8	Mean difference beteen wild (day 28) and vCD200 (day 0)
C8_Se	Standard error of Mean difference beteen wild (day 28) and vCD200 (day 0)
C8_P	Raw p-value of Mean difference beteen wild (day 28) and vCD200 (day 0)
C1_Fdr	FDR p-value of Mean difference beteen wild and vCD200
C2_Fdr	FDR p-value of Mean difference beteen day 0 and day 28
C3_Fdr	FDR p-value of Mean difference beteen wild (day 0) and vCD200 (day 0)
C4_Fdr	FDR p-value of Mean difference beteen wild (day 28) and vCD200 (day 28)
C5_Fdr	FDR p-value of Mean difference beteen wild (day 0) and wild (day 28)
C6_Fdr	FDR p-value of Mean difference beteen vCD200 (day 0) and vCD200 (day 28)
C7_Fdr	FDR p-value of Mean difference beteen wild (day 0) and vCD200 (day 28)
C8_Fdr	FDR p-value of Mean difference beteen wild (day 28) and vCD200 (day 0)
C1_Fc	Fold change value of Mean difference beteen wild and vCD200
C2_Fc	Fold change value of Mean difference beteen day 0 and day 28
C3_Fc	Fold change value of Mean difference beteen wild (day 0) and vCD200 (day 0)
C4_Fc	Fold change value of Mean difference beteen wild (day 28) and vCD200 (day 28)
C5_Fc	Fold change value of Mean difference beteen wild (day 0) and wild (day 28)
C6_Fc	Fold change value of Mean difference beteen vCD200 (day 0) and vCD200 (day 28)
C7_Fc	Fold change value of Mean difference beteen wild (day 0) and vCD200 (day 28)
C8_Fc	Fold change value of Mean difference beteen wild (day 28) and vCD200 (day 0)

## Sheet: All Data
Geneid_Genename	Genedescription	S1	S2	S3	S4	S5	S6	S7	S8	S9	S10	S11	S12	S13	S14	S15	S16	Wild	Wild_Se	Vcd2	Vcd2_Se	C1	C1_Se	C1_P	Pre	Pre_Se	Post	Post_Se	C2	C2_Se	C2_P	Wild_0	Wild_0_Se	Wild_28	Wild_28_Se	Vcd2_0	Vcd2_0_Se	Vcd2_28	Vcd2_28_Se	C3	C3_Se	C3_P	C4	C4_Se	C4_P	C5	C5_Se	C5_P	C6
10000|AKT3	v-akt murine thymoma viral oncogene homolog 3	10.5397	11.1781	10.8993	10.9917	11.3533	11.2451	10.9059	11.0334	10.6584	10.7968	10.4526	10.6644	10.8159	10.6918	10.8009	10.7522	10.7726	0.0859737	10.9498	0.0508827	-0.177209	0.0999026	0.126454	11.0183	0.065205	10.7041	0.065205	0.314184	0.0838227	0.00952999	10.9022	0.107268	10.6431	0.107268	11.1344	0.0741645	10.7652	0.0741645	-0.232271	0.13041	0.125189	-0.122147	0.13041	0.385095	0.259122	0.128295	0.0899339	0.369246
10001|MED6	mediator complex subunit 6	10.3288	10.2353	9.99328	10.1117	10.1804	10.1579	10.0687	10.1157	10.0808	10.0642	10.1289	10.2221	10.1328	10.0363	10.1366	10.0309	10.1456	0.0304438	10.1074	0.0175871	0.0382305	0.0351586	0.318613	10.149	0.0317414	10.1041	0.0317414	0.0449173	0.0528576	0.428048	10.1673	0.0574408	10.124	0.0574408	10.1307	0.0270298	10.0841	0.0270298	0.0366271	0.0634827	0.584947	0.0398339	0.0634827	0.553462	0.0433139	0.0974192	0.672188	0.0465207
10003|NAALAD2	N-acetylated alpha-linked acidic dipeptidase 2	6.61722	7.0582	6.73597	7.11321	7.25602	7.47229	7.1925	7.26765	6.37749	6.466	6.48883	6.94777	6.65184	6.93933	6.61551	6.85564	6.72559	0.11518	7.03135	0.0668115	-0.305761	0.133155	0.061413	7.08913	0.0715199	6.6678	0.0715199	0.42133	0.0522503	0.000194702	6.88115	0.124684	6.57002	0.124684	7.29712	0.0701028	6.76558	0.0701028	-0.415964	0.14304	0.0270499	-0.195559	0.14304	0.220577	0.311128	0.0954875	0.0172854	0.531532
100049587|SIGLEC14	sialic acid binding Ig-like lectin 14	7.73097	8.07094	8.31174	8.85946	8.19047	8.60003	8.4839	8.07808	8.4309	8.37257	8.58571	8.61804	8.66647	8.96178	8.37802	8.39226	8.37254	0.143667	8.46888	0.113671	-0.0963362	0.183197	0.617846	8.2907	0.108292	8.55072	0.108292	-0.26002	0.115531	0.0653827	8.24328	0.173061	8.5018	0.173061	8.33812	0.130225	8.59963	0.130225	-0.0948427	0.216584	0.676782	-0.0978298	0.216584	0.667358	-0.258526	0.192975	0.228856	-0.261513
10004|NAALADL1	N-acetylated alpha-linked acidic dipeptidase-like 1	5.99162	5.89241	5.80124	6.91235	5.83008	5.7283	6.07641	5.73725	5.79067	6.04042	5.73523	6.36503	5.86587	5.96362	5.90378	5.84082	6.06612	0.195177	5.86827	0.0428452	0.197855	0.199825	0.360337	5.99621	0.108465	5.93818	0.108465	0.0580262	0.0844334	0.517598	6.1494	0.208353	5.98284	0.208353	5.84301	0.0603964	5.89352	0.0603964	0.306395	0.21693	0.207536	0.0893158	0.21693	0.694844	0.166566	0.145835	0.296913	-0.0505133
10005|ACOT8	acyl-CoA thioesterase 8	9.73964	9.23914	9.50299	9.35526	9.32972	9.23474	9.4058	9.49154	9.5576	9.52071	9.70492	9.53717	9.49038	9.55224	9.56919	9.69037	9.51968	0.0636771	9.4705	0.0450781	0.0491832	0.078018	0.551666	9.41235	0.0476712	9.57782	0.0476712	-0.165467	0.0548028	0.0234176	9.45926	0.0819683	9.5801	0.0819683	9.36545	0.0486966	9.57554	0.0486966	0.0938119	0.0953424	0.363139	0.00455444	0.0953424	0.96345	-0.120839	0.103229	0.286147	-0.210096
10006|ABI1	abl-interactor 1	11.7749	11.8236	11.5193	11.6407	11.8254	11.7903	11.5942	11.6807	11.5666	11.6213	11.7448	11.5372	11.6791	11.7102	11.6244	11.7348	11.6536	0.0283898	11.7049	0.0334629	-0.0513342	0.0438833	0.286447	11.7061	0.0356559	11.6523	0.0356559	0.0538276	0.0562104	0.375239	11.6896	0.0584036	11.6175	0.0584036	11.7227	0.0409192	11.6871	0.0409192	-0.0330374	0.0713117	0.659491	-0.069631	0.0713117	0.36656	0.0721244	0.102078	0.506338	0.0355308
10007|GNPDA1	glucosamine-6-phosphate deaminase 1	9.99248	9.94131	10.1078	10.5087	10.06	10.1255	9.99224	9.8413	10.1013	10.1254	9.95761	9.97888	10.2318	10.3011	9.96015	10.068	10.0892	0.0516336	10.0725	0.06349	0.016672	0.0818353	0.845302	10.0712	0.0591755	10.0905	0.0591755	-0.0193726	0.0854982	0.828268	10.1376	0.0956902	10.0408	0.0956902	10.0048	0.0696444	10.1403	0.0696444	0.132794	0.118351	0.304734	-0.0994497	0.118351	0.432946	0.096749	0.161128	0.570177	-0.135494
10008|KCNE3	potassium voltage-gated channel, Isk-related family, member 3	10.1477	10.0176	10.0363	9.90797	10.2221	10.2919	10.3399	9.89035	9.95851	9.99046	10.3413	9.61124	10.2439	10.3158	10.4203	10.136	10.0014	0.0895633	10.2325	0.0790434	-0.231143	0.119455	0.101143	10.1067	0.0694086	10.1272	0.0694086	-0.0204652	0.0707161	0.782015	10.0274	0.111034	9.97537	0.111034	10.186	0.0833162	10.279	0.0833162	-0.158645	0.138817	0.296649	-0.303641	0.138817	0.0713353	0.0520327	0.131256	0.705508	-0.0929631
10009|ZBTB33	zinc finger and BTB domain containing 33	10.7165	11.0058	10.4224	10.7251	10.9138	10.9813	10.7544	10.9927	10.6659	10.7414	10.7915	10.9172	10.7817	10.739	10.7747	10.7306	10.7482	0.0607319	10.8335	0.023201	-0.0853018	0.0650127	0.237454	10.814	0.0501889	10.7678	0.0501889	0.0462389	0.0764792	0.567592	10.7174	0.0921337	10.779	0.0921337	10.9105	0.0398383	10.7565	0.0398383	-0.193106	0.100378	0.102725	0.022502	0.100378	0.830061	-0.0615649	0.138568	0.672406	0.154043
1000|CDH2	cadherin 2, type 1, N-cadherin (neuronal)	7.00156	7.11504	7.35861	7.80697	6.9842	7.83791	7.00631	6.74059	6.82836	7.14437	6.97413	7.44682	7.33505	7.53477	7.03456	6.71232	7.20948	0.149778	7.14821	0.200814	0.0612708	0.250519	0.814935	7.2314	0.131884	7.1263	0.131884	0.105101	0.0825447	0.250029	7.32055	0.157311	7.09842	0.157311	7.14225	0.211723	7.15417	0.211723	0.178296	0.263768	0.524252	-0.0557543	0.263768	0.83959	0.222126	0.0961913	0.0603341	-0.0119242
100101267|POM121C	POM121 transmembrane nucleoporin C	10.2694	10.7017	10.9081	10.7193	11.1064	10.6161	10.5165	10.6272	10.9471	10.7579	10.7701	10.6905	10.7238	10.7627	10.8345	10.7043	10.7205	0.0474228	10.7364	0.059758	-0.0159424	0.0762885	0.841382	10.6831	0.0703362	10.7739	0.0703362	-0.0907978	0.11819	0.47149	10.6496	0.103058	10.7914	0.103058	10.7165	0.0957484	10.7563	0.0957484	-0.0669397	0.140672	0.651008	0.0350549	0.140672	0.811521	-0.141795	0.182998	0.467858	-0.0398005
100101467|ZSCAN30	zinc finger and SCAN domain containing 30	6.775	6.92893	6.97784	6.89006	6.8274	6.92827	6.75274	6.89086	6.96502	7.15289	6.99969	6.94571	6.8865	6.75445	6.9185	6.90505	6.95439	0.0377716	6.85797	0.0140699	0.0964227	0.040307	0.053864	6.87139	0.0295594	6.94098	0.0295594	-0.0695866	0.043248	0.158738	6.89296	0.0451699	7.01583	0.0451699	6.84982	0.0381408	6.86612	0.0381408	0.0431408	0.0591189	0.493048	0.149705	0.0591189	0.0445435	-0.122868	0.049543	0.0478029	-0.0163048
10010|TANK	TRAF family member-associated NFKB activator	12.3437	11.9867	11.5319	11.8728	11.9328	12.0074	11.734	11.6938	11.5084	11.4819	11.6174	11.7574	11.78	11.5989	11.7032	11.5641	11.7625	0.0739336	11.7518	0.0498214	0.0107494	0.0891535	0.907966	11.8879	0.0708267	11.6264	0.0708267	0.261473	0.110079	0.0551188	11.9338	0.12635	11.5913	0.12635	11.842	0.0640423	11.6616	0.0640423	0.0917546	0.141653	0.541131	-0.0702557	0.141653	0.637558	0.342478	0.20492	0.145702	0.180468
100113407|TMEM170B	transmembrane protein 170B	8.59777	8.82442	8.17034	8.95166	8.6025	8.75855	8.90847	8.47937	8.2942	8.40522	8.24373	8.44348	8.53107	8.37836	8.53534	8.19494	8.49135	0.108268	8.54858	0.0793034	-0.0572226	0.134205	0.684703	8.66164	0.0764873	8.37829	0.0764873	0.283342	0.0734184	0.00836937	8.63605	0.125763	8.34666	0.125763	8.68722	0.0870913	8.40993	0.0870913	-0.0511735	0.152975	0.749369	-0.0632717	0.152975	0.693537	0.289391	0.127975	0.0644321	0.277293
10011|SRA1	steroid receptor RNA activator 1	9.18401	8.95737	9.05696	8.95817	9.02115	8.90974	9.01415	9.06049	9.17535	9.12609	9.10899	9.04284	9.1168	9.00742	9.00076	9.06444	9.07622	0.0383754	9.02437	0.0259093	0.0518546	0.046303	0.305574	9.02026	0.0259953	9.08034	0.0259953	-0.0600807	0.0236442	0.0440192	9.03913	0.0425958	9.11332	0.0425958	9.00138	0.0298096	9.04735	0.0298096	0.0377459	0.0519905	0.495162	0.0659633	0.0519905	0.251526	-0.0741894	0.0369716	0.0915777	-0.0459721
100125288|ZGLP1	zinc finger, GATA-like protein 1	4.14863	4.14072	4.12848	4.09163	4.06578	4.29605	4.39927	4.01555	4.0895	4.14157	4.06463	4.166	3.99584	4.17205	4.13018	3.95934	4.1214	0.00943156	4.12926	0.0702003	-0.00786021	0.070831	0.915258	4.16076	0.0383099	4.08989	0.0383099	0.0708748	0.0292156	0.0514467	4.12737	0.0187113	4.11543	0.0187113	4.19416	0.0742999	4.06435	0.0742999	-0.0667955	0.0766197	0.416844	0.0510751	0.0766197	0.529809	0.0119395	0.0323209	0.724513	0.12981
100128071|FAM229A	family with sequence similarity 229, member A	5.15594	4.88997	5.03509	4.85435	4.99435	4.97106	5.14641	5.07542	5.15809	5.20391	5.01931	5.0703	5.00138	5.24319	5.23625	4.99394	5.04837	0.0404736	5.08275	0.0427206	-0.0343802	0.0588486	0.580361	5.01532	0.0403884	5.1158	0.0403884	-0.100471	0.0553329	0.11932	4.98384	0.0572718	5.1129	0.0572718	5.04681	0.0569634	5.11869	0.0569634	-0.0629733	0.0807768	0.465258	-0.00578717	0.0807768	0.945214	-0.129064	0.0810418	0.162366	-0.071878
100128731|OST4	oligosaccharyltransferase 4 homolog (S. cerevisiae)	12.1636	11.7854	11.5379	11.5844	11.5387	11.7077	11.4528	11.537	11.3589	11.5389	11.4209	11.4887	11.613	11.3831	11.502	11.2922	11.6098	0.0632835	11.5033	0.0360237	0.106532	0.0728183	0.193799	11.6634	0.0608035	11.4497	0.0608035	0.213715	0.0973948	0.0706538	11.7678	0.104487	11.4518	0.104487	11.559	0.0622157	11.4476	0.0622157	0.208817	0.121607	0.136762	0.00424596	0.121607	0.97328	0.316	0.166285	0.106118	0.111429
100128927|ZBTB42	zinc finger and BTB domain containing 42	7.08398	7.20654	7.27194	7.31289	7.09619	6.90482	7.44812	7.29526	7.57922	7.6201	7.47277	7.56443	7.41644	7.46536	7.48341	7.34979	7.38898	0.0235043	7.30743	0.0597756	0.0815573	0.0642306	0.251193	7.20247	0.0478817	7.49394	0.0478817	-0.291472	0.0710286	0.00633184	7.21884	0.0416392	7.55913	0.0416392	7.1861	0.086237	7.42875	0.086237	0.0327376	0.0957634	0.744113	0.130377	0.0957634	0.222277	-0.340291	0.0687421	0.00257727	-0.242652
100129792|CCDC152	coiled-coil domain containing 152	13.5152	14.0493	13.0064	13.7421	13.3946	13.5676	13.3822	12.5995	12.3903	12.8758	12.4358	12.2889	12.7755	12.8309	12.4588	12.4666	13.038	0.155042	12.9345	0.145526	0.103519	0.21264	0.643653	13.4071	0.123358	12.5653	0.123358	0.841778	0.12511	0.000524522	13.5782	0.180473	12.4977	0.180473	13.236	0.16822	12.6329	0.16822	0.342285	0.246715	0.214665	-0.135247	0.246715	0.603344	1.08054	0.184742	0.00110215	0.603012
100129842|ZNF737	zinc finger protein 737	6.79604	6.58957	6.01172	6.29243	6.20811	6.7599	6.30497	6.52954	6.31768	6.22595	6.41496	6.31755	6.43854	6.4332	6.26335	6.68029	6.37074	0.0736605	6.45224	0.0861217	-0.0814985	0.113326	0.499087	6.43654	0.0817201	6.38644	0.0817201	0.0500965	0.117771	0.685398	6.42244	0.124327	6.31904	0.124327	6.45063	0.106092	6.45384	0.106092	-0.0281905	0.16344	0.86873	-0.134807	0.16344	0.441032	0.103405	0.200314	0.624171	-0.00321152
100130733|LRRC70	leucine rich repeat containing 70	7.78155	7.72237	7.08768	7.33947	7.69468	7.6871	7.26942	7.8754	7.15839	7.10407	7.17183	7.11897	7.44746	7.22498	7.13374	7.32847	7.31054	0.0791927	7.45766	0.0909469	-0.147115	0.120594	0.268266	7.55721	0.0776484	7.21099	0.0776484	0.346221	0.0978482	0.0122433	7.48277	0.116616	7.13831	0.116616	7.63165	0.102556	7.28366	0.102556	-0.148882	0.155297	0.374736	-0.145348	0.155297	0.38543	0.344454	0.171205	0.0909103	0.347988
100130742|LRRC69	leucine rich repeat containing 69	3.94351	3.69528	3.57189	3.62825	3.50608	3.60223	3.61952	3.5685	3.48119	3.52374	3.60664	3.74209	3.54498	3.3837	3.61076	3.51498	3.64907	0.0295082	3.54384	0.0258381	0.105231	0.0392217	0.0363912	3.64191	0.0401738	3.55101	0.0401738	0.0908983	0.0701242	0.242513	3.70973	0.0707475	3.58841	0.0707475	3.57408	0.0380859	3.5136	0.0380859	0.135651	0.0803477	0.142319	0.074811	0.0803477	0.387736	0.121318	0.1286	0.381906	0.0604782
100130933|SMIM6	small integral membrane protein 6	3.44121	3.21244	3.5191	3.28187	3.48064	3.33822	3.58011	3.62513	3.46706	3.47635	3.3475	3.40979	3.50236	3.45423	3.5007	3.42363	3.39441	0.0287822	3.48813	0.0322814	-0.0937127	0.0432493	0.0733851	3.43484	0.0358294	3.4477	0.0358294	-0.0128624	0.0571356	0.829357	3.36365	0.0541507	3.42517	0.0541507	3.50602	0.0469328	3.47023	0.0469328	-0.142369	0.0716588	0.0941383	-0.0450567	0.0716588	0.55267	-0.0615184	0.0917362	0.52743	0.0357935
100130988|C7orf72	chromosome 7 open reading frame 72	2.8296	2.64505	2.65833	2.80606	2.83012	2.92145	2.75681	2.76157	2.78562	2.73692	2.87415	2.86104	2.74986	2.75854	2.82909	2.76093	2.7746	0.0311272	2.79605	0.0162995	-0.0214491	0.0351365	0.563955	2.77612	0.0254844	2.79452	0.0254844	-0.0183954	0.036922	0.636059	2.73476	0.0411023	2.81443	0.0411023	2.81749	0.0301399	2.77461	0.0301399	-0.0827248	0.0509687	0.155705	0.0398266	0.0509687	0.464279	-0.0796712	0.0536841	0.188321	0.0428803
100131187|TSTD1	thiosulfate sulfurtransferase (rhodanese)-like domain containing 1	4.19652	3.8505	4.05205	4.15912	3.98757	3.93924	4.11392	4.15951	4.16536	4.06654	4.25483	4.40741	3.992	4.11785	4.14457	4.33135	4.14404	0.0678541	4.09825	0.0571887	0.0457901	0.0887397	0.624308	4.0573	0.0485479	4.18499	0.0485479	-0.127685	0.0394064	0.0176821	4.06455	0.0750424	4.22353	0.0750424	4.05006	0.0616135	4.14644	0.0616135	0.0144875	0.0970958	0.886278	0.0770926	0.0970958	0.457448	-0.158988	0.0640994	0.0477839	-0.0963826
100131211|TMEM194B	transmembrane protein 194B	9.08986	8.87812	8.67744	8.63882	9.13476	8.85846	8.84472	8.97982	9.10778	8.92936	9.01832	9.08382	9.20951	8.9762	9.11047	9.10532	8.92794	0.058191	9.02741	0.0545998	-0.0994685	0.0797956	0.259024	8.88775	0.0489825	9.0676	0.0489825	-0.179848	0.0568314	0.0194516	8.82106	0.0786518	9.03482	0.0786518	8.95444	0.0584041	9.10038	0.0584041	-0.13338	0.097965	0.222259	-0.0655566	0.097965	0.528272	-0.21376	0.105828	0.0899162	-0.145936
100131439|CD300LD	CD300 molecule-like family member d	4.2575	4.01666	4.23837	4.18658	4.17673	4.11103	3.98752	3.92863	4.26858	4.20015	4.21486	4.38618	4.3987	4.21358	4.13547	4.13767	4.22111	0.0395286	4.13617	0.0576175	0.0849428	0.0698734	0.269769	4.11288	0.0384225	4.2444	0.0384225	-0.131519	0.0319821	0.00627029	4.17478	0.0489129	4.26744	0.0489129	4.05098	0.0592678	4.22135	0.0592678	0.123799	0.076845	0.158302	0.046087	0.076845	0.570619	-0.0926636	0.0576181	0.158908	-0.170375
100131801|PET100	PET100 homolog (S. cerevisiae)	9.59341	9.43574	9.89601	9.43725	9.59258	9.47591	9.52765	9.89393	9.77399	9.81318	9.70569	9.73787	9.70376	9.63647	9.46089	9.57312	9.67414	0.0466473	9.60804	0.0524317	0.066104	0.0701787	0.382586	9.60656	0.0544176	9.67562	0.0544176	-0.0690604	0.0831868	0.438212	9.5906	0.0783217	9.75768	0.0783217	9.62252	0.0755699	9.59356	0.0755699	-0.0319133	0.108835	0.779227	0.164121	0.108835	0.182287	-0.167078	0.12583	0.232522	0.0289569
100131897|FAM196B	family with sequence similarity 196, member B	2.50658	2.59094	2.55471	2.48148	2.42706	2.46314	2.6277	2.48162	2.4885	2.50358	2.65568	2.40422	2.38498	2.43061	2.45812	2.54516	2.52321	0.0346609	2.4773	0.0311107	0.0459118	0.0465752	0.36232	2.51665	0.0283247	2.48386	0.0283247	0.0327984	0.0322475	0.348359	2.53343	0.0408551	2.51299	0.0408551	2.49988	0.0392431	2.45472	0.0392431	0.033549	0.0566494	0.575324	0.0582746	0.0566494	0.343298	0.0204357	0.0432555	0.653307	0.0451612
100132916|FAM159B	family with sequence similarity 159, member B	2.83504	2.81748	2.50189	2.64311	2.65646	2.62645	2.56729	2.61961	2.5595	2.64159	2.6635	2.76483	2.6808	2.59298	2.62048	2.66319	2.67837	0.0326397	2.62841	0.0166528	0.0499612	0.0366424	0.221672	2.65842	0.0330476	2.64836	0.0330476	0.0100569	0.0550082	0.860956	2.69938	0.0632223	2.65736	0.0632223	2.61745	0.0192748	2.63936	0.0192748	0.0819295	0.0660952	0.261417	0.017993	0.0660952	0.794572	0.0420252	0.10829	0.711353	-0.0219113
100133941|CD24	CD24 molecule	8.67632	8.90899	8.74916	9.40085	8.61958	8.84568	8.89049	8.74008	8.6576	8.71314	8.7475	9.21271	8.47622	8.7856	8.59715	9.02739	8.88328	0.144214	8.74777	0.0724896	0.135511	0.161408	0.433329	8.8539	0.087367	8.77716	0.087367	0.0767339	0.0669294	0.295249	8.93383	0.146594	8.83274	0.146594	8.77396	0.0950897	8.72159	0.0950897	0.159874	0.174734	0.395497	0.111147	0.174734	0.548195	0.101097	0.0526207	0.103089	0.0523707
100134934|TEN1	TEN1 CST complex subunit	9.15003	8.90712	8.79178	8.89677	8.83611	8.71314	9.01835	9.37153	9.01921	9.18772	8.81097	9.11648	9.16568	9.05246	8.93431	9.02881	8.98501	0.0632498	9.01505	0.0667448	-0.0300399	0.0919533	0.755001	8.9606	0.0663876	9.03946	0.0663876	-0.0788536	0.0957801	0.441836	8.93642	0.0788918	9.0336	0.0788918	8.98478	0.106796	9.04532	0.106796	-0.0483575	0.132775	0.728195	-0.0117222	0.132775	0.932522	-0.0971712	0.0943052	0.34256	-0.060536
100137047|JMJD7	jumonji domain containing 7	10.461	11.1561	11.2062	10.7699	11.1293	10.8988	11.0761	11.2264	10.5867	10.837	10.5725	10.381	10.5814	10.7119	10.5839	10.7158	10.7463	0.116105	10.8655	0.0366811	-0.119139	0.121762	0.365635	10.9905	0.0755448	10.6213	0.0755448	0.36921	0.0894544	0.0061652	10.8983	0.140526	10.5943	0.140526	11.0827	0.0555014	10.6482	0.0555014	-0.184362	0.15109	0.268162	-0.0539164	0.15109	0.733418	0.303988	0.158331	0.103274	0.434433
100137049|PLA2G4B	phospholipase A2, group IVB (cytosolic)	12.2456	12.4924	12.6812	12.3733	12.4304	12.2506	12.4127	12.6406	12.0515	12.3601	12.1815	11.9107	12.1549	12.142	11.9445	12.202	12.2871	0.0818512	12.2722	0.0556598	0.0148551	0.098983	0.885622	12.4409	0.0584809	12.1184	0.0584809	0.322461	0.062309	0.00206399	12.4481	0.0941272	12.126	0.0941272	12.4336	0.069427	12.1108	0.069427	0.0145788	0.116962	0.904875	0.0151314	0.116962	0.901293	0.322184	0.0929583	0.0133706	0.322737
10013|HDAC6	histone deacetylase 6	10.5931	10.7146	10.9962	10.7436	10.7958	10.5923	10.7626	10.8221	10.7887	10.8289	10.7776	10.6485	10.7691	10.7002	10.672	10.7841	10.7614	0.0457405	10.7373	0.0354319	0.0241321	0.0578586	0.691126	10.7526	0.0388844	10.7461	0.0388844	0.0064037	0.051965	0.905948	10.7619	0.0659181	10.7609	0.0659181	10.7432	0.0412647	10.7314	0.0412647	0.0186828	0.0777687	0.818146	0.0295814	0.0777687	0.716768	0.000954366	0.0949317	0.992305	0.011853
100141515|C17orf99	chromosome 17 open reading frame 99	5.20708	5.44924	5.41865	5.11796	5.16864	5.25434	5.20051	5.5677	5.20919	5.51364	5.35805	5.15822	5.07649	5.45879	5.21923	5.32681	5.304	0.0792226	5.28406	0.0727293	0.0199399	0.107544	0.859016	5.29802	0.0590605	5.29005	0.0590605	0.00796542	0.0488549	0.875838	5.29823	0.0803859	5.30977	0.0803859	5.2978	0.0865486	5.27033	0.0865486	0.000435127	0.118121	0.99718	0.0394447	0.118121	0.749791	-0.0115394	0.0272534	0.686753	0.0274702
100144748|KLLN	killin, p53-regulated DNA replication inhibitor	5.23625	5.04674	5.16011	5.03914	5.08277	5.06123	5.33045	5.08409	5.54806	5.31996	5.28981	5.10945	5.19499	5.25736	5.41622	5.35732	5.21869	0.0659718	5.22305	0.0530252	-0.00436548	0.0846401	0.96054	5.1301	0.0459374	5.31165	0.0459374	-0.18155	0.0357356	0.00226474	5.12056	0.0719484	5.31682	0.0719484	5.13964	0.057135	5.30647	0.057135	-0.0190781	0.0918748	0.842369	0.0103471	0.0918748	0.914004	-0.196262	0.0574209	0.0141792	-0.166837
10014|HDAC5	histone deacetylase 5	11.7362	11.7902	12.1802	11.8436	11.9578	11.6578	11.9139	11.9708	11.8599	11.9399	11.9068	11.7823	11.8344	11.8333	11.8408	11.8541	11.8799	0.0563946	11.8579	0.0381136	0.022014	0.0680661	0.757352	11.8813	0.0455213	11.8564	0.0455213	0.0248635	0.0604628	0.695196	11.8875	0.0747089	11.8722	0.0747089	11.8751	0.052032	11.8407	0.052032	0.0124561	0.0910426	0.895651	0.031572	0.0910426	0.740593	0.0153055	0.0980014	0.881016	0.0344214
10015|PDCD6IP	programmed cell death 6 interacting protein	12.3762	12.5964	12.5016	12.5701	12.6537	12.624	12.3685	12.4205	12.3235	12.3913	12.3274	12.3994	12.3957	12.4064	12.3853	12.3861	12.4357	0.0336707	12.455	0.0379173	-0.0192895	0.0507094	0.716756	12.5139	0.0315828	12.3769	0.0315828	0.136982	0.0376625	0.0108724	12.5111	0.0376219	12.3604	0.0376219	12.5167	0.0507395	12.3934	0.0507395	-0.00559736	0.0631657	0.932273	-0.0329817	0.0631657	0.620278	0.150675	0.0335673	0.0041535	0.12329
10016|PDCD6	programmed cell death 6	10.8655	10.7013	10.6981	10.811	10.7159	10.5935	10.7544	10.7965	10.849	10.8137	10.8642	10.9551	10.8491	10.7891	10.7815	10.8159	10.8197	0.0299635	10.762	0.0248471	0.0577431	0.0389254	0.188486	10.742	0.0244366	10.8397	0.0244366	-0.0976896	0.0295535	0.0162954	10.769	0.0362599	10.8705	0.0362599	10.7151	0.0327691	10.8089	0.0327691	0.0538934	0.0488733	0.312404	0.0615928	0.0488733	0.254372	-0.101539	0.0408398	0.0474002	-0.0938399
100170229|SRRM5	serine/arginine repetitive matrix 5	5.39977	5.26173	5.74433	5.61571	5.54158	5.42026	5.58742	5.64707	5.56906	5.67009	5.7687	5.77249	5.50283	5.66457	5.42438	5.51361	5.60024	0.0734227	5.53771	0.016051	0.0625213	0.0751567	0.437326	5.52723	0.0484814	5.61072	0.0484814	-0.0834837	0.0612639	0.221907	5.50538	0.0835919	5.69509	0.0835919	5.54908	0.0491343	5.52635	0.0491343	-0.0436972	0.0969628	0.668062	0.16874	0.0969628	0.132464	-0.189702	0.0799179	0.0552401	0.0227347
100188893|TOMM6	translocase of outer mitochondrial membrane 6 homolog (yeast)	10.4249	10.1214	10.1489	10.3403	10.1051	10.1893	10.2065	10.1778	10.5073	10.4256	10.4763	10.5161	10.4784	10.3976	10.4135	10.4054	10.3701	0.0458466	10.2967	0.00444508	0.0733836	0.0460616	0.162232	10.2143	0.0289206	10.4525	0.0289206	-0.238247	0.0349847	0.000491467	10.2589	0.0540834	10.4813	0.0540834	10.1697	0.020508	10.4237	0.020508	0.0891909	0.0578411	0.174013	0.0575764	0.0578411	0.357965	-0.22244	0.0573797	0.00820269	-0.254054
10018|BCL2L11	BCL2-like 11 (apoptosis facilitator)	8.56413	8.75525	8.84086	8.79938	9.12111	9.07084	9.07959	9.0934	9.40187	8.97016	9.11903	9.23763	9.18212	9.28812	9.30817	9.25689	8.96104	0.0339266	9.17503	0.00877346	-0.213991	0.0350427	0.000879243	8.91557	0.0402818	9.2205	0.0402818	-0.30493	0.072543	0.0056642	8.7399	0.077766	9.18217	0.077766	9.09123	0.0210457	9.25883	0.0210457	-0.351329	0.0805635	0.00476585	-0.0766527	0.0805635	0.37811	-0.442268	0.139951	0.0195608	-0.167592
100191040|C2CD4D	C2 calcium-dependent domain containing 4D	2.13842	2.22257	2.00315	2.0898	2.00047	2.16861	2.19663	2.15958	1.98278	2.11216	2.02834	1.98622	2.02028	2.03858	2.01493	2.0052	2.07043	0.0335832	2.07554	0.0223531	-0.005106	0.0403422	0.903418	2.1224	0.0250613	2.02356	0.0250613	0.0988442	0.0297453	0.0159444	2.11349	0.0387979	2.02737	0.0387979	2.13132	0.0317332	2.01975	0.0317332	-0.0178363	0.0501226	0.734127	0.00762435	0.0501226	0.884083	0.0861138	0.038856	0.0685527	0.111575
10019|SH2B3	SH2B adaptor protein 3	11.9658	12.3744	12.5434	12.566	12.4028	12.2838	12.36	12.4372	12.2236	12.2758	12.1095	12.1176	12.0623	12.2218	12.0663	12.1916	12.272	0.0592238	12.2532	0.0219517	0.0187929	0.0631611	0.776089	12.3667	0.0545258	12.1586	0.0545258	0.208106	0.0888984	0.0577694	12.3624	0.102376	12.1816	0.102376	12.371	0.0375684	12.1355	0.0375684	-0.00856457	0.109052	0.939955	0.0461503	0.109052	0.686901	0.180749	0.167014	0.320712	0.235463
1001|CDH3	cadherin 3, type 1, P-cadherin (placental)	2.50092	2.65925	2.45584	2.97022	2.4818	2.64873	2.49455	2.4491	2.3355	2.44778	2.40923	2.41921	2.37272	2.49635	2.39629	2.36015	2.52474	0.0642714	2.46246	0.037629	0.0622845	0.0744765	0.435023	2.58255	0.0461568	2.40465	0.0461568	0.177896	0.0545442	0.0172162	2.64656	0.0840043	2.40293	0.0840043	2.51854	0.0382765	2.40638	0.0382765	0.128015	0.0923137	0.214848	-0.00344563	0.0923137	0.971437	0.243627	0.108184	0.065264	0.112166
10020|GNE	glucosamine (UDP-N-acetyl)-2-epimerase/N-acetylmannosamine kinase	9.49405	9.79122	9.73445	9.75406	9.87422	9.74412	9.72914	9.87	9.8126	9.8035	9.79543	9.66517	9.72828	9.74533	9.74062	9.82952	9.73131	0.0316827	9.78265	0.0267231	-0.0513444	0.0414478	0.261692	9.74891	0.0313158	9.76506	0.0313158	-0.0161488	0.0469552	0.74264	9.69344	0.0537138	9.76917	0.0537138	9.80437	0.0322107	9.76094	0.0322107	-0.110923	0.0626315	0.12694	0.00823478	0.0626315	0.899694	-0.0757279	0.0867498	0.416256	0.0434304
10023|FRAT1	frequently rearranged in advanced T-cell lymphomas	8.2512	8.20002	8.39369	8.322	8.43209	8.13571	8.54337	8.50375	8.69221	8.52947	8.51909	8.57015	8.54916	8.52147	8.49446	8.32605	8.43473	0.023915	8.43826	0.0426431	-0.00352949	0.0488914	0.944797	8.34773	0.0424071	8.52526	0.0424071	-0.177528	0.0693044	0.042818	8.29173	0.0409759	8.57773	0.0409759	8.40373	0.0742592	8.47278	0.0742592	-0.112005	0.0848143	0.234773	0.104946	0.0848143	0.262179	-0.286003	0.0665461	0.00510494	-0.0690526
10024|TROAP	trophinin associated protein	6.10344	5.58018	5.66418	5.81354	5.76164	6.08619	6.27957	5.94247	6.77238	6.26838	6.8645	7.0557	6.8948	6.89848	7.02159	6.935	6.26529	0.120678	6.47747	0.0670596	-0.212178	0.138059	0.175237	5.9039	0.082425	6.83885	0.082425	-0.934954	0.0900845	4.68407e-05	5.79034	0.143947	6.74024	0.143947	6.01746	0.0803417	6.93747	0.0803417	-0.22713	0.16485	0.217448	-0.197227	0.16485	0.276666	-0.949905	0.156938	0.000921206	-0.920003
10025|MED16	mediator complex subunit 16	10.9286	10.7845	10.9587	10.9096	10.9198	10.6364	11.0045	10.8438	11.0659	10.9353	11.0357	10.9217	10.994	10.9766	11.0224	10.891	10.9425	0.0335753	10.9111	0.0460397	0.0314237	0.0569821	0.601232	10.8732	0.0349272	10.9803	0.0349272	-0.107104	0.0404064	0.0379941	10.8953	0.0371366	10.9896	0.0371366	10.8511	0.0591651	10.971	0.0591651	0.0442148	0.0698544	0.550109	0.0186326	0.0698544	0.798604	-0.0943134	0.0317381	0.0249055	-0.119896
10026|PIGK	phosphatidylinositol glycan anchor biosynthesis, class K	11.2052	10.7264	10.1694	10.5397	10.5529	10.7795	10.4283	10.4432	10.275	10.2988	10.3623	10.4861	10.6012	10.3697	10.5122	10.2715	10.5079	0.0968445	10.4948	0.0521383	0.0130521	0.109988	0.909411	10.6056	0.0870176	10.3971	0.0870176	0.208466	0.134874	0.173149	10.6602	0.155929	10.3555	0.155929	10.551	0.0772936	10.4387	0.0772936	0.109218	0.174035	0.553409	-0.0831135	0.174035	0.649858	0.304632	0.244418	0.259088	0.1123
100271715|ARHGEF33	Rho guanine nucleotide exchange factor (GEF) 33	4.9913	4.9743	4.94023	5.0984	4.91827	4.91107	5.03489	4.94622	4.90685	4.9548	4.85623	4.92938	4.9998	4.9091	4.93523	5.00222	4.95644	0.0238211	4.9571	0.0165547	-0.000665411	0.0290086	0.982443	4.97683	0.0192392	4.9367	0.0192392	0.0401337	0.0252801	0.163483	5.00106	0.028327	4.91181	0.028327	4.95261	0.0260415	4.96159	0.0260415	0.0484429	0.0384783	0.254807	-0.0497737	0.0384783	0.243384	0.089242	0.030658	0.0269492	-0.0089746
100272147|CMC4	C-x(9)-C motif containing 4	10.1774	9.433	9.20015	9.47519	9.20604	9.36629	9.50173	9.48074	9.38886	9.40256	9.49765	9.48642	9.43315	9.33712	9.37852	9.43454	9.50765	0.09569	9.39227	0.0335293	0.115382	0.101394	0.298532	9.48006	0.0793606	9.41985	0.0793606	0.0602092	0.122113	0.639493	9.57143	0.150397	9.44387	0.150397	9.3887	0.0507249	9.39583	0.0507249	0.182725	0.158721	0.293439	0.0480384	0.158721	0.772368	0.127553	0.232059	0.602398	-0.00713401
100287482|SMKR1	small lysine-rich protein 1	3.90047	4.07761	3.87932	4.66919	3.80791	3.78026	4.05855	4.19588	4.1673	4.08425	4.09321	4.46754	3.96479	4.00272	4.34088	4.45798	4.16736	0.135058	4.07612	0.111161	0.0912379	0.174922	0.620639	4.04615	0.0917169	4.19734	0.0917169	-0.151186	0.0552303	0.0338535	4.13165	0.145259	4.20308	0.145259	3.96065	0.112017	4.19159	0.112017	0.170994	0.183434	0.387214	0.0114813	0.183434	0.952125	-0.0714291	0.106946	0.529036	-0.230942
100287932|TIMM23	translocase of inner mitochondrial membrane 23 homolog (yeast)	10.7407	10.2802	10.1651	10.2578	10.1997	10.3858	10.3021	10.3094	10.4713	10.296	10.4707	10.6045	10.5266	10.4415	10.4744	10.4525	10.4108	0.0719952	10.3865	0.0104776	0.0242889	0.0727536	0.749851	10.3301	0.052991	10.4672	0.052991	-0.137073	0.0770655	0.12561	10.361	0.101606	10.4606	0.101606	10.2993	0.0301392	10.4737	0.0301392	0.0616899	0.105982	0.581709	-0.013112	0.105982	0.905578	-0.099672	0.143394	0.513004	-0.174474
100288413|ERVMER34-1	endogenous retrovirus group MER34, member 1	4.30613	4.5262	4.38952	4.85464	4.61153	4.809	4.7156	4.55742	4.27431	4.36083	4.408	4.58814	4.70192	4.70809	4.65126	4.48527	4.46347	0.0917984	4.65501	0.0494943	-0.191539	0.104291	0.115926	4.59626	0.0556468	4.52223	0.0556468	0.0740289	0.0388539	0.105391	4.51912	0.0973247	4.40782	0.0973247	4.67339	0.0539829	4.63663	0.0539829	-0.154263	0.111294	0.215034	-0.228814	0.111294	0.0855342	0.111304	0.0646581	0.135955	0.0367533
100289635|ZNF605	zinc finger protein 605	9.9869	10.0857	9.77028	9.94805	9.85833	10.1256	9.86219	9.84772	9.92009	9.90941	9.99147	9.9695	9.7732	9.80111	9.90375	9.97671	9.94768	0.0243396	9.89358	0.0308	0.0541026	0.0392563	0.217333	9.9356	0.0378822	9.90566	0.0378822	0.0299453	0.0648011	0.660283	9.94774	0.0486007	9.94762	0.0486007	9.92346	0.0581223	9.86369	0.0581223	0.0242822	0.0757643	0.75946	0.083923	0.0757643	0.310416	0.000124951	0.0841335	0.998863	0.0597657
1002|CDH4	cadherin 4, type 1, R-cadherin (retinal)	3.76555	4.11157	4.66702	3.92381	4.65286	4.76658	4.45246	3.97177	3.72452	4.24744	3.95722	3.76028	4.04158	4.40179	4.42963	3.82323	4.01968	0.134799	4.31749	0.14823	-0.297811	0.200357	0.187726	4.28895	0.114706	4.04821	0.114706	0.24074	0.111743	0.0746513	4.11699	0.162749	3.92236	0.162749	4.46092	0.161686	4.17406	0.161686	-0.343929	0.229412	0.184486	-0.251693	0.229412	0.314655	0.194622	0.18239	0.326984	0.286858
100303755|PET117	PET117 homolog (S. cerevisiae)	5.94634	5.79252	6.14312	5.71809	5.85215	5.79166	6.00583	6.17267	5.90208	6.06775	5.8604	5.77373	5.92708	5.82393	5.72227	5.77057	5.9005	0.054461	5.88327	0.0340486	0.017235	0.0642285	0.797426	5.9278	0.0522336	5.85597	0.0522336	0.0718237	0.0823899	0.416857	5.90002	0.0794648	5.90099	0.0794648	5.95558	0.067814	5.81096	0.067814	-0.0555569	0.104467	0.613962	0.0900269	0.104467	0.421913	-0.000968185	0.115735	0.993597	0.144616
100316904|SAP25	Sin3A-associated protein, 25kDa	11.14	11.1014	11.6398	11.1355	11.151	10.8692	11.2638	11.3521	10.7558	11.0013	11.0401	10.7821	10.8501	10.8964	10.5583	10.9522	11.0745	0.0914801	10.9866	0.0606192	0.0878539	0.109742	0.453915	11.2066	0.0713373	10.8545	0.0713373	0.352059	0.0911744	0.00834887	11.2542	0.104811	10.8948	0.104811	11.159	0.0968024	10.8142	0.0968024	0.0951044	0.142675	0.529822	0.0806034	0.142675	0.59259	0.35931	0.102308	0.0126402	0.344809
100329135|TRPC5OS	TRPC5 opposite strand	1.36785	1.37096	1.3799	1.4435	1.49973	1.39657	1.41646	1.39359	1.3634	1.36711	1.38561	1.41607	1.50239	1.41736	1.41947	1.45137	1.3868	0.0147997	1.43712	0.0215617	-0.0503181	0.0261523	0.102689	1.40857	0.0135855	1.41535	0.0135855	-0.00677771	0.00737003	0.393236	1.39055	0.0152123	1.38305	0.0152123	1.42659	0.0225132	1.44765	0.0225132	-0.0360366	0.0271709	0.232992	-0.0645996	0.0271709	0.0549532	0.00750379	0.00703723	0.327303	-0.0210592
100381270|ZBED6	zinc finger, BED-type containing 6	9.35589	10.4548	10.4462	9.90478	10.5408	10.4354	10.4298	10.334	9.81112	9.76693	9.70341	9.79091	9.8789	9.98262	9.94542	10.0908	9.90425	0.121736	10.2047	0.00575006	-0.300484	0.121872	0.0487488	10.2377	0.0954652	9.87127	0.0954652	0.366453	0.146975	0.0469523	10.0404	0.185954	9.76809	0.185954	10.435	0.0433089	9.97445	0.0433089	-0.394614	0.19093	0.0842602	-0.206355	0.19093	0.321308	0.272323	0.281135	0.370125	0.460583
10038|PARP2	poly (ADP-ribose) polymerase 2	10.1224	10.1637	10.0462	10.1546	10.3602	10.1966	9.99137	10.2086	10.0355	10.0649	9.99613	10.2607	10.2744	9.90162	10.3264	10.092	10.1055	0.0390785	10.1689	0.0553921	-0.0633947	0.0677895	0.385794	10.1555	0.0490037	10.1189	0.0490037	0.0365204	0.0707816	0.624338	10.1217	0.0456815	10.0893	0.0456815	10.1892	0.0867102	10.1486	0.0867102	-0.0674834	0.0980074	0.516828	-0.0593059	0.0980074	0.567268	0.0324316	0.0473147	0.518655	0.0406092
10039|PARP3	poly (ADP-ribose) polymerase family, member 3	9.60045	9.93272	9.91852	10.2091	9.97236	10.0841	9.85743	9.93002	9.97253	10.0903	9.89669	10.1031	9.95908	10.2189	9.9454	10.179	9.96543	0.0784441	10.0183	0.0543811	-0.0528623	0.0954504	0.599718	9.93808	0.0562467	10.0456	0.0562467	-0.10755	0.0595313	0.120839	9.91518	0.0946435	10.0157	0.0946435	9.96098	0.060806	10.0756	0.060806	-0.0457994	0.112493	0.698039	-0.0599253	0.112493	0.613383	-0.100488	0.105904	0.379329	-0.114613
1003|CDH5	cadherin 5, type 2 (vascular endothelium)	7.48945	7.18239	7.30998	8.21492	7.3791	8.12799	7.30825	7.05647	7.24243	7.01185	6.60627	7.43574	7.11093	8.03191	6.84628	7.42659	7.31163	0.19101	7.41094	0.226412	-0.0993123	0.296222	0.748838	7.50857	0.159441	7.214	0.159441	0.29457	0.118061	0.0468399	7.54919	0.206194	7.07407	0.206194	7.46795	0.243248	7.35393	0.243248	0.0812319	0.318882	0.807431	-0.279856	0.318882	0.413908	0.475114	0.155321	0.0222561	0.114026
10040|TOM1L1	target of myb1 (chicken)-like 1	6.53954	6.41002	6.24112	6.74188	6.34049	6.72775	6.49683	6.47277	6.09961	6.19876	6.38614	6.41911	6.21069	6.38015	6.3045	6.33837	6.37952	0.0670639	6.40894	0.0569278	-0.0294193	0.0879678	0.749434	6.4963	0.0556267	6.29217	0.0556267	0.204132	0.0681101	0.0240986	6.48314	0.0921368	6.27591	0.0921368	6.50946	0.0623549	6.30843	0.0623549	-0.0263204	0.111253	0.820852	-0.0325182	0.111253	0.779909	0.207231	0.126359	0.152111	0.201033
100423062|IGLL5	immunoglobulin lambda-like polypeptide 5	14.6563	14.3999	14.1474	14.9748	14.1332	14.4183	15.0301	13.8544	15.0139	14.4419	15.0761	15.2493	14.7831	15.0303	15.1266	14.7737	14.745	0.148777	14.6437	0.167948	0.101246	0.224368	0.667662	14.4518	0.129018	14.9369	0.129018	-0.485077	0.127443	0.00890266	14.5446	0.176054	14.9453	0.176054	14.359	0.188647	14.9284	0.188647	0.18559	0.258036	0.499035	0.0169011	0.258036	0.949904	-0.400732	0.18826	0.0773581	-0.569421
10042|HMGXB4	HMG box domain containing 4	9.35667	9.71258	9.70973	9.40466	9.77074	9.5701	9.44595	9.52643	9.64844	9.65473	9.72755	9.52837	9.51442	9.57979	9.64355	9.80128	9.59284	0.0633659	9.60653	0.0279887	-0.0136891	0.069272	0.849872	9.56211	0.0493088	9.63727	0.0493088	-0.0751587	0.0701914	0.325444	9.54591	0.0738218	9.63977	0.0738218	9.5783	0.0653894	9.63476	0.0653894	-0.0323922	0.0986176	0.753723	0.00501394	0.0986176	0.961102	-0.0938618	0.0757476	0.261566	-0.0564556
100431172|KLRF2	killer cell lectin-like receptor subfamily F, member 2	7.67554	7.24637	6.73008	6.84334	6.67846	7.36334	7.65745	7.17029	6.84951	6.96519	7.27606	7.18534	7.26571	7.16944	7.67022	7.34897	7.09643	0.0599514	7.29048	0.142098	-0.194054	0.154227	0.255052	7.17061	0.117154	7.21631	0.117154	-0.0456984	0.176393	0.804239	7.12383	0.166893	7.06903	0.166893	7.21738	0.16446	7.36359	0.16446	-0.0935483	0.234309	0.70353	-0.294561	0.234309	0.25542	0.0548077	0.311507	0.866126	-0.146205
10043|TOM1	target of myb1 (chicken)	10.5964	10.4148	10.711	10.5193	10.504	10.3122	10.5993	10.6652	10.6265	10.6478	10.5486	10.4631	10.6037	10.5054	10.6623	10.6291	10.5659	0.0328289	10.5602	0.0543996	0.00578142	0.0635378	0.930461	10.5403	0.0398563	10.5858	0.0398563	-0.0455094	0.0481358	0.380935	10.5604	0.0532216	10.5715	0.0532216	10.5202	0.0593428	10.6001	0.0593428	0.0401811	0.0797127	0.63218	-0.0286182	0.0797127	0.731878	-0.0111098	0.0837806	0.898841	-0.0799091
10044|SH2D3C	SH2 domain containing 3C	11.2683	11.2796	11.5586	11.5292	11.5138	11.3036	11.4549	11.5319	11.5251	11.5767	11.5224	11.4672	11.3826	11.6129	11.4068	11.5311	11.4659	0.0326814	11.4672	0.0221702	-0.00131286	0.0394917	0.974558	11.43	0.0390858	11.5031	0.0390858	-0.0730863	0.0674625	0.320252	11.4089	0.0575093	11.5228	0.0575093	11.4511	0.0529478	11.4833	0.0529478	-0.0421209	0.0781715	0.609401	0.0394952	0.0781715	0.631409	-0.113894	0.0946414	0.274133	-0.0322782
10045|SH2D3A	SH2 domain containing 3A	8.1649	9.22466	9.06174	8.64711	9.07037	8.26712	8.14498	8.36648	8.10872	9.26256	8.54564	8.27678	8.64305	8.23582	8.03046	8.23503	8.66151	0.237029	8.37416	0.167168	0.28735	0.290048	0.360088	8.61842	0.150199	8.41726	0.150199	0.201165	0.078174	0.0421476	8.7746	0.245808	8.54842	0.245808	8.46224	0.172677	8.28609	0.172677	0.312364	0.300398	0.338494	0.262337	0.300398	0.41608	0.226179	0.130214	0.133067	0.176152
100462983|MTRNR2L3	MT-RNR2-like 3	3.23884	3.69028	3.7706	3.39234	3.70943	3.47223	3.49606	3.80607	3.43604	3.3906	3.43055	3.43121	3.40742	3.63371	3.44006	3.55986	3.47256	0.059825	3.56561	0.0442511	-0.0930494	0.0744123	0.257688	3.57198	0.0560379	3.46618	0.0560379	0.105802	0.0838082	0.253643	3.52301	0.0886118	3.4221	0.0886118	3.62095	0.0686217	3.51026	0.0686217	-0.0979347	0.112076	0.415813	-0.088164	0.112076	0.46142	0.100916	0.130737	0.469473	0.110687
10046|MAMLD1	mastermind-like domain containing 1	5.48017	5.70339	5.66765	6.08057	5.67978	5.91016	5.65215	5.82459	5.46491	5.6848	5.39304	5.37885	5.55753	5.70925	5.59877	5.7074	5.60667	0.0623152	5.70495	0.0487054	-0.0982815	0.0790911	0.260362	5.74981	0.057031	5.56182	0.057031	0.187988	0.0821873	0.0621732	5.73294	0.102028	5.4804	0.102028	5.76667	0.0509937	5.64324	0.0509937	-0.0337261	0.114062	0.777439	-0.162837	0.114062	0.203314	0.252543	0.161575	0.16908	0.123432
10049|DNAJB6	DnaJ (Hsp40) homolog, subfamily B, member 6	12.8979	12.5694	12.1136	12.2955	12.4038	12.4615	12.2645	12.4559	11.9746	12.042	12.1935	12.1845	12.1831	11.9688	12.0563	12.0626	12.2839	0.0595821	12.2321	0.0287537	0.0518241	0.0661574	0.463214	12.4328	0.0672227	12.0832	0.0672227	0.34959	0.117042	0.0244184	12.4691	0.126713	12.0987	0.126713	12.3964	0.0449379	12.0677	0.0449379	0.0726555	0.134445	0.608375	0.0309928	0.134445	0.825344	0.370421	0.223662	0.148766	0.328758
1004|CDH6	cadherin 6, type 2, K-cadherin (fetal kidney)	5.03426	4.75083	4.76324	4.93295	5.24846	5.39428	5.30159	5.04544	5.06273	5.21827	4.95402	5.20465	5.34474	5.46445	5.4417	5.8831	4.99012	0.0473627	5.39047	0.0366573	-0.400351	0.0598915	0.000543231	5.05888	0.0595233	5.32171	0.0595233	-0.262825	0.102884	0.0432231	4.87032	0.0657613	5.10992	0.0657613	5.24744	0.0992348	5.5335	0.0992348	-0.377121	0.119047	0.0193717	-0.423581	0.119047	0.0119544	-0.239595	0.091243	0.0392745	-0.286055
100506144|ZMYM6NB	ZMYM6 neighbor	9.15027	8.76338	8.53843	8.76039	8.63779	8.89989	8.64145	8.73893	8.7669	8.80198	8.84508	8.83706	8.85562	8.67524	8.69423	8.70087	8.80793	0.0554644	8.7305	0.0250954	0.0774334	0.0608776	0.250463	8.76632	0.0524419	8.77212	0.0524419	-0.00580545	0.085408	0.948016	8.80312	0.0907911	8.81275	0.0907911	8.72951	0.0525127	8.73149	0.0525127	0.0736016	0.104884	0.50913	0.0812653	0.104884	0.467876	-0.00963729	0.14376	0.94873	-0.00197361
100506581|C16orf95	chromosome 16 open reading frame 95	5.83096	4.98385	5.01428	5.17369	5.14687	5.02736	5.34907	5.07855	5.66564	5.37241	5.7108	5.87315	5.54399	5.53482	5.61133	5.60586	5.4531	0.12107	5.36223	0.0420153	0.0908663	0.128153	0.504902	5.20058	0.083231	5.61475	0.083231	-0.414171	0.106237	0.00799732	5.25069	0.158167	5.6555	0.158167	5.15046	0.0518922	5.574	0.0518922	0.100233	0.166462	0.569123	0.0814995	0.166462	0.641802	-0.404804	0.203556	0.0938906	-0.423537
100506658|OCLN	occludin	3.13493	3.472	3.1382	3.42518	3.22067	3.32375	3.26364	3.2912	3.26616	3.30912	3.20256	3.41439	3.26525	3.24486	3.29266	3.39892	3.29532	0.0640015	3.28762	0.0212028	0.0076973	0.0674222	0.912831	3.28369	0.0384681	3.29924	0.0384681	-0.0155439	0.0370598	0.689507	3.29258	0.0713717	3.29805	0.0713717	3.27481	0.0287273	3.30042	0.0287273	0.0177624	0.0769362	0.825086	-0.00236781	0.0769362	0.976446	-0.00547877	0.0631737	0.933712	-0.025609
100507050|TPBGL	trophoblast glycoprotein-like	3.17	3.25649	3.33926	3.61059	3.19531	3.24624	3.1164	3.07266	2.98598	3.16598	3.16106	3.11559	3.20898	3.38232	3.02148	3.14044	3.22562	0.0588087	3.17298	0.0548115	0.0526429	0.0803913	0.536855	3.25087	0.0474916	3.14773	0.0474916	0.10314	0.0505869	0.0875805	3.34409	0.0736391	3.10715	0.0736391	3.15765	0.0599924	3.1883	0.0599924	0.186436	0.0949831	0.0973118	-0.0811505	0.0949831	0.425693	0.236934	0.0886397	0.0368787	-0.0306529
100507421|TMEM178B	transmembrane protein 178B	5.27152	5.10106	5.30457	6.06749	5.41835	5.7304	5.37219	5.18459	5.144	5.22111	4.98996	5.18119	5.41389	5.30727	5.56392	5.06279	5.28511	0.113815	5.38168	0.0885138	-0.0965631	0.144182	0.527948	5.43127	0.0953791	5.23552	0.0953791	0.195755	0.124901	0.168092	5.43616	0.156253	5.13407	0.156253	5.42638	0.109424	5.33697	0.109424	0.00977517	0.190758	0.960795	-0.202901	0.190758	0.328407	0.302093	0.214114	0.20796	0.0894167
10051|SMC4	structural maintenance of chromosomes 4	13.0173	12.5958	12.2434	12.3747	12.5269	12.7328	12.6858	12.7489	12.8522	12.6051	12.8664	12.9734	12.8079	12.8213	13.0478	12.9597	12.691	0.0848677	12.7914	0.0458505	-0.100345	0.0964614	0.338312	12.6157	0.0713345	12.8667	0.0713345	-0.251033	0.105117	0.0541649	12.5578	0.131955	12.8243	0.131955	12.6736	0.0542441	12.9092	0.0542441	-0.115784	0.142669	0.448035	-0.0849048	0.142669	0.573509	-0.266473	0.202084	0.23539	-0.235593
100526693|ARPC4-TTLL3	ARPC4-TTLL3 readthrough	10.8855	11.041	11.0881	9.70032	10.5501	10.5691	10.9722	11.1741	10.7635	10.7433	10.6231	9.76356	10.2487	10.4617	10.6262	10.8815	10.5761	0.281713	10.6855	0.141671	-0.109392	0.31533	0.7405	10.7476	0.160747	10.5139	0.160747	0.233619	0.0626578	0.00975402	10.6787	0.287388	10.4734	0.287388	10.8164	0.144108	10.5545	0.144108	-0.137658	0.321495	0.683464	-0.0811269	0.321495	0.809198	0.205354	0.113656	0.120809	0.261884
100526739|APITD1-CORT	APITD1-CORT readthrough	7.93719	7.31524	7.48451	7.43068	7.30642	7.50147	7.43697	7.54772	7.7096	7.49484	7.50734	7.67279	7.53251	7.5078	7.5801	7.71749	7.56902	0.0900173	7.51631	0.0438754	0.0527141	0.100141	0.617493	7.49502	0.0576854	7.59031	0.0576854	-0.0952851	0.0572911	0.147337	7.54191	0.104121	7.59614	0.104121	7.44814	0.0496919	7.58448	0.0496919	0.0937605	0.115371	0.447435	0.0116677	0.115371	0.92274	-0.0542387	0.104652	0.622816	-0.136332
100526783|C15orf38-AP3S2	C15orf38-AP3S2 readthrough	5.97661	6.0377	6.03659	6.11694	5.88199	5.91311	6.15039	5.98023	6.23591	6.08596	6.18515	5.94829	5.68298	5.91117	5.87698	6.05253	6.07789	0.0187088	5.93117	0.0551816	0.146719	0.0582669	0.0454061	6.0117	0.0421774	5.99737	0.0421774	0.0143269	0.0609976	0.822115	6.04196	0.0492058	6.11383	0.0492058	5.98143	0.0685166	5.88091	0.0685166	0.0605278	0.0843548	0.500011	0.232911	0.0843548	0.0328068	-0.0718646	0.0910207	0.45985	0.100518
100528032|KLRC4-KLRK1	KLRC4-KLRK1 readthrough	4.12967	4.12978	3.69547	4.4492	3.80879	4.25579	3.86075	3.94989	4.04848	3.98409	3.77313	4.201	3.72156	3.96251	3.70931	3.83227	4.05135	0.12142	3.88761	0.0788485	0.163744	0.144775	0.301217	4.03492	0.0752408	3.90404	0.0752408	0.130873	0.041047	0.0188751	4.10103	0.12613	4.00168	0.12613	3.9688	0.0820732	3.80641	0.0820732	0.132226	0.150482	0.413372	0.195262	0.150482	0.242083	0.0993549	0.0682914	0.195944	0.162391
100528062|ARMCX5-GPRASP2	ARMCX5-GPRASP2 readthrough	5.66398	5.71171	5.76816	5.76902	5.91236	5.85754	5.57513	5.8779	5.66206	5.59771	5.61814	5.54968	5.65067	5.52301	5.54902	5.70912	5.66756	0.00869776	5.70684	0.0534777	-0.039288	0.0541804	0.495666	5.76697	0.0337532	5.60743	0.0337532	0.159548	0.0402692	0.00743435	5.72822	0.0243125	5.6069	0.0243125	5.80573	0.0629764	5.60796	0.0629764	-0.0775158	0.0675065	0.294567	-0.00106014	0.0675065	0.987979	0.12132	0.045407	0.0369355	0.197776
100529215|ZNF559-ZNF177	ZNF559-ZNF177 readthrough	4.96818	5.20991	4.60825	5.41481	5.05599	5.18687	5.32085	4.82472	4.8833	5.0008	4.5834	5.35552	5.00365	4.86492	4.89191	4.8848	5.00302	0.1654	5.00421	0.0531513	-0.00119131	0.173731	0.994751	5.0737	0.0919691	4.93354	0.0919691	0.14016	0.0604228	0.0594765	5.05029	0.166613	4.95575	0.166613	5.09711	0.0779323	4.91132	0.0779323	-0.0468192	0.183938	0.807579	0.0444366	0.183938	0.817147	0.0945325	0.040126	0.0566008	0.185788
100529257|SYNJ2BP-COX16	SYNJ2BP-COX16 readthrough	9.52404	8.87646	7.98865	8.34698	8.42127	8.73885	8.50803	8.59435	8.46761	8.57027	8.65762	8.60605	8.51351	8.32874	8.57518	8.51626	8.62971	0.147272	8.52452	0.0195559	0.105185	0.148564	0.5055	8.62483	0.122834	8.5294	0.122834	0.0954265	0.195656	0.643052	8.68403	0.237973	8.57538	0.237973	8.56563	0.0610043	8.48342	0.0610043	0.118407	0.245668	0.646897	0.0919625	0.245668	0.721027	0.108649	0.373856	0.781128	0.0822042
10052|GJC1	gap junction protein, gamma 1, 45kDa	2.68523	2.7919	2.69844	2.68388	2.6621	2.69078	2.84654	2.70723	2.69036	2.61008	2.74638	2.8068	2.74418	2.72652	2.7748	2.72661	2.71413	0.012612	2.73485	0.0254327	-0.0207132	0.0283882	0.493097	2.72076	0.0230071	2.72822	0.0230071	-0.00745572	0.0362136	0.843691	2.71486	0.0347971	2.71341	0.0347971	2.72666	0.0301077	2.74303	0.0301077	-0.0118041	0.0460143	0.806111	-0.0296224	0.0460143	0.543535	0.00145347	0.0648621	0.982849	-0.0163649
100533105|C8orf44-SGK3	C8orf44-SGK3 readthrough	3.88273	3.65981	3.83248	3.63939	3.62108	3.53594	3.69263	3.61839	3.82311	3.85931	3.92717	3.71049	3.76379	3.63527	3.72215	3.78263	3.79181	0.0467094	3.67149	0.0287895	0.120327	0.054869	0.0707833	3.68531	0.0313853	3.77799	0.0313853	-0.0926853	0.0304883	0.022802	3.7536	0.0537634	3.83002	0.0537634	3.61701	0.0323981	3.72596	0.0323981	0.136593	0.0627705	0.0724531	0.10406	0.0627705	0.148434	-0.0764191	0.0532442	0.201222	-0.108952
100533106|ZHX1-C8ORF76	ZHX1-C8ORF76 readthrough	3.98159	4.04506	4.19959	4.00019	4.1149	4.03415	4.24075	4.31454	4.27985	4.18375	4.25521	4.12337	4.1445	4.1805	4.27161	4.15286	4.13358	0.0345615	4.18173	0.0370665	-0.048151	0.0506796	0.378743	4.11635	0.0325831	4.19895	0.0325831	-0.082608	0.0409659	0.0903362	4.05661	0.0430623	4.21054	0.0430623	4.17609	0.0489108	4.18736	0.0489108	-0.119481	0.0651661	0.116424	0.0231794	0.0651661	0.734239	-0.153938	0.0513756	0.0241221	-0.0112777
100533181|FXYD6-FXYD2	FXYD6-FXYD2 readthrough	2.49892	2.43928	2.7351	2.37665	2.33812	2.45862	2.44618	2.54131	2.38933	2.42541	2.45137	2.34792	2.51301	2.39986	2.29615	2.38633	2.458	0.0485643	2.42245	0.0191432	0.0355475	0.0522011	0.521289	2.47927	0.0359742	2.40117	0.0359742	0.0780996	0.0495139	0.165795	2.51249	0.0575965	2.40351	0.0575965	2.44606	0.0431188	2.39884	0.0431188	0.0664287	0.0719485	0.391477	0.00466617	0.0719485	0.950397	0.108981	0.0619311	0.128946	0.0472184
100533952|RBAK-LOC389458	RBAK-RBAKDN readthrough	4.90371	4.69298	4.87493	4.6062	4.57941	4.60735	4.77797	4.87353	4.94268	4.91813	4.70185	4.6889	4.72345	4.81077	4.44005	4.68751	4.79117	0.0564747	4.6875	0.0371701	0.103668	0.0676093	0.176084	4.73951	0.0512353	4.73917	0.0512353	0.00034259	0.0770013	0.996594	4.76946	0.0699041	4.81289	0.0699041	4.70957	0.0749242	4.66544	0.0749242	0.0598901	0.102471	0.580206	0.147446	0.102471	0.200229	-0.0434354	0.0823938	0.616991	0.0441206
100534599|ISY1-RAB43	ISY1-RAB43 readthrough	1.9766	2.06097	2.12267	2.02435	1.99933	2.00582	2.08726	1.97582	1.98874	1.94979	2.04904	2.08642	1.95607	1.92365	1.89797	1.94158	2.03232	0.0234331	1.97344	0.00752151	0.0588884	0.0246106	0.0538199	2.0316	0.0181114	1.97416	0.0181114	0.057445	0.0265785	0.0739407	2.04615	0.0306467	2.0185	0.0306467	2.01706	0.0193101	1.92982	0.0193101	0.0290922	0.0362229	0.452524	0.0886846	0.0362229	0.0499057	0.0276488	0.0395024	0.510185	0.0872411
10054|UBA2	ubiquitin-like modifier activating enzyme 2	13.4473	13.0442	12.6797	12.8801	12.9446	12.9529	12.8135	12.8194	12.7882	12.7708	12.9423	13.0066	12.8969	12.7151	12.8941	12.9126	12.9449	0.064033	12.8686	0.0185787	0.0762649	0.0666737	0.296259	12.9477	0.0647367	12.8658	0.0647367	0.0819029	0.110986	0.488389	13.0128	0.122232	12.877	0.122232	12.8826	0.0426932	12.8547	0.0426932	0.130233	0.129473	0.353309	0.0222972	0.129473	0.868931	0.135871	0.208235	0.538267	0.0279352
10055|SAE1	SUMO1 activating enzyme subunit 1	12.2226	11.9442	12.1506	11.9684	11.9639	11.8987	12.1157	12.0874	12.407	12.2273	12.4125	12.3603	12.1905	12.2448	12.3047	12.3464	12.2116	0.0529321	12.144	0.0401824	0.0675784	0.0664562	0.348446	12.0439	0.0358994	12.3117	0.0358994	-0.267754	0.0271781	6.30615e-05	12.0714	0.057094	12.3518	0.057094	12.0164	0.0435356	12.2716	0.0435356	0.0549938	0.0717989	0.472757	0.0801629	0.0717989	0.306918	-0.280339	0.0427983	0.000605758	-0.25517
10057|ABCC5	ATP-binding cassette, sub-family C (CFTR/MRP), member 5	8.03366	8.28531	8.48798	8.20765	8.31163	8.31873	8.32982	8.53845	8.20913	8.34545	8.25937	8.07589	8.13039	8.173	8.27375	8.34169	8.23806	0.0627498	8.30218	0.0489682	-0.0641281	0.0795954	0.45117	8.31415	0.0465554	8.22608	0.0465554	0.0880705	0.0483136	0.118146	8.25365	0.0776131	8.22246	0.0776131	8.37466	0.0514377	8.22971	0.0514377	-0.121009	0.0931108	0.241427	-0.00724738	0.0931108	0.940489	0.0311898	0.0913511	0.744421	0.144951
10058|ABCB6	ATP-binding cassette, sub-family B (MDR/TAP), member 6	7.74038	7.75947	8.31519	7.66599	7.67229	7.68783	7.91673	7.97545	7.84777	7.738	7.87714	7.49646	7.43947	7.70227	7.58475	7.74246	7.80505	0.107293	7.71516	0.0630589	0.0898935	0.124451	0.497273	7.84166	0.071207	7.67854	0.071207	0.163125	0.069236	0.0565873	7.87026	0.122232	7.73984	0.122232	7.81307	0.0730822	7.61724	0.0730822	0.057182	0.142414	0.701948	0.122605	0.142414	0.422354	0.130413	0.117116	0.308087	0.195836
10059|DNM1L	dynamin 1-like	11.5038	11.3526	11.1047	11.2592	11.3729	11.4385	11.2566	11.2535	11.3459	11.2015	11.2824	11.3767	11.3278	11.3456	11.4206	11.2683	11.3034	0.0480504	11.3355	0.0273641	-0.0321324	0.0552959	0.582328	11.3177	0.0379971	11.3211	0.0379971	-0.00338042	0.0521295	0.950403	11.3051	0.0651783	11.3016	0.0651783	11.3304	0.0390756	11.3406	0.0390756	-0.0253016	0.0759942	0.750504	-0.0389632	0.0759942	0.626474	0.0034504	0.0880767	0.970022	-0.0102112
10060|ABCC9	ATP-binding cassette, sub-family C (CFTR/MRP), member 9	2.55685	2.52075	2.55254	2.72188	2.62812	2.53981	2.61477	2.43303	2.47111	2.48267	2.49018	2.50353	2.49375	2.63798	2.43351	2.39914	2.53744	0.0254133	2.52251	0.0378737	0.0149258	0.0456098	0.754595	2.57097	0.0293334	2.48898	0.0293334	0.0819855	0.0368991	0.0680217	2.58801	0.0324214	2.48687	0.0324214	2.55393	0.0488943	2.49109	0.0488943	0.0340731	0.0586668	0.582524	-0.00422148	0.0586668	0.944975	0.101133	0.0402647	0.0457981	0.0628382
10061|ABCF2	ATP-binding cassette, sub-family F (GCN20), member 2	10.4925	10.5618	10.7011	10.662	10.6948	10.5469	10.5508	10.6396	10.8734	10.7291	10.8395	10.7905	10.7674	10.7916	10.8397	10.854	10.7062	0.026987	10.7106	0.0174966	-0.0043667	0.0321626	0.896444	10.6062	0.0248486	10.8107	0.0248486	-0.204469	0.0378864	0.00166877	10.6043	0.040213	10.8081	0.040213	10.608	0.0292015	10.8132	0.0292015	-0.00368763	0.0496972	0.943262	-0.00504576	0.0496972	0.922438	-0.20379	0.0596251	0.014181	-0.205148
10062|NR1H3	nuclear receptor subfamily 1, group H, member 3	10.0719	10.0522	10.0745	10.8043	10.1254	10.1485	9.96981	9.83638	9.98032	10.2675	9.96969	9.96378	10.2694	10.4167	10.047	10.2333	10.148	0.0849315	10.1308	0.0656199	0.0171806	0.107328	0.878075	10.1354	0.079586	10.1435	0.079586	-0.00809554	0.117543	0.947329	10.2507	0.140657	10.0453	0.140657	10.02	0.0745073	10.2416	0.0745073	0.230672	0.159172	0.197457	-0.196311	0.159172	0.263577	0.205396	0.224241	0.395011	-0.221587
10063|COX17	COX17 cytochrome c oxidase copper chaperone	11.4506	10.3667	10.2419	10.1513	10.0713	10.2737	10.3352	10.1947	10.345	10.2087	10.5499	10.3996	10.5804	10.2641	10.4378	10.3613	10.4642	0.14704	10.3148	0.0269553	0.149407	0.149491	0.356167	10.3857	0.114133	10.3933	0.114133	-0.00768921	0.172505	0.965894	10.5526	0.219678	10.3758	0.219678	10.2187	0.0620257	10.4109	0.0620257	0.333916	0.228266	0.193837	-0.0351017	0.228266	0.882829	0.17682	0.32642	0.607543	-0.192198
10066|SCAMP2	secretory carrier membrane protein 2	10.8706	11.0541	11.3417	11.1247	11.0895	10.9106	11.2929	11.2169	11.4635	11.4148	11.3056	11.3377	11.1698	11.3401	11.3601	11.3578	11.2391	0.0321909	11.2172	0.0524239	0.0218637	0.0615184	0.73445	11.1126	0.0498412	11.3437	0.0498412	-0.231057	0.0784351	0.0257517	11.0978	0.0733949	11.3804	0.0733949	11.1275	0.067452	11.307	0.067452	-0.0297155	0.0996824	0.775679	0.0734428	0.0996824	0.489059	-0.282636	0.131918	0.0758856	-0.179478
10067|SCAMP3	secretory carrier membrane protein 3	10.5251	10.6325	10.9921	10.7644	10.8406	10.5578	10.7109	10.6482	10.8237	10.7978	10.867	10.7137	10.7254	10.7342	10.7417	10.815	10.7645	0.0566018	10.7217	0.0282958	0.042804	0.0632805	0.52398	10.709	0.0434527	10.7773	0.0434527	-0.0683599	0.0595661	0.294812	10.7285	0.0746792	10.8005	0.0746792	10.6894	0.0444473	10.7541	0.0444473	0.039148	0.0869054	0.668194	0.0464599	0.0869054	0.612144	-0.0720159	0.0974314	0.487716	-0.064704
10068|IL18BP	interleukin 18 binding protein	10.7179	10.8946	11.1036	10.7665	10.9298	10.7937	10.8156	10.8964	10.7783	10.7771	10.7833	10.6688	10.7365	10.7797	10.6808	10.8269	10.8112	0.0506898	10.8074	0.0250671	0.00381076	0.0565493	0.948462	10.8647	0.035711	10.7539	0.035711	0.110814	0.0436266	0.0440775	10.8706	0.0639802	10.7519	0.0639802	10.8589	0.0317434	10.756	0.0317434	0.0117349	0.071422	0.874887	-0.00411343	0.071422	0.955943	0.118738	0.0780769	0.17913	0.10289
10072|DPP3	dipeptidyl-peptidase 3	10.7494	10.3827	10.7181	10.5249	10.375	10.3895	10.7297	10.5937	11.2686	11.0158	11.1056	11.1428	10.9996	11.0234	11.0558	11.0311	10.8635	0.0654253	10.7747	0.0479972	0.0887824	0.0811431	0.315859	10.5579	0.0468813	11.0803	0.0468813	-0.522454	0.0469812	3.15149e-05	10.5938	0.0712843	11.1332	0.0712843	10.522	0.0609095	11.0275	0.0609095	0.0718286	0.0937626	0.472687	0.105736	0.0937626	0.302513	-0.539407	0.0566033	7.61831e-05	-0.5055
10073|SNUPN	snurportin 1	9.10841	9.05857	9.21459	9.08149	9.19989	9.03646	9.03484	9.03629	9.17098	9.14934	9.19337	9.19606	9.07078	9.03117	9.02612	9.13204	9.1466	0.0208567	9.07095	0.0247262	0.0756504	0.0323479	0.057951	9.09632	0.0211793	9.12123	0.0211793	-0.0249161	0.0273472	0.397367	9.11576	0.0255756	9.17744	0.0255756	9.07687	0.033766	9.06503	0.033766	0.0388936	0.0423587	0.393929	0.112407	0.0423587	0.037841	-0.061673	0.0296047	0.0823679	0.0118407
10075|HUWE1	HECT, UBA and WWE domain containing 1, E3 ubiquitin protein ligase	13.4757	14.1306	14.3945	14.068	14.4107	14.0873	13.9517	14.1255	13.9836	14.0137	13.8622	13.8654	13.8981	14.0387	13.9985	14.0496	13.9742	0.088131	14.07	0.03707	-0.0957891	0.0956099	0.355082	14.0805	0.0787628	13.9637	0.0787628	0.116785	0.125192	0.3869	14.0172	0.13988	13.9312	0.13988	14.1438	0.0724421	13.9962	0.0724421	-0.126591	0.157526	0.452268	-0.0649869	0.157526	0.694273	0.0859827	0.21725	0.705959	0.147587
10076|PTPRU	protein tyrosine phosphatase, receptor type, U	3.05542	3.22828	3.15786	3.29878	3.2246	3.25796	3.07227	3.0305	3.17748	3.25983	3.11526	3.15658	3.0662	3.05132	3.14486	3.01363	3.18119	0.0320116	3.10767	0.0302191	0.0735195	0.044022	0.145945	3.16571	0.0306298	3.12314	0.0306298	0.0425634	0.0426007	0.356308	3.18508	0.0425423	3.17729	0.0425423	3.14633	0.0440784	3.069	0.0440784	0.0387523	0.0612597	0.550332	0.108287	0.0612597	0.127535	0.0077963	0.0560394	0.893906	0.0773306
10077|TSPAN32	tetraspanin 32	9.73495	9.54661	10.2791	9.13956	9.79674	9.93606	9.93905	10.2387	9.48454	9.60712	9.59585	9.02431	9.60748	9.8463	9.51676	9.56374	9.55151	0.176425	9.8056	0.052608	-0.254095	0.184102	0.21675	9.82635	0.10541	9.53076	0.10541	0.295584	0.102723	0.0281497	9.67506	0.19345	9.42795	0.19345	9.97763	0.0837999	9.63357	0.0837999	-0.302572	0.210821	0.201234	-0.205617	0.210821	0.367069	0.247106	0.158709	0.170482	0.344062
10078|TSSC4	tumor suppressing subtransferable candidate 4	10.109	9.71893	10.0512	9.78866	9.71594	9.64743	10.1686	10.1532	10.1096	10.154	10.2737	10.1846	10.1162	10.0863	9.95202	9.9617	10.0487	0.0524931	9.97518	0.049369	0.0735323	0.0720613	0.3469	9.91913	0.0627908	10.1048	0.0627908	-0.185636	0.102849	0.121122	9.91695	0.0721719	10.1805	0.0721719	9.92131	0.102771	10.0291	0.102771	-0.0043585	0.125582	0.97344	0.151423	0.125582	0.273292	-0.263526	0.0990606	0.0375112	-0.107745
10081|PDCD7	programmed cell death 7	10.6083	10.55	10.7468	10.5497	10.3761	10.5456	10.8259	10.5956	10.6103	10.5779	10.7409	10.7361	10.5074	10.634	10.5458	10.4822	10.64	0.0382079	10.5641	0.0508904	0.0759329	0.0636371	0.277822	10.5998	0.0413105	10.6043	0.0413105	-0.00456546	0.052693	0.933775	10.6137	0.0443817	10.6663	0.0443817	10.5858	0.0696886	10.5423	0.0696886	0.0279127	0.082621	0.74699	0.123953	0.082621	0.184215	-0.0525856	0.0451615	0.288465	0.0434547
10083|USH1C	Usher syndrome 1C (autosomal recessive, severe)	7.05166	7.25331	7.87587	7.32433	7.72445	7.33698	7.05781	7.42008	7.31517	7.49388	7.39741	7.38635	7.37762	7.34905	7.01939	7.11767	7.38725	0.0935182	7.30038	0.105738	0.0868633	0.14116	0.56092	7.38056	0.0858132	7.30707	0.0858132	0.0734936	0.0976194	0.48002	7.37629	0.127308	7.3982	0.127308	7.38483	0.115101	7.21593	0.115101	-0.0085391	0.171626	0.961933	0.182266	0.171626	0.329104	-0.0219088	0.172762	0.90323	0.168896
10084|PQBP1	polyglutamine binding protein 1	11.1819	10.9251	10.9071	10.8319	10.8481	10.7788	10.8665	10.8273	10.8482	10.7916	10.893	10.8306	10.7921	10.7269	10.7755	10.8819	10.9012	0.0405019	10.8121	0.0213267	0.0890272	0.0457737	0.0997561	10.8958	0.0309242	10.8175	0.0309242	0.0783456	0.0415933	0.10861	10.9615	0.0558832	10.8409	0.0558832	10.8302	0.0265011	10.7941	0.0265011	0.131308	0.0618485	0.0779536	0.0467467	0.0618485	0.478367	0.120626	0.0770071	0.168289	0.0360651
100861412|FSBP	fibrinogen silencer binding protein	6.81601	6.62311	6.08509	6.25925	6.27689	6.6434	6.41845	6.50991	6.41452	6.31926	6.42807	6.14766	6.42317	6.39019	6.48048	6.36191	6.38662	0.0956949	6.43805	0.0342582	-0.0514308	0.101642	0.630906	6.45401	0.0694209	6.37066	0.0694209	0.083354	0.0945828	0.412074	6.44586	0.126409	6.32738	0.126409	6.46216	0.0574273	6.41394	0.0574273	-0.0162973	0.138842	0.91039	-0.0865644	0.138842	0.555916	0.118488	0.165186	0.50015	0.0482204
10087|COL4A3BP	collagen, type IV, alpha 3 (Goodpasture antigen) binding protein	11.2284	11.3113	11.0058	11.5214	11.3206	11.3757	11.451	11.1418	11.1404	11.06	11.2351	11.4365	11.125	11.2263	11.5406	11.2046	11.2424	0.0803149	11.2982	0.0709283	-0.0558451	0.107151	0.620909	11.2945	0.0618945	11.2461	0.0618945	0.0484345	0.0619872	0.464294	11.2667	0.0947395	11.218	0.0947395	11.3223	0.0796753	11.2741	0.0796753	-0.0555571	0.123789	0.669327	-0.0561331	0.123789	0.666157	0.0487225	0.100501	0.64501	0.0481465
10090|UST	uronyl-2-sulfotransferase	7.95334	8.54063	8.28056	8.49185	8.42958	8.34204	8.1517	8.22702	8.15651	8.4517	8.24179	8.31579	8.38856	8.31579	8.26141	8.33708	8.30402	0.0960738	8.30665	0.042436	-0.00262461	0.105029	0.980874	8.30209	0.0572528	8.30858	0.0572528	-0.00648799	0.0456131	0.891547	8.31659	0.104304	8.29145	0.104304	8.28758	0.0472464	8.32571	0.0472464	0.0290101	0.114506	0.808455	-0.0342593	0.114506	0.774885	0.0251467	0.0812194	0.767325	-0.0381227
10092|ARPC5	actin related protein 2/3 complex, subunit 5, 16kDa	13.7012	13.1655	13.0086	13.2563	13.0908	13.1948	13.3467	13.0957	13.5528	13.3735	13.5925	13.6283	13.5023	13.4976	13.6382	13.5059	13.4098	0.0815744	13.359	0.0458759	0.0508309	0.0935894	0.606615	13.2325	0.0612468	13.5364	0.0612468	-0.303959	0.0790296	0.008498	13.2829	0.112382	13.5368	0.112382	13.182	0.0487324	13.536	0.0487324	0.100906	0.122494	0.441579	0.00075575	0.122494	0.995277	-0.253884	0.154602	0.15166	-0.354034
10093|ARPC4	actin related protein 2/3 complex, subunit 4, 20kDa	12.1191	11.6803	12.028	11.9955	11.7007	11.7881	12.0726	11.9586	12.3814	12.2499	12.4218	12.3758	12.223	12.2698	12.2247	12.2623	12.1565	0.0651609	12.0625	0.041801	0.0939687	0.0774162	0.270426	11.9179	0.0469526	12.3011	0.0469526	-0.383221	0.0531501	0.000360529	11.9557	0.0724499	12.3572	0.0724499	11.88	0.0597429	12.245	0.0597429	0.0757062	0.0939052	0.450892	0.112231	0.0939052	0.277119	-0.401483	0.0633416	0.000721885	-0.364958
10094|ARPC3	actin related protein 2/3 complex, subunit 3, 21kDa	14.8941	13.9982	13.6322	13.8661	13.721	13.931	13.8477	13.9121	13.9862	13.8614	14.0039	14.0984	14.0687	13.8569	14.0365	13.9651	14.0426	0.136871	13.9174	0.0132867	0.125166	0.137515	0.397807	13.9753	0.101874	13.9846	0.101874	-0.00933528	0.150343	0.952506	14.0976	0.198206	13.9875	0.198206	13.853	0.0472012	13.9818	0.0472012	0.244681	0.203748	0.275044	0.0056508	0.203748	0.978774	0.11018	0.286718	0.714022	-0.12885
10095|ARPC1B	actin related protein 2/3 complex, subunit 1B, 41kDa	14.0124	13.8156	14.2364	14.1695	13.8747	13.7931	14.1981	14.201	14.3262	14.3007	14.3301	14.3627	14.2086	14.2646	14.2295	14.2144	14.1942	0.0518308	14.123	0.0507445	0.0711898	0.0725357	0.364276	14.0376	0.0506191	14.2796	0.0506191	-0.241998	0.070624	0.0140301	14.0585	0.0667905	14.3299	0.0667905	14.0167	0.0760802	14.2293	0.0760802	0.041726	0.101238	0.694545	0.100654	0.101238	0.358503	-0.271462	0.0842508	0.0180901	-0.212534
10096|ACTR3	ARP3 actin-related protein 3 homolog (yeast)	14.7307	14.3775	13.9255	14.3245	14.2487	14.3747	14.3758	14.1554	14.5326	14.4672	14.721	14.7296	14.6453	14.5791	14.7889	14.6399	14.4761	0.0664777	14.476	0.0390397	9.12812e-05	0.0770933	0.999094	14.3141	0.0674779	14.6379	0.0674779	-0.323829	0.110769	0.0265113	14.3396	0.125669	14.6126	0.125669	14.2887	0.0491975	14.6633	0.0491975	0.0508753	0.134956	0.719163	-0.0506928	0.134956	0.720118	-0.273045	0.213292	0.247757	-0.374613
10097|ACTR2	ARP2 actin-related protein 2 homolog (yeast)	14.8124	14.6716	14.3493	14.7399	14.6669	14.8007	14.6874	14.5408	14.789	14.7423	14.8478	14.9609	14.8913	14.8922	14.9815	14.8422	14.7392	0.0555113	14.7879	0.0353205	-0.0487409	0.0657955	0.486786	14.6586	0.0451873	14.8684	0.0451873	-0.209783	0.0619558	0.0147479	14.6433	0.0795526	14.835	0.0795526	14.674	0.042883	14.9018	0.042883	-0.0306637	0.0903746	0.745948	-0.0668182	0.0903746	0.487602	-0.191706	0.113967	0.143537	-0.227861
10098|TSPAN5	tetraspanin 5	9.08339	9.19207	9.19291	9.47762	9.20184	9.42171	9.17747	9.32004	9.38514	9.36721	9.33215	9.51843	9.43003	9.43564	9.31816	9.30414	9.31861	0.0605294	9.32613	0.0375824	-0.00751339	0.0712478	0.919452	9.25838	0.0406462	9.38636	0.0406462	-0.127984	0.0391433	0.0170422	9.2365	0.0662622	9.40073	0.0662622	9.28026	0.0470931	9.37199	0.0470931	-0.0437659	0.0812923	0.609693	0.0287391	0.0812923	0.735783	-0.164236	0.0539213	0.022632	-0.0917313
10099|TSPAN3	tetraspanin 3	12.6146	12.4024	12.0177	12.3046	12.0017	12.2947	12.6504	12.2992	12.456	12.3848	12.2698	12.7428	12.2133	12.3928	12.7285	12.2723	12.3991	0.0909672	12.3566	0.121802	0.0424731	0.152022	0.789328	12.3232	0.0839434	12.4325	0.0839434	-0.109355	0.0712405	0.175684	12.3348	0.11293	12.4634	0.11293	12.3115	0.124229	12.4017	0.124229	0.0233035	0.167887	0.894146	0.0616428	0.167887	0.726095	-0.128524	0.133836	0.373984	-0.0901849
1009|CDH11	cadherin 11, type 2, OB-cadherin (osteoblast)	4.93532	4.9585	4.95432	5.59338	4.93151	5.60723	4.82456	4.83781	4.65854	4.96916	4.6672	4.89943	4.85627	5.2538	4.91915	4.77901	4.95448	0.104396	5.00117	0.144258	-0.0466858	0.17807	0.801955	5.08033	0.0989076	4.87532	0.0989076	0.205006	0.0861495	0.0547937	5.11038	0.127065	4.79859	0.127065	5.05028	0.151609	4.95206	0.151609	0.0601016	0.197815	0.77152	-0.153473	0.197815	0.467312	0.311794	0.144871	0.0748769	0.098219
10100|TSPAN2	tetraspanin 2	6.45197	6.55429	6.19582	6.95721	6.18071	6.85944	6.36974	6.86134	6.58675	6.56752	6.16684	6.73179	6.61499	6.7161	6.45024	6.65074	6.52652	0.135862	6.58791	0.106455	-0.0613892	0.172601	0.734257	6.55381	0.0954881	6.56062	0.0954881	-0.00680674	0.0817363	0.93634	6.53982	0.140918	6.51322	0.140918	6.56781	0.128896	6.60802	0.128896	-0.027985	0.190976	0.888297	-0.0947935	0.190976	0.637296	0.0265975	0.0748152	0.734372	-0.040211
10101|NUBP2	nucleotide binding protein 2	10.9857	10.5046	11.0206	10.5926	10.587	10.4137	11.0286	11.0279	10.9898	10.895	10.9407	10.8551	10.7303	10.764	10.6401	10.7307	10.848	0.0787956	10.7403	0.0693809	0.107749	0.104988	0.344334	10.7701	0.0738401	10.8182	0.0738401	-0.0481241	0.103861	0.659443	10.7759	0.0960133	10.9202	0.0960133	10.7643	0.112209	10.7163	0.112209	0.0115965	0.14768	0.939964	0.203902	0.14768	0.216601	-0.144277	0.109723	0.236558	0.0480286
10102|TSFM	Ts translation elongation factor, mitochondrial	9.00478	8.67702	8.81976	8.81552	8.61583	8.66063	8.92843	8.72727	9.33028	9.09664	9.31029	9.41494	9.19024	9.13708	9.35169	9.07678	9.05865	0.0609774	8.96099	0.0596953	0.097661	0.0853333	0.296024	8.78115	0.0465729	9.23849	0.0465729	-0.457339	0.0373413	1.80416e-05	8.82927	0.067478	9.28804	0.067478	8.73304	0.0642095	9.18895	0.0642095	0.0962307	0.0931458	0.341381	0.0990914	0.0931458	0.328334	-0.458769	0.0577938	0.000212431	-0.455908
10105|PPIF	peptidylprolyl isomerase F	9.23012	8.93339	9.02438	9.49099	9.253	9.41402	9.07775	8.85633	9.49353	9.30211	9.38494	9.41971	9.64322	9.6927	9.41248	9.32296	9.2849	0.0760196	9.33406	0.103582	-0.0491611	0.128484	0.715186	9.16	0.0699655	9.45896	0.0699655	-0.298958	0.0554302	0.00167427	9.16972	0.09192	9.40007	0.09192	9.15028	0.105505	9.51784	0.105505	0.0194438	0.139931	0.894034	-0.117766	0.139931	0.432269	-0.230353	0.10335	0.0673712	-0.367563
10106|CTDSP2	CTD (carboxy-terminal domain, RNA polymerase II, polypeptide A) small phosphatase 2	12.8965	13.1523	13.4965	13.2759	13.3457	12.9952	13.3423	13.2812	13.414	13.3536	13.2828	13.303	13.1682	13.2031	13.3068	13.3037	13.2718	0.0484201	13.2433	0.0499829	0.0285278	0.0695902	0.696085	13.2232	0.0555676	13.2919	0.0555676	-0.0687142	0.08665	0.457975	13.2053	0.0908853	13.3383	0.0908853	13.2411	0.06396	13.2455	0.06396	-0.0358097	0.111135	0.758219	0.0928652	0.111135	0.435382	-0.133052	0.153826	0.4203	-0.00437672
10109|ARPC2	actin related protein 2/3 complex, subunit 2, 34kDa	15.2122	14.924	14.6838	14.9074	14.7534	14.7829	14.9146	14.8171	14.9136	14.8851	14.8831	15.1239	14.9797	14.8584	15.0751	14.8802	14.9416	0.0623116	14.8827	0.0385792	0.0589473	0.0732877	0.451891	14.8744	0.0484787	14.9499	0.0484787	-0.0754606	0.0634795	0.279453	14.9318	0.0868595	14.9514	0.0868595	14.817	0.0430831	14.9484	0.0430831	0.114845	0.0969574	0.281009	0.0030498	0.0969574	0.975927	-0.0195631	0.121026	0.876893	-0.131358
10110|SGK2	serum/glucocorticoid regulated kinase 2	1.9867	1.99386	1.9493	2.08008	2.0392	1.99025	2.00718	2.03436	2.02059	2.033	1.95193	2.0299	2.04489	2.0319	1.98648	2.0382	2.00567	0.0214627	2.02156	0.0106376	-0.0158871	0.0239542	0.531824	2.01012	0.0134172	2.01711	0.0134172	-0.00699508	0.0120949	0.584067	2.00248	0.0237851	2.00885	0.0237851	2.01775	0.0124242	2.02537	0.0124242	-0.0152629	0.0268345	0.590145	-0.0165113	0.0268345	0.560953	-0.00637087	0.020502	0.766507	-0.00761928
10111|RAD50	RAD50 homolog (S. cerevisiae)	11.3323	11.3552	11.0287	11.1803	11.3153	11.3517	11.2061	11.0993	11.087	11.0115	11.0977	11.2216	11.1299	11.1348	11.2484	11.091	11.1643	0.0341466	11.1971	0.0342617	-0.0327867	0.048372	0.52316	11.2336	0.0388085	11.1277	0.0388085	0.105886	0.0607004	0.131705	11.2241	0.0618231	11.1044	0.0618231	11.2431	0.0469287	11.151	0.0469287	-0.0190005	0.077617	0.81477	-0.0465729	0.077617	0.570434	0.119672	0.103075	0.28973	0.0921
10112|KIF20A	kinesin family member 20A	9.12303	8.24764	8.20694	8.49511	8.33454	8.69857	8.79205	8.26069	9.74481	8.97175	9.60768	9.59743	9.27613	9.40509	9.65509	9.53563	8.9993	0.171113	8.99472	0.0916637	0.00457591	0.194118	0.981958	8.51982	0.111002	9.4742	0.111002	-0.954379	0.107722	0.000115012	8.51818	0.193108	9.48042	0.193108	8.52146	0.109522	9.46799	0.109522	-0.00328045	0.222004	0.98869	0.0124323	0.222004	0.95716	-0.962236	0.17901	0.00170318	-0.946523
10113|PREB	prolactin regulatory element binding	10.4338	10.2817	10.6509	10.4931	10.0344	10.1252	10.7356	10.3815	10.5165	10.4283	10.634	10.6142	10.4145	10.5021	10.5875	10.5708	10.5066	0.060989	10.4189	0.0962049	0.0876363	0.113908	0.470872	10.392	0.0654842	10.5335	0.0654842	-0.141449	0.0646349	0.0712289	10.4649	0.0635785	10.5482	0.0635785	10.3192	0.114501	10.5187	0.114501	0.145727	0.130968	0.308425	0.0295457	0.130968	0.829005	-0.0833581	0.0359203	0.0593967	-0.199539
10114|HIPK3	homeodomain interacting protein kinase 3	11.2215	11.8461	11.687	11.652	12.0491	12.0076	11.7591	11.8177	11.5515	11.516	11.3293	11.5052	11.6386	11.6463	11.6849	11.5459	11.5386	0.0618843	11.7686	0.0395594	-0.230063	0.073448	0.0202647	11.755	0.057219	11.5522	0.057219	0.202816	0.0877577	0.0601789	11.6017	0.100775	11.4755	0.100775	11.9084	0.0542258	11.6289	0.0542258	-0.30671	0.114438	0.036529	-0.153415	0.114438	0.228577	0.126168	0.159072	0.457896	0.279464
10116|FEM1B	fem-1 homolog b (C. elegans)	10.3747	10.4301	10.1894	10.1426	10.3618	10.5057	10.4033	10.2519	10.3661	10.2223	10.2734	10.351	10.2313	10.2992	10.4569	10.3585	10.2937	0.0329384	10.3586	0.0338194	-0.0648702	0.047209	0.218529	10.3325	0.0371759	10.3198	0.0371759	0.0126138	0.0574413	0.833467	10.2842	0.0548398	10.3032	0.0548398	10.3807	0.0502075	10.3365	0.0502075	-0.0964547	0.0743518	0.242182	-0.0332856	0.0743518	0.670096	-0.0189708	0.0876918	0.835895	0.0441984
10117|ENAM	enamelin	4.81039	4.58353	4.64032	4.45646	4.38004	4.72459	4.70519	4.70332	4.80387	4.84157	5.04822	4.78894	4.63664	4.96092	4.92729	4.80268	4.74666	0.049762	4.73008	0.0762731	0.0165794	0.0910706	0.861538	4.62548	0.0515782	4.85127	0.0515782	-0.225787	0.0484499	0.00346659	4.62268	0.0671514	4.87065	0.0671514	4.62828	0.0783066	4.83188	0.0783066	-0.00560715	0.103156	0.958416	0.038766	0.103156	0.719995	-0.247973	0.0901788	0.0333007	-0.2036
10120|ACTR1B	ARP1 actin-related protein 1 homolog B, centractin beta (yeast)	11.6576	11.6457	11.8848	11.6932	11.6797	11.5331	11.6896	11.8017	11.6154	11.7847	11.7223	11.541	11.5423	11.5766	11.5083	11.5981	11.6931	0.042485	11.6162	0.0304101	0.0769087	0.052247	0.191433	11.6982	0.0344337	11.6111	0.0344337	0.0870791	0.0448662	0.100322	11.7203	0.0550494	11.6659	0.0550494	11.676	0.0413798	11.5563	0.0413798	0.0442903	0.0688674	0.543924	0.109527	0.0688674	0.162847	0.0544607	0.0700132	0.466206	0.119697
10121|ACTR1A	ARP1 actin-related protein 1 homolog A, centractin alpha (yeast)	11.6258	11.613	11.6979	11.6698	11.5887	11.6537	11.7651	11.6098	11.8108	11.7751	11.8673	11.9004	11.7157	11.7578	11.8029	11.7962	11.745	0.0229766	11.7112	0.0271955	0.0337782	0.0356022	0.379371	11.653	0.0197627	11.8033	0.0197627	-0.150305	0.0171679	0.000122963	11.6516	0.024227	11.8384	0.024227	11.6543	0.0312299	11.7682	0.0312299	-0.00269358	0.0395254	0.947882	0.07025	0.0395254	0.125839	-0.186777	0.0153655	1.88476e-05	-0.113833
10123|ARL4C	ADP-ribosylation factor-like 4C	12.942	13.6073	13.5977	13.3801	13.8256	13.4782	13.2498	13.842	13.5619	13.7407	13.5017	13.2413	13.4769	13.4311	13.3811	13.3659	13.4466	0.0994543	13.5063	0.0761755	-0.059737	0.125275	0.650342	13.4903	0.0837647	13.4626	0.0837647	0.0277814	0.11123	0.811101	13.3818	0.132136	13.5114	0.132136	13.5989	0.102986	13.4137	0.102986	-0.217144	0.167529	0.242542	0.0976705	0.167529	0.581124	-0.129626	0.173997	0.484426	0.185189
10124|ARL4A	ADP-ribosylation factor-like 4A	8.2242	8.9179	8.19616	8.6048	9.03611	8.84199	8.30767	8.94348	8.53186	8.48618	8.35117	8.33438	8.71008	8.61954	8.60139	8.20193	8.45583	0.091309	8.65777	0.0913934	-0.201941	0.12919	0.169052	8.63404	0.094339	8.47957	0.094339	0.154473	0.137511	0.304216	8.48577	0.126165	8.4259	0.126165	8.78231	0.140292	8.53324	0.140292	-0.296546	0.188678	0.167078	-0.107337	0.188678	0.590076	0.0598689	0.17413	0.742713	0.249078
10125|RASGRP1	RAS guanyl releasing protein 1 (calcium and DAG-regulated)	13.0403	13.517	13.4333	13.2675	13.6035	13.3861	13.016	13.3249	13.0549	13.267	13.1655	13.1287	13.1018	13.1299	13.1732	13.2238	13.2343	0.0737503	13.2449	0.0541997	-0.0106368	0.0915244	0.911272	13.3236	0.059596	13.1556	0.059596	0.167969	0.0763545	0.0701167	13.3145	0.0805895	13.154	0.0805895	13.3326	0.0878183	13.1572	0.0878183	-0.0181252	0.119192	0.884118	-0.00314831	0.119192	0.979784	0.16048	0.0649789	0.0484758	0.175457
10126|DNAL4	dynein, axonemal, light chain 4	8.68695	8.69563	9.01565	8.96893	9.23719	8.61268	8.70161	8.88023	9.24106	9.14453	9.08564	8.96611	9.3598	9.03273	9.01851	9.16527	8.97556	0.027255	9.001	0.108255	-0.0254402	0.111633	0.827299	8.84986	0.0673501	9.12671	0.0673501	-0.276846	0.0753798	0.0104209	8.84179	0.0739899	9.10933	0.0739899	8.85793	0.112559	9.14408	0.112559	-0.0161384	0.1347	0.908545	-0.034742	0.1347	0.805086	-0.267545	0.137574	0.0997858	-0.286148
10129|FRY	furry homolog (Drosophila)	7.26108	7.44262	7.42827	7.43711	7.55872	7.7816	7.22527	7.49379	7.39597	7.32586	7.1384	7.14005	7.46774	7.48879	7.36652	7.14657	7.32117	0.0233198	7.44112	0.0809224	-0.119953	0.0842155	0.204213	7.45356	0.0564218	7.30874	0.0564218	0.144819	0.0751095	0.102111	7.39227	0.0557733	7.25007	0.0557733	7.51484	0.098097	7.3674	0.098097	-0.122572	0.112844	0.319087	-0.117334	0.112844	0.338512	0.1422	0.101328	0.210086	0.147438
1012|CDH13	cadherin 13	5.4075	4.84212	5.54393	6.069	5.51367	5.28789	4.92835	5.09804	5.44445	5.00884	5.81397	5.724	5.86668	5.02273	4.99769	5.34397	5.48172	0.208856	5.25738	0.1543	0.224346	0.259672	0.420801	5.33631	0.138315	5.40279	0.138315	-0.0664796	0.0953676	0.511839	5.46564	0.219411	5.49781	0.219411	5.20699	0.168473	5.30777	0.168473	0.258649	0.27663	0.385874	0.190043	0.27663	0.517745	-0.0321764	0.134464	0.818843	-0.100783
10130|PDIA6	protein disulfide isomerase family A, member 6	11.3461	11.2413	11.3808	11.434	11.2884	11.2861	11.4893	11.2917	11.7005	11.4073	11.6283	11.8265	11.51	11.6211	11.7754	11.6422	11.4956	0.0634646	11.488	0.0502831	0.00757203	0.08097	0.928538	11.3447	0.0430978	11.6389	0.0430978	-0.294208	0.0295556	5.94486e-05	11.3505	0.0684891	11.6407	0.0684891	11.3389	0.0523347	11.6372	0.0523347	0.011657	0.0861956	0.896846	0.00348707	0.0861956	0.969043	-0.290123	0.0514974	0.00133875	-0.298293
10131|TRAP1	TNF receptor-associated protein 1	10.9509	10.7008	11.2679	10.9902	11.1127	10.7772	10.8723	11.1082	11.1041	10.947	11.3104	11.1307	11.1532	11.0321	10.9547	11.1432	11.0502	0.0952753	11.0192	0.0636298	0.0310332	0.114569	0.79557	10.9725	0.0596383	11.0969	0.0596383	-0.124407	0.033178	0.00951316	10.9774	0.0975264	11.123	0.0975264	10.9676	0.0686696	11.0708	0.0686696	0.00984648	0.119277	0.936893	0.0522198	0.119277	0.676849	-0.145594	0.041666	0.0129155	-0.103221
10133|OPTN	optineurin	11.2189	11.3781	11.5291	11.5331	11.6391	11.6179	11.1337	11.3666	11.4374	11.5006	11.4994	11.4275	11.4765	11.5877	11.294	11.5612	11.4405	0.0404647	11.4596	0.0868721	-0.0190759	0.095834	0.848796	11.4271	0.0554057	11.473	0.0554057	-0.0459731	0.0556329	0.440214	11.4148	0.0545488	11.4662	0.0545488	11.4393	0.0964551	11.4798	0.0964551	-0.0245304	0.110811	0.832146	-0.0136215	0.110811	0.906181	-0.0514275	0.0731623	0.508445	-0.0405186
10134|BCAP31	B-cell receptor-associated protein 31	11.1777	11.299	11.7242	11.3842	11.3965	11.1432	11.4394	11.3935	11.5123	11.5323	11.52	11.4426	11.3948	11.4254	11.3524	11.3537	11.449	0.0599728	11.3624	0.0265387	0.0866842	0.0655823	0.234406	11.3697	0.0487466	11.4417	0.0487466	-0.0719766	0.072138	0.356917	11.3963	0.0841025	11.5018	0.0841025	11.3431	0.0493122	11.3816	0.0493122	0.0531366	0.0974932	0.605385	0.120232	0.0974932	0.263609	-0.105524	0.117924	0.405332	-0.038429
10135|NAMPT	nicotinamide phosphoribosyltransferase	10.4697	10.5899	10.244	10.4176	10.5276	10.6112	10.3312	10.4466	10.2355	10.2264	10.2163	10.3537	10.4284	10.2132	10.3953	10.2216	10.3441	0.0396705	10.3969	0.0314814	-0.0527667	0.0506442	0.337604	10.4547	0.0402351	10.2863	0.0402351	0.168476	0.062535	0.0358564	10.4303	0.0556356	10.2579	0.0556356	10.4792	0.0581389	10.3146	0.0581389	-0.0488618	0.0804702	0.56597	-0.0566715	0.0804702	0.507673	0.17238	0.0780147	0.0691824	0.164571
10137|RBM12	RNA binding motif protein 12	11.9522	12.0503	12.0675	12.0601	12.0226	11.9618	11.9753	12.0876	12.1308	12.169	12.1886	12.1425	12.0445	12.0199	12.0232	12.1284	12.0951	0.0187191	12.0329	0.0266891	0.0622216	0.0325992	0.104899	12.0222	0.017147	12.1059	0.017147	-0.0837108	0.0106474	0.000224053	12.0325	0.0211944	12.1577	0.0211944	12.0118	0.0269606	12.054	0.0269606	0.020695	0.034294	0.568299	0.103748	0.034294	0.0232392	-0.125237	0.0198795	0.000745674	-0.0421842
10138|YAF2	YY1 associated factor 2	10.6445	10.3206	9.52147	10.1392	10.1578	10.3224	10.0699	9.9819	9.60117	9.77404	9.98908	9.97337	10.006	9.96452	9.99529	10.0313	9.99542	0.0818043	10.0661	0.0301307	-0.0707157	0.0871769	0.448239	10.1447	0.0932917	9.91684	0.0932917	0.227875	0.164965	0.21641	10.1564	0.17911	9.83441	0.17911	10.133	0.0522774	9.99927	0.0522774	0.0234278	0.186583	0.90418	-0.164859	0.186583	0.410931	0.322019	0.318675	0.35126	0.133732
10139|ARFRP1	ADP-ribosylation factor related protein 1	10.3676	10.4042	10.8946	10.4444	10.4182	10.277	10.7804	10.6379	10.8647	10.9163	10.8585	10.6829	10.5997	10.719	10.6107	10.7283	10.6791	0.0686974	10.5964	0.0537522	0.0827335	0.0872275	0.379505	10.528	0.062789	10.7475	0.062789	-0.219472	0.0903394	0.0512028	10.5277	0.0943268	10.8306	0.0943268	10.5284	0.0828992	10.6644	0.0828992	-0.000713457	0.125578	0.995651	0.166181	0.125578	0.233917	-0.302919	0.129278	0.0575949	-0.136025
1013|CDH15	cadherin 15, type 1, M-cadherin (myotubule)	5.42208	5.6213	5.67323	5.89798	5.63134	5.6006	6.22371	6.02338	5.83584	5.81296	5.49413	6.12292	6.37571	6.03446	6.31045	6.04786	5.73506	0.095888	6.03094	0.0922313	-0.295883	0.133046	0.067831	5.7617	0.0844406	6.00429	0.0844406	-0.242588	0.104018	0.0584664	5.65365	0.114191	5.81646	0.114191	5.86976	0.124423	6.19212	0.124423	-0.216109	0.168881	0.24792	-0.375657	0.168881	0.0677876	-0.162814	0.124019	0.23722	-0.322362
10140|TOB1	transducer of ERBB2, 1	12.3742	13.0195	13.0228	12.5337	13.7764	12.0083	12.2195	13.0219	12.6524	12.6619	12.6353	12.0571	13.0233	11.8669	12.5498	12.5934	12.6196	0.132025	12.6324	0.311435	-0.0128221	0.338264	0.970993	12.747	0.183793	12.505	0.183793	0.242015	0.143866	0.143517	12.7375	0.157895	12.5017	0.157895	12.7565	0.331947	12.5083	0.331947	-0.0189722	0.367586	0.960513	-0.00667193	0.367586	0.986107	0.235865	0.173205	0.222183	0.248165
10144|FAM13A	family with sequence similarity 13, member A	7.33272	7.68227	7.72505	8.08307	7.37484	7.62944	7.77067	7.50352	7.12628	7.43742	7.24959	7.25452	7.16903	7.50674	7.43448	7.05383	7.48637	0.0933903	7.43032	0.0897842	0.0560474	0.129549	0.680398	7.6377	0.0761246	7.27899	0.0761246	0.358711	0.0799804	0.00417016	7.70578	0.117571	7.26695	0.117571	7.56962	0.0967308	7.29102	0.0967308	0.136163	0.152249	0.405581	-0.0240684	0.152249	0.879576	0.438826	0.142846	0.021885	0.278595
10146|G3BP1	GTPase activating protein (SH3 domain) binding protein 1	12.75	12.5835	12.4157	12.6061	12.5057	12.5992	12.5885	12.4049	12.6576	12.6261	12.8424	12.7579	12.7947	12.6729	12.7754	12.7189	12.6549	0.0229298	12.6325	0.0254228	0.0223921	0.0342358	0.537324	12.5567	0.0352	12.7307	0.0352	-0.174038	0.0615148	0.0299892	12.5888	0.0596594	12.721	0.0596594	12.5246	0.0373754	12.7405	0.0373754	0.0642541	0.0704	0.396591	-0.0194699	0.0704	0.791397	-0.132176	0.110154	0.275396	-0.2159
10147|SUGP2	SURP and G patch domain containing 2	11.7059	12.069	12.1532	11.7745	12.1757	11.8107	11.9622	11.984	11.8715	11.8477	11.8828	11.6912	11.6643	11.7705	11.7845	11.9372	11.8745	0.0677133	11.8861	0.0365099	-0.011666	0.076929	0.884437	11.9544	0.0532717	11.8062	0.0532717	0.148188	0.0737117	0.0911071	11.9256	0.0834914	11.8233	0.0834914	11.9832	0.0661866	11.7891	0.0661866	-0.0575032	0.106543	0.608824	0.0341713	0.106543	0.759294	0.102351	0.0976877	0.335119	0.194025
10148|EBI3	Epstein-Barr virus induced 3	8.64184	8.50022	8.65666	8.53254	8.36825	8.35501	8.77003	8.15824	8.55331	8.59484	8.50613	8.47827	8.66339	8.48611	8.51356	8.13907	8.55797	0.0203912	8.43171	0.104664	0.126268	0.106632	0.281135	8.49785	0.0622108	8.49183	0.0622108	0.00601474	0.0641119	0.92831	8.58281	0.0330664	8.53313	0.0330664	8.41288	0.119947	8.45053	0.119947	0.169933	0.124422	0.220987	0.0826029	0.124422	0.531425	0.0496798	0.052061	0.376799	-0.0376503
10149|GPR64	G protein-coupled receptor 64	3.82748	4.11901	3.8289	4.3235	3.76349	4.0213	3.75615	3.65545	3.734	3.80182	3.64866	3.6705	3.74352	3.81845	3.67977	3.60637	3.86923	0.0642177	3.75556	0.0605226	0.113674	0.0882434	0.245125	3.91191	0.0547085	3.71289	0.0547085	0.199023	0.0646931	0.0217624	4.02472	0.0889022	3.71375	0.0889022	3.7991	0.0637848	3.71203	0.0637848	0.225627	0.109417	0.0848113	0.00172102	0.109417	0.987961	0.310977	0.122958	0.0447326	0.0870703
10152|ABI2	abl-interactor 2	9.43114	10.2151	10.2383	9.75305	10.3044	9.69729	9.94863	9.95686	9.48206	9.86891	9.74723	9.34437	9.56106	9.33139	9.53585	9.58267	9.76003	0.150119	9.73977	0.0861023	0.0202572	0.173059	0.910637	9.94311	0.0943491	9.55669	0.0943491	0.386418	0.0752174	0.00214156	9.90942	0.161718	9.61064	0.161718	9.9768	0.0972336	9.50274	0.0972336	-0.0673853	0.188698	0.733236	0.1079	0.188698	0.588215	0.298775	0.120281	0.0475486	0.47406
10153|CEBPZ	CCAAT/enhancer binding protein (C/EBP), zeta	12.3352	12.1137	11.417	11.6709	11.8771	11.9292	11.5663	11.7974	11.6135	11.6991	11.5785	11.7178	11.7897	11.5379	11.6733	11.5663	11.7682	0.108085	11.7172	0.0451831	0.0510552	0.117149	0.678215	11.8383	0.082264	11.647	0.082264	0.191302	0.115523	0.148807	11.8842	0.149061	11.6522	0.149061	11.7925	0.0696435	11.6418	0.0696435	0.0916743	0.164528	0.59755	0.010436	0.164528	0.951484	0.231921	0.205298	0.30174	0.150683
10154|PLXNC1	plexin C1	11.0105	11.1808	11.1469	11.3949	10.989	11.5643	11.3032	11.0838	11.4455	11.353	11.2807	11.5645	11.5104	11.5295	11.4856	11.3512	11.2971	0.0618948	11.3521	0.0754637	-0.0550459	0.0975999	0.593196	11.2092	0.0592551	11.4401	0.0592551	-0.230875	0.0672232	0.0138951	11.1833	0.07103	11.4109	0.07103	11.2351	0.0948653	11.4692	0.0948653	-0.0518262	0.11851	0.677185	-0.0582656	0.11851	0.640433	-0.227655	0.0696937	0.0171088	-0.234095
10156|RASA4	RAS p21 protein activator 4	8.39512	8.81532	9.04462	8.95591	8.62917	8.42505	9.2091	8.76926	8.63764	9.0375	8.64053	8.57752	8.97957	8.74425	8.84263	8.69309	8.76302	0.0884442	8.78651	0.0919327	-0.0234931	0.12757	0.859955	8.78044	0.089047	8.76909	0.089047	0.0113516	0.124272	0.930192	8.80274	0.126233	8.7233	0.126233	8.75814	0.125629	8.81488	0.125629	0.0445994	0.178094	0.810612	-0.0915856	0.178094	0.62546	0.0794441	0.180138	0.674647	-0.0567408
10157|AASS	aminoadipate-semialdehyde synthase	6.55818	7.62461	7.64295	7.20629	6.98743	7.26145	7.05262	7.87805	6.70997	7.16008	7.07263	6.96606	6.80597	6.98967	6.92522	7.41052	7.11759	0.17511	7.16387	0.166897	-0.0462728	0.241905	0.854611	7.27645	0.128739	7.00502	0.128739	0.271432	0.0881876	0.0217216	7.25801	0.192473	6.97718	0.192473	7.29489	0.171024	7.03285	0.171024	-0.0368836	0.257479	0.890783	-0.055662	0.257479	0.836009	0.280821	0.15978	0.129334	0.262042
10159|ATP6AP2	ATPase, H+ transporting, lysosomal accessory protein 2	12.382	12.3939	11.9788	12.162	12.1788	12.2732	12.2579	12.2828	12.0867	12.1918	12.1198	12.2777	12.0853	12.0668	12.2156	11.9015	12.1991	0.0523652	12.1577	0.0307594	0.0413535	0.060731	0.521314	12.2387	0.0451598	12.1182	0.0451598	0.120517	0.0668533	0.121497	12.2292	0.0761722	12.169	0.0761722	12.2482	0.0485327	12.0673	0.0485327	-0.0189675	0.0903196	0.840614	0.101674	0.0903196	0.303288	0.0601956	0.110636	0.605994	0.180838
1015|CDH17	cadherin 17, LI cadherin (liver-intestine)	4.76615	4.39535	4.20434	4.34341	4.21681	4.49578	4.22351	4.30825	4.52041	4.30449	4.27779	4.20269	4.71051	4.50944	4.31047	4.35546	4.37683	0.091707	4.39128	0.0552359	-0.0144507	0.107057	0.897041	4.3692	0.0626677	4.39891	0.0626677	-0.029705	0.0651749	0.664583	4.42731	0.0975484	4.32634	0.0975484	4.31109	0.0786972	4.47147	0.0786972	0.116224	0.125335	0.389546	-0.145126	0.125335	0.29091	0.10097	0.0664987	0.17972	-0.16038
10160|FARP1	FERM, RhoGEF (ARHGEF) and pleckstrin domain protein 1 (chondrocyte-derived)	8.05556	8.49446	8.47043	9.08036	8.49567	8.40162	8.1045	8.16182	7.78848	8.3495	7.78601	7.75374	8.23019	8.25897	7.93213	7.9954	8.22232	0.121387	8.19754	0.0871998	0.0247805	0.149461	0.873761	8.40805	0.100361	8.0118	0.100361	0.396252	0.133979	0.0253632	8.5252	0.180285	7.91943	0.180285	8.2909	0.0882406	8.10417	0.0882406	0.234299	0.200721	0.287381	-0.184738	0.200721	0.392879	0.60577	0.266593	0.0634696	0.186733
10161|LPAR6	lysophosphatidic acid receptor 6	15.2309	14.3033	13.4255	14.029	13.8851	14.1217	14.3819	13.8504	13.73	13.8193	14.0733	14.1033	14.073	13.8061	14.1799	14.0458	14.0893	0.149952	14.043	0.0795483	0.0463384	0.169745	0.794015	14.1535	0.146233	13.9789	0.146233	0.174631	0.238166	0.491061	14.2472	0.273581	13.9315	0.273581	14.0598	0.103394	14.0262	0.103394	0.187378	0.292467	0.545406	-0.0947011	0.292467	0.757078	0.31567	0.45765	0.51612	0.0335914
10162|LPCAT3	lysophosphatidylcholine acyltransferase 3	10.5459	10.5709	10.7995	10.5563	10.6524	10.4223	10.6911	10.6151	10.9529	10.7959	10.8994	10.7582	10.6647	10.744	10.9096	10.8622	10.7349	0.0428278	10.6952	0.0472853	0.0397037	0.0637975	0.556615	10.6067	0.0393311	10.8234	0.0393311	-0.21669	0.0460176	0.00329577	10.6181	0.0534404	10.8516	0.0534404	10.5952	0.0577223	10.7951	0.0577223	0.0229226	0.0786622	0.780553	0.0564847	0.0786622	0.499708	-0.233471	0.0639268	0.0106787	-0.199909
10163|WASF2	WAS protein family, member 2	13.0361	13.4328	13.6924	13.4133	13.6848	13.2955	13.4171	13.5491	13.4672	13.4761	13.3541	13.2947	13.3258	13.3814	13.4204	13.4536	13.3958	0.0593208	13.441	0.039569	-0.0451387	0.0713068	0.55007	13.4401	0.0591717	13.3967	0.0591717	0.0434787	0.0944483	0.661481	13.3936	0.10053	13.398	0.10053	13.4866	0.0624407	13.3953	0.0624407	-0.0929841	0.118343	0.461926	0.0027067	0.118343	0.982494	-0.00436667	0.162325	0.979411	0.0913241
10165|SLC25A13	solute carrier family 25 (aspartate/glutamate carrier), member 13	8.53606	8.65658	8.59313	8.82884	8.7257	8.70166	8.50841	8.58243	8.69012	8.53011	8.65164	8.67327	8.65468	8.67088	8.70567	8.67519	8.64497	0.0358763	8.65308	0.0207909	-0.00810875	0.0414653	0.851413	8.6416	0.0317319	8.65645	0.0317319	-0.0148458	0.0480446	0.76777	8.65365	0.051625	8.63629	0.051625	8.62955	0.0369122	8.67661	0.0369122	0.0241029	0.0634638	0.717182	-0.0403204	0.0634638	0.548662	0.0173658	0.0742437	0.822837	-0.0470574
10166|SLC25A15		8.09386	8.18235	8.40859	8.2418	8.27053	8.10275	7.89865	8.45452	8.50278	8.55029	8.33701	8.13992	8.1884	8.23331	8.22732	8.40214	8.30707	0.0422413	8.2222	0.0768257	0.0848707	0.0876728	0.37041	8.20663	0.0605622	8.32265	0.0605622	-0.116017	0.083574	0.214427	8.23165	0.0807147	8.3825	0.0807147	8.18161	0.0903121	8.26279	0.0903121	0.0500377	0.121124	0.693883	0.119704	0.121124	0.361184	-0.15085	0.137558	0.314855	-0.0811839
10168|ZNF197	zinc finger protein 197	6.7313	6.89922	6.92608	6.92193	7.2065	6.80649	6.90936	6.97056	6.89192	6.78111	6.62027	6.71225	6.95885	6.64258	6.79383	6.80949	6.81051	0.0138982	6.88721	0.0741321	-0.0766967	0.0754237	0.348449	6.92143	0.0458406	6.77629	0.0458406	0.145144	0.052122	0.0317996	6.86964	0.052157	6.75139	0.052157	6.97323	0.0753995	6.80119	0.0753995	-0.103593	0.0916812	0.301645	-0.0498004	0.0916812	0.606574	0.118247	0.100542	0.284103	0.17204
10169|SERF2	small EDRK-rich factor 2	13.2521	12.527	12.9898	12.7333	12.401	12.5714	12.9328	12.9058	13.1177	12.971	13.0431	13.0508	12.9402	12.9158	12.9317	12.9374	12.9606	0.0926063	12.817	0.0652196	0.143617	0.113268	0.251796	12.7892	0.0729018	12.9885	0.0729018	-0.199304	0.0918105	0.0729791	12.8756	0.113171	13.0457	0.113171	12.7027	0.0919295	12.9313	0.0919295	0.172839	0.145804	0.280666	0.114395	0.145804	0.462542	-0.170082	0.130104	0.238977	-0.228527
10170|DHRS9	dehydrogenase/reductase (SDR family) member 9	5.938	6.30053	5.92712	5.73537	6.00454	5.77448	6.39533	5.88983	6.20065	6.22893	6.23714	6.2112	6.73187	5.75088	6.60598	6.09304	6.09737	0.0608436	6.15574	0.169705	-0.0583772	0.180283	0.757072	5.99565	0.1026	6.25746	0.1026	-0.261812	0.0980044	0.0369562	5.97525	0.0836348	6.21948	0.0836348	6.01605	0.187382	6.29544	0.187382	-0.0407911	0.205199	0.848994	-0.0759634	0.205199	0.723955	-0.244226	0.114767	0.0774209	-0.279398
10171|RCL1	RNA terminal phosphate cyclase-like 1	9.76469	9.88802	9.88456	9.97019	9.97288	9.78929	9.69349	9.80686	9.94347	9.90994	9.91173	9.89152	9.99145	9.80185	9.90733	9.82952	9.89552	0.0157716	9.84908	0.044626	0.0464322	0.047331	0.364473	9.84625	0.0297709	9.89835	0.0297709	-0.0521052	0.0361248	0.199294	9.87687	0.0308713	9.91417	0.0308713	9.81563	0.0509136	9.88254	0.0509136	0.0612368	0.0595418	0.343393	0.0316276	0.0595418	0.614371	-0.0373006	0.053077	0.508537	-0.0669098
10172|ZNF256	zinc finger protein 256	10.0131	10.3007	10.1761	9.93598	10.4514	10.0133	9.83354	10.6207	9.90744	10.0707	9.83264	9.72346	10.0506	9.97928	10.0287	9.93046	9.99502	0.0735879	10.1135	0.0876391	-0.118481	0.114437	0.340424	10.1681	0.0762791	9.94042	0.0762791	0.227674	0.100887	0.0648396	10.1065	0.0775087	9.88357	0.0775087	10.2297	0.131402	9.99727	0.131402	-0.123256	0.152558	0.449969	-0.113706	0.152558	0.484237	0.222899	0.0486799	0.00377499	0.232449
10174|SORBS3	sorbin and SH3 domain containing 3	10.8131	11.042	11.4589	11.0343	11.1527	11.0438	11.1467	11.1725	10.9537	11.1661	10.8412	10.3824	10.9496	11.2089	10.7469	10.9032	10.9615	0.102492	11.0405	0.0368129	-0.0790768	0.108902	0.4951	11.108	0.0833682	10.894	0.0833682	0.214025	0.126259	0.140984	11.0871	0.150937	10.8358	0.150937	11.1289	0.0708456	10.9521	0.0708456	-0.041854	0.166736	0.810175	-0.1163	0.166736	0.511595	0.251248	0.221606	0.300155	0.176802
10175|CNIH	cornichon family AMPA receptor auxiliary protein 1	11.8515	11.4579	10.9669	11.3533	11.3173	11.4648	11.4457	11.5001	11.2905	11.2587	11.3661	11.5912	11.4407	11.3638	11.4887	11.3647	11.392	0.0868252	11.4232	0.0183825	-0.0312346	0.0887498	0.736915	11.4197	0.0717751	11.3956	0.0717751	0.0241346	0.112828	0.837704	11.4074	0.139082	11.3766	0.139082	11.432	0.0355355	11.4145	0.0355355	-0.0245874	0.14355	0.869633	-0.0378817	0.14355	0.800693	0.0307818	0.217304	0.89199	0.0174875
10179|RBM7	RNA binding motif protein 7	11.378	11.4943	10.6022	10.8752	11.3147	11.2886	10.943	11.2551	10.7597	10.9084	10.8919	10.8953	11.0777	10.9547	11.0681	10.8442	10.9756	0.100016	11.0933	0.0418441	-0.117636	0.108417	0.319567	11.1439	0.0836289	10.925	0.0836289	0.218884	0.127362	0.136488	11.0874	0.150701	10.8638	0.150701	11.2004	0.072557	10.9862	0.072557	-0.112948	0.167258	0.524645	-0.122324	0.167258	0.492128	0.223572	0.225454	0.359659	0.214196
1017|CDK2	cyclin-dependent kinase 2	11.6818	11.6885	11.8424	11.5559	11.8706	11.58	11.6656	11.7729	11.5437	11.5022	11.6456	11.5498	11.5545	11.4831	11.5024	11.6424	11.6262	0.0412361	11.6339	0.0452727	-0.0076979	0.0612375	0.904071	11.7072	0.0346972	11.553	0.0346972	0.15425	0.0326426	0.00323986	11.6922	0.0466937	11.5603	0.0466937	11.7223	0.0513349	11.5456	0.0513349	-0.0300897	0.0693943	0.679731	0.0146939	0.0693943	0.839315	0.131858	0.0438126	0.0237133	0.176641
10180|RBM6	RNA binding motif protein 6	10.9753	11.1315	11.3322	11.0696	11.2619	11.0465	11.0271	11.2167	11.0698	11.1073	11.1682	11.0495	10.9942	11.06	11.0505	11.1952	11.1129	0.0499141	11.1065	0.0384813	0.00642995	0.0630257	0.922064	11.1326	0.0382681	11.0868	0.0382681	0.0457841	0.043423	0.332307	11.1272	0.0564932	11.0987	0.0564932	11.1381	0.0516363	11.075	0.0516363	-0.0108696	0.0765362	0.891714	0.0237294	0.0765362	0.767015	0.0284846	0.0529172	0.609752	0.0630836
10181|RBM5	RNA binding motif protein 5	12.7997	12.8808	13.0028	12.8014	12.9098	12.8965	12.7766	12.8156	12.7242	12.7381	12.7746	12.6735	12.6241	12.6861	12.6309	12.8121	12.7994	0.0333112	12.769	0.0237522	0.0304366	0.0409121	0.48501	12.8604	0.02656	12.7079	0.02656	0.152453	0.033881	0.00410543	12.8712	0.0368909	12.7276	0.0368909	12.8496	0.0382203	12.6883	0.0382203	0.0215289	0.0531199	0.69932	0.0393443	0.0531199	0.486857	0.143545	0.031705	0.00398555	0.161361
10184|LHFPL2	lipoma HMGIC fusion partner-like 2	8.5091	8.10449	7.64599	8.31946	8.37701	8.15013	8.63285	8.01956	8.75296	8.42646	8.3002	8.69068	8.22942	8.47691	8.90074	8.56215	8.34367	0.144933	8.4186	0.116158	-0.0749295	0.185737	0.700625	8.21982	0.102105	8.54244	0.102105	-0.322614	0.0848739	0.00895625	8.14476	0.151669	8.54257	0.151669	8.29489	0.136742	8.5423	0.136742	-0.150131	0.20421	0.489958	0.000271917	0.20421	0.998981	-0.397816	0.089396	0.00432895	-0.247413
10186|LHFP	lipoma HMGIC fusion partner	6.68558	6.64272	7.19589	7.1127	6.94285	7.03361	6.81598	7.18102	6.50309	6.41296	6.72286	6.68583	6.48134	6.63094	6.48323	6.68771	6.7452	0.107863	6.78208	0.0633495	-0.0368813	0.12509	0.778054	6.95129	0.0656578	6.57599	0.0656578	0.375298	0.0399525	8.26514e-05	6.90922	0.113659	6.58119	0.113659	6.99336	0.0657672	6.5708	0.0657672	-0.0841428	0.131316	0.545353	0.0103802	0.131316	0.939565	0.328037	0.0716668	0.00378149	0.42256
10188|TNK2	tyrosine kinase, non-receptor, 2	12.3968	12.5425	12.9102	12.5092	12.4929	12.2878	12.7391	12.8168	12.5524	12.7334	12.5325	12.3544	12.3993	12.5712	12.408	12.461	12.5664	0.0681267	12.522	0.0505375	0.0444169	0.0848251	0.619305	12.5869	0.0656516	12.5015	0.0656516	0.0853841	0.100226	0.42695	12.5897	0.0958954	12.5432	0.0958954	12.5841	0.0896917	12.4599	0.0896917	0.00556507	0.131303	0.967568	0.0832687	0.131303	0.549368	0.0465322	0.134977	0.742051	0.124236
10189|ALYREF	Aly/REF export factor	11.4015	10.8302	10.9536	10.8316	10.9284	10.8173	11.1437	11.1338	11.434	11.1501	11.472	11.36	11.2886	11.2258	11.3546	11.2274	11.1791	0.0916153	11.1399	0.0488067	0.0391744	0.103805	0.718876	11.005	0.0621244	11.314	0.0621244	-0.309024	0.0682809	0.00399303	11.0042	0.10847	11.354	0.10847	11.0058	0.0605964	11.2741	0.0605964	-0.0015996	0.124249	0.990146	0.0799485	0.124249	0.543723	-0.349798	0.116146	0.0236481	-0.26825
1018|CDK3	cyclin-dependent kinase 3	7.13203	7.25757	7.24202	7.621	7.40005	7.03138	7.31771	7.93685	6.84719	7.27754	6.74566	7.32635	7.1389	7.0887	6.8429	7.58221	7.18117	0.117192	7.29234	0.162714	-0.111167	0.200524	0.599355	7.36733	0.107574	7.10618	0.107574	0.261145	0.0779672	0.0154304	7.31316	0.128715	7.04918	0.128715	7.4215	0.172398	7.16318	0.172398	-0.10834	0.215148	0.632519	-0.113994	0.215148	0.615246	0.263972	0.106461	0.0478365	0.258318
10190|TXNDC9	thioredoxin domain containing 9	11.261	10.3058	9.76544	10.0751	9.83822	10.172	10.2635	10.0233	10.1969	10.1632	10.3434	10.3837	10.4216	10.1661	10.3623	10.3683	10.3118	0.145214	10.2019	0.0393881	0.109906	0.150461	0.492632	10.213	0.12186	10.3007	0.12186	-0.0876323	0.19173	0.663708	10.3518	0.231313	10.2718	0.231313	10.0743	0.0767676	10.3296	0.0767676	0.277583	0.243719	0.298148	-0.0577698	0.243719	0.820516	0.080044	0.360103	0.831469	-0.255309
10193|RNF41	ring finger protein 41	10.9195	11.0734	11.1102	11.0123	11.0291	10.904	11.0036	10.9824	11.0926	11.0534	11.0182	10.9778	10.9063	10.9359	11.0116	11.0249	11.0322	0.0183952	10.9747	0.0203372	0.0574677	0.0274224	0.0809633	11.0043	0.0220698	11.0026	0.0220698	0.00173557	0.0345878	0.961609	11.0289	0.0341845	11.0355	0.0341845	10.9798	0.0279235	10.9697	0.0279235	0.0490763	0.0441395	0.30876	0.0658591	0.0441395	0.186283	-0.00665583	0.0576263	0.911817	0.010127
10194|TSHZ1	teashirt zinc finger homeobox 1	9.85853	10.2182	10.3364	10.2263	10.2593	10.0264	9.99888	10.1207	10.2095	10.2902	10.3536	10.2235	10.0535	10.149	10.0436	10.2908	10.2145	0.0653831	10.1178	0.0402708	0.0967653	0.0767899	0.254415	10.1306	0.0482968	10.2017	0.0482968	-0.0711355	0.0585971	0.270367	10.1599	0.0771927	10.2692	0.0771927	10.1013	0.0580654	10.1342	0.0580654	0.0585488	0.0965935	0.566634	0.134982	0.0965935	0.211777	-0.109352	0.0820674	0.231077	-0.032919
10195|ALG3	ALG3, alpha-1,3- mannosyltransferase	9.93551	10.0373	10.3212	10.0984	10.2309	9.90983	9.98416	10.0675	10.114	10.0673	10.0626	9.99415	9.95007	9.99628	9.95076	9.9844	10.0788	0.0381575	10.0092	0.0313351	0.0695769	0.0493749	0.208451	10.0731	0.0389831	10.015	0.0389831	0.0581544	0.0603394	0.372372	10.0981	0.0602853	10.0595	0.0602853	10.0481	0.0494409	9.97038	0.0494409	0.0500034	0.0779662	0.545001	0.0891503	0.0779662	0.296414	0.0385809	0.0933451	0.693741	0.0777278
10196|PRMT3	protein arginine methyltransferase 3	10.1929	9.98857	9.65211	9.8641	10.1706	10.0889	9.62432	9.73998	9.94135	9.81506	9.88587	9.82415	10.1193	9.86465	9.93449	9.74781	9.89551	0.0633339	9.91125	0.0932236	-0.0157393	0.112702	0.893504	9.91518	0.0682621	9.89158	0.0682621	0.0235972	0.0770522	0.769763	9.92441	0.0827625	9.8666	0.0827625	9.90594	0.108578	9.91656	0.108578	0.0184715	0.136524	0.896801	-0.0499501	0.136524	0.727016	0.057808	0.106554	0.607006	-0.0106135
10197|PSME3		12.0988	12.0248	12.0734	12.1768	12.1924	12.0425	12.023	12.0232	12.2954	12.146	12.3414	12.282	12.2582	12.172	12.358	12.3535	12.1798	0.0321805	12.1778	0.0250164	0.00197341	0.0407603	0.962957	12.0818	0.0283105	12.2758	0.0283105	-0.193949	0.0393005	0.00261693	12.0934	0.0372406	12.2662	0.0372406	12.0703	0.0426505	12.2854	0.0426505	0.0231755	0.056621	0.696523	-0.0192287	0.056621	0.745728	-0.172747	0.0374849	0.00365938	-0.215151
10198|MPHOSPH9	M-phase phosphoprotein 9	9.69873	9.54172	9.14277	9.37856	9.32369	9.5151	9.3489	9.2725	9.64794	9.26846	9.4072	9.64357	9.39798	9.4223	9.63207	9.47942	9.46612	0.0842699	9.42399	0.0325525	0.042125	0.0903388	0.65745	9.40275	0.0595173	9.48737	0.0595173	-0.0846217	0.0775122	0.316843	9.44044	0.106822	9.49179	0.106822	9.36505	0.0525199	9.48294	0.0525199	0.0753973	0.119035	0.549835	0.00885264	0.119035	0.943133	-0.0513494	0.131293	0.709231	-0.117894
10199|MPHOSPH10	M-phase phosphoprotein 10 (U3 small nucleolar ribonucleoprotein)	10.9582	10.7403	10.3514	10.627	10.6966	10.7847	10.3839	10.498	10.4587	10.4176	10.5059	10.5766	10.6065	10.4552	10.6351	10.3997	10.5795	0.0576576	10.5575	0.0473078	0.0220154	0.0745817	0.777801	10.63	0.0599392	10.5069	0.0599392	0.123106	0.0938531	0.237577	10.6692	0.0925009	10.4897	0.0925009	10.5908	0.0762523	10.5241	0.0762523	0.0784466	0.119878	0.537125	-0.0344157	0.119878	0.783701	0.179537	0.144665	0.260907	0.0666749
1019|CDK4	cyclin-dependent kinase 4	11.3398	11.095	11.3456	11.3114	11.0696	11.0382	11.2861	11.2239	11.5248	11.4628	11.5294	11.5844	11.4622	11.4132	11.4342	11.4526	11.3991	0.0402131	11.2975	0.0312739	0.101624	0.0509426	0.0930845	11.2137	0.0313887	11.483	0.0313887	-0.269275	0.036686	0.000327032	11.2729	0.0457862	11.5254	0.0457862	11.1545	0.0429492	11.4406	0.0429492	0.118459	0.0627775	0.108106	0.0847897	0.0627775	0.225523	-0.252441	0.0437851	0.00118776	-0.28611
101|ADAM8	ADAM metallopeptidase domain 8	11.569	10.9888	11.1121	11.0963	10.8599	10.9244	11.4633	11.2845	11.7815	11.5634	11.3102	11.6066	11.3859	11.5185	11.4885	11.3265	11.3785	0.102995	11.2814	0.0747945	0.0970549	0.127288	0.474669	11.1623	0.078168	11.4977	0.078168	-0.335362	0.0907677	0.0101516	11.1916	0.114112	11.5654	0.114112	11.133	0.106862	11.4299	0.106862	0.0585331	0.156336	0.720978	0.135577	0.156336	0.419151	-0.373884	0.0982545	0.00891279	-0.296841
10200|MPHOSPH6	M-phase phosphoprotein 6	10.7784	10.2688	9.66531	10.0225	10.0783	10.0668	9.95542	10.1212	9.93726	9.95199	10.0344	9.92228	10.191	9.81862	10.1065	9.97561	10.0726	0.108953	10.0392	0.0393405	0.0334449	0.115838	0.782509	10.1196	0.08882	9.9922	0.08882	0.1274	0.134676	0.380682	10.1838	0.166228	9.96148	0.166228	10.0554	0.0626444	10.0229	0.0626444	0.12833	0.17764	0.497216	-0.0614406	0.17764	0.741244	0.222286	0.251085	0.410068	0.0325147
10203|CALCRL	calcitonin receptor-like	8.13009	7.76693	7.33455	8.15147	7.85116	8.13325	7.87693	7.33336	7.33721	7.41913	7.3405	8.02744	7.91237	7.79793	7.34325	7.49895	7.68842	0.156818	7.7184	0.12612	-0.0299824	0.201241	0.886445	7.82222	0.117219	7.5846	0.117219	0.237621	0.120264	0.0955747	7.84576	0.17966	7.53107	0.17966	7.79867	0.150611	7.63812	0.150611	0.0470867	0.234438	0.847452	-0.107052	0.234438	0.664001	0.31469	0.17534	0.122844	0.160552
10204|NUTF2	nuclear transport factor 2	10.8507	10.6634	10.7993	10.8645	10.7311	10.6192	10.7038	10.7118	10.9789	10.7994	10.913	10.856	10.7783	10.739	10.8091	10.9106	10.8406	0.0387992	10.7504	0.0271307	0.0902809	0.047344	0.105157	10.743	0.0263285	10.848	0.0263285	-0.105064	0.0230502	0.00385879	10.7945	0.0423445	10.8868	0.0423445	10.6915	0.0313003	10.8092	0.0313003	0.102974	0.052657	0.0982976	0.0775874	0.052657	0.191062	-0.0923709	0.0339221	0.0345038	-0.117758
10205|MPZL2	myelin protein zero-like 2	6.5845	6.68488	6.64637	6.69493	6.6304	7.01258	6.6795	6.73402	6.66303	6.79823	6.61423	6.79634	6.96629	6.82564	7.07673	6.50331	6.68531	0.0336854	6.80356	0.0665356	-0.118246	0.0745768	0.163932	6.7084	0.0565571	6.78047	0.0565571	-0.0720757	0.0850478	0.429235	6.65267	0.0375695	6.71796	0.0375695	6.76413	0.106693	6.84299	0.106693	-0.111458	0.113114	0.3625	-0.125035	0.113114	0.311335	-0.0652872	0.0332722	0.0973959	-0.0788641
10207|INADL	InaD-like (Drosophila)	9.25562	10.129	9.50597	9.84894	10.1796	10.0211	9.52246	9.5633	9.00139	9.49672	8.8923	9.15	9.28156	9.3313	9.08107	9.11569	9.41	0.15653	9.51201	0.111315	-0.102009	0.192074	0.61443	9.75325	0.102954	9.16875	0.102954	0.584496	0.0742017	0.000221689	9.68489	0.164353	9.1351	0.164353	9.82161	0.124043	9.2024	0.124043	-0.136715	0.205909	0.531387	-0.0673038	0.205909	0.754874	0.549791	0.100205	0.00153381	0.619202
10208|USPL1	ubiquitin specific peptidase like 1	11.2056	11.2059	10.8897	11.0164	11.0791	11.1387	10.9093	10.886	10.5818	10.7754	10.8516	10.8812	10.8028	10.7121	10.752	10.7838	10.926	0.0270908	10.883	0.0291641	0.0429849	0.0398053	0.32168	11.0414	0.0430246	10.7676	0.0430246	0.273758	0.076289	0.0115256	11.0794	0.072547	10.7725	0.072547	11.0033	0.0462754	10.7627	0.0462754	0.0761485	0.0860492	0.410247	0.00982127	0.0860492	0.912854	0.306922	0.134598	0.0627751	0.240594
10209|EIF1	eukaryotic translation initiation factor 1	14.6892	14.9295	15.0456	14.7734	15.1003	14.7083	14.7047	15.112	14.6804	14.6664	14.4667	14.4509	14.6761	14.5875	14.5208	14.4064	14.7128	0.0408622	14.727	0.0621319	-0.0142434	0.0743646	0.854424	14.8829	0.0578067	14.5569	0.0578067	0.32596	0.0885232	0.0103038	14.8594	0.0713608	14.5661	0.0713608	14.9063	0.090962	14.5477	0.090962	-0.0469144	0.115613	0.698973	0.0184277	0.115613	0.878591	0.293289	0.117007	0.046115	0.358631
1020|CDK5	cyclin-dependent kinase 5	8.78708	8.52617	8.7459	8.58002	8.55481	8.32067	8.70033	8.5788	8.78913	8.77261	8.84669	8.82395	8.78752	8.69002	8.67088	8.7745	8.73394	0.0353451	8.63469	0.0432182	0.099254	0.0558309	0.125766	8.59922	0.0377911	8.76941	0.0377911	-0.170188	0.0509468	0.0156019	8.65979	0.0461851	8.80809	0.0461851	8.53865	0.0598298	8.73073	0.0598298	0.121142	0.0755822	0.160102	0.0773659	0.0755822	0.34551	-0.1483	0.0594571	0.0468927	-0.192076
10210|TOPORS	topoisomerase I binding, arginine/serine-rich, E3 ubiquitin protein ligase	11.0386	11.1968	10.7314	10.8059	11.2827	11.2283	10.747	11.3776	10.7164	10.6693	10.6024	10.7312	10.8296	10.6063	10.7891	10.5382	10.8115	0.0590748	10.9248	0.0598382	-0.113358	0.0840859	0.226285	11.051	0.0680207	10.6853	0.0680207	0.365743	0.106943	0.0141441	10.9432	0.0783122	10.6798	0.0783122	11.1589	0.111241	10.6908	0.111241	-0.215745	0.136041	0.163862	-0.0109718	0.136041	0.938343	0.263356	0.102819	0.0428309	0.468129
10211|FLOT1	flotillin 1	11.8813	11.7683	11.8604	11.8922	11.8224	11.8279	11.9135	11.7589	11.7787	11.7398	11.8002	11.81	11.9232	11.8213	11.8956	11.789	11.8163	0.0213529	11.844	0.0285519	-0.0276309	0.0356533	0.467779	11.8406	0.0194517	11.8197	0.0194517	0.0208995	0.0155666	0.227968	11.8505	0.0227785	11.7822	0.0227785	11.8307	0.0315375	11.8573	0.0315375	0.019844	0.0389034	0.628208	-0.0751058	0.0389034	0.101763	0.0683744	0.0158638	0.00503699	-0.0265754
10212|DDX39A	DEAD (Asp-Glu-Ala-Asp) box polypeptide 39A	12.5449	12.3583	12.6706	12.4094	12.4534	12.2052	12.6189	12.6006	12.5873	12.4923	12.5896	12.4628	12.5133	12.4743	12.5158	12.5527	12.5144	0.0501046	12.4918	0.0548376	0.022637	0.0742808	0.770851	12.4827	0.0438668	12.5235	0.0438668	-0.0408296	0.0466857	0.415442	12.4958	0.054798	12.533	0.054798	12.4695	0.0685155	12.514	0.0685155	0.0262957	0.0877337	0.774501	0.0189783	0.0877337	0.835908	-0.0371709	0.0443779	0.434346	-0.0444883
10213|PSMD14	proteasome (prosome, macropain) 26S subunit, non-ATPase, 14	11.7112	11.0412	10.7451	10.9371	10.913	11.0936	10.9487	10.9466	11.2088	10.976	11.1755	11.2766	11.2071	11.0092	11.2719	11.0529	11.1339	0.112886	11.0554	0.0226262	0.0785624	0.115131	0.520463	11.0421	0.0819778	11.1473	0.0819778	-0.105193	0.116732	0.402231	11.1087	0.155359	11.1592	0.155359	10.9755	0.0523929	11.1353	0.0523929	0.13319	0.163956	0.447613	0.0239349	0.163956	0.888715	-0.0505651	0.213478	0.820642	-0.15982
10218|ANGPTL7	angiopoietin-like 7	2.10062	1.95152	2.14624	1.97612	2.02016	2.21784	2.09488	2.05201	2.10432	2.09777	1.99321	2.07149	2.03476	2.07351	2.02795	1.97013	2.05516	0.0190716	2.06141	0.0299821	-0.00624356	0.0355338	0.866304	2.06992	0.0255386	2.04664	0.0255386	0.0232796	0.036691	0.549181	2.04362	0.0379816	2.0667	0.0379816	2.09622	0.0341508	2.02659	0.0341508	-0.0525996	0.0510772	0.342814	0.0401125	0.0510772	0.462135	-0.0230764	0.0656925	0.737386	0.0696357
10219|KLRG1	killer cell lectin-like receptor subfamily G, member 1	9.25432	9.13259	8.2458	8.52827	8.5534	9.48463	8.62934	8.18651	9.42018	9.01618	8.74357	8.7556	8.8836	9.12213	8.71681	8.53976	8.88706	0.194038	8.76452	0.196206	0.122541	0.275948	0.672557	8.75186	0.147493	8.89973	0.147493	-0.147872	0.104254	0.205867	8.79025	0.20401	8.98388	0.20401	8.71347	0.213064	8.81558	0.213064	0.0767777	0.294985	0.803352	0.168305	0.294985	0.589016	-0.193636	0.126006	0.175273	-0.102109
1021|CDK6	cyclin-dependent kinase 6	11.3771	11.1903	11.1635	11.1945	11.4744	11.482	11.3483	11.3155	11.5277	11.2772	11.5143	11.4836	11.2919	11.4702	11.5437	11.5755	11.341	0.0446392	11.4377	0.0195455	-0.0966497	0.0487308	0.0945851	11.3182	0.0382279	11.4605	0.0382279	-0.142313	0.0589134	0.0521727	11.2314	0.054017	11.4507	0.054017	11.405	0.0541077	11.4703	0.0541077	-0.173652	0.0764557	0.0635563	-0.0196473	0.0764557	0.805783	-0.219315	0.0608335	0.0112961	-0.0653105
10221|TRIB1	tribbles pseudokinase 1	10.4279	10.451	10.201	10.3133	10.7211	10.6107	10.6174	10.6978	11.0597	10.4864	10.7441	10.838	11.1284	10.9346	11.2453	10.7478	10.5652	0.0644849	10.8379	0.0530498	-0.272704	0.0835021	0.0171232	10.505	0.0614065	10.8981	0.0614065	-0.393025	0.0900579	0.00474909	10.3483	0.0932895	10.7821	0.0932895	10.6618	0.0798754	11.014	0.0798754	-0.313443	0.122813	0.0433619	-0.231965	0.122813	0.107836	-0.433764	0.134828	0.0182017	-0.352286
10223|GPA33	glycoprotein A33 (transmembrane)	2.96953	3.0363	2.77238	2.89795	2.73235	2.71718	2.68269	2.96726	2.95951	3.28004	2.70441	2.89077	2.6879	2.71235	2.71416	3.48092	2.93886	0.0870457	2.83685	0.129126	0.102012	0.155726	0.53671	2.84695	0.0862195	2.92876	0.0862195	-0.0818032	0.0740584	0.311659	2.91904	0.0937181	2.95869	0.0937181	2.77487	0.144748	2.89883	0.144748	0.14417	0.172439	0.435145	0.0598547	0.172439	0.740362	-0.0396457	0.0694584	0.588869	-0.123961
10225|CD96	CD96 molecule	10.3577	11.0294	10.8239	10.6263	11.1902	10.654	10.1683	10.6501	10.3261	10.7881	10.487	10.3582	10.5608	10.3709	10.1804	10.6029	10.5996	0.121316	10.5472	0.145573	0.052409	0.189497	0.791391	10.6875	0.10282	10.4593	0.10282	0.228182	0.0798666	0.0289137	10.7093	0.125697	10.4899	0.125697	10.6656	0.162751	10.4287	0.162751	0.0436893	0.20564	0.838786	0.0611287	0.20564	0.77629	0.219462	0.0657939	0.0156972	0.236901
10227|MFSD10	major facilitator superfamily domain containing 10	11.3463	11.2479	11.7602	11.3335	11.3243	11.0084	11.5093	11.5678	11.153	11.348	11.2992	11.0835	11.1748	11.0098	11.0171	11.1151	11.3215	0.0717891	11.2158	0.0718351	0.10562	0.101558	0.338421	11.3872	0.0656177	11.1501	0.0656177	0.237144	0.0831191	0.0290648	11.422	0.0922088	11.2209	0.0922088	11.3524	0.0933824	11.0792	0.0933824	0.0695356	0.131235	0.615238	0.141705	0.131235	0.321723	0.201059	0.115737	0.133024	0.273228
10228|STX6	syntaxin 6	9.91431	9.96107	10.0491	10.0505	9.96105	10.0366	9.96043	10.0104	10.088	9.97997	10.1556	9.9714	9.97399	10.0521	10.0705	9.96116	10.0213	0.0283805	10.0033	0.0168815	0.0179737	0.0330217	0.605857	9.99293	0.0229733	10.0316	0.0229733	-0.0386751	0.0319476	0.271576	9.99375	0.0394475	10.0488	0.0394475	9.99211	0.0235581	10.0144	0.0235581	0.00163444	0.0459465	0.972777	0.0343129	0.0459465	0.48341	-0.0550143	0.0547961	0.354143	-0.0223359
10229|COQ7	coenzyme Q7 homolog, ubiquinone (yeast)	7.28511	6.97246	6.97763	7.12996	7.09478	7.18986	7.16024	6.89761	7.77874	7.3465	7.65072	7.50457	7.62832	7.54363	7.65202	7.51048	7.33071	0.0765193	7.33462	0.0446471	-0.00390504	0.0885921	0.966272	7.08846	0.0495726	7.57687	0.0495726	-0.488417	0.0445108	3.40314e-05	7.09129	0.0842675	7.57013	0.0842675	7.08562	0.0522376	7.58361	0.0522376	0.00566808	0.0991452	0.956267	-0.0134782	0.0991452	0.896312	-0.478844	0.0705921	0.000502027	-0.49799
1022|CDK7	cyclin-dependent kinase 7	9.89675	9.68897	9.43288	9.70372	9.50312	9.68539	9.72611	9.4946	9.58584	9.555	9.7094	9.79889	9.69229	9.64868	9.90953	9.6943	9.67143	0.0445016	9.66925	0.0522746	0.00218	0.0686515	0.975698	9.64144	0.0491578	9.69924	0.0491578	-0.0578002	0.070377	0.442881	9.68058	0.0782428	9.66229	0.0782428	9.60231	0.0595316	9.7362	0.0595316	0.0782739	0.0983156	0.456281	-0.0739139	0.0983156	0.48061	0.0182936	0.12871	0.891629	-0.133894
10231|RCAN2	regulator of calcineurin 2	4.67699	4.53938	4.35175	5.19925	4.51405	4.97772	4.56461	4.45089	4.62322	4.62157	4.37108	4.64192	4.62747	4.84252	4.81769	4.63928	4.62814	0.115261	4.67928	0.0832737	-0.051135	0.142196	0.731457	4.65933	0.0826927	4.64809	0.0826927	0.0112368	0.0844553	0.898504	4.69184	0.136428	4.56445	0.136428	4.62682	0.0934864	4.73174	0.0934864	0.0650241	0.165385	0.707786	-0.167294	0.165385	0.350797	0.127396	0.14598	0.416382	-0.104922
10232|MSLN	mesothelin	3.63068	3.74956	3.7079	4.5839	4.26798	3.89931	4.21963	3.97987	3.63776	3.72771	3.67923	4.0018	3.97174	3.89728	3.88568	3.74295	3.83982	0.152517	3.98306	0.0616042	-0.143238	0.164488	0.417335	4.00485	0.0915047	3.81802	0.0915047	0.186834	0.080225	0.058731	3.91801	0.168257	3.76162	0.168257	4.0917	0.0719854	3.87441	0.0719854	-0.173685	0.183009	0.379237	-0.11279	0.183009	0.560332	0.156386	0.142116	0.313329	0.217282
10233|LRRC23	leucine rich repeat containing 23	1.62711	1.71264	1.57866	1.60011	1.67488	1.65638	1.74311	1.62655	1.81021	1.59971	1.61814	1.6492	1.65926	1.67507	1.67779	1.61804	1.64947	0.0259109	1.66638	0.0179969	-0.0169123	0.0315478	0.611181	1.65243	0.0222911	1.66343	0.0222911	-0.0109972	0.031501	0.738935	1.62963	0.0398372	1.66931	0.0398372	1.67523	0.0200143	1.65754	0.0200143	-0.0456009	0.0445822	0.345836	0.0117763	0.0445822	0.800504	-0.0396858	0.0605188	0.536298	0.0176914
10234|LRRC17	leucine rich repeat containing 17	2.0156	1.94323	1.95969	2.34373	1.95568	1.96801	1.98584	1.90943	1.92917	2.03727	1.87805	1.98531	2.1488	1.9871	1.88131	1.92738	2.0115	0.0532119	1.97044	0.0300122	0.0410632	0.061092	0.526508	2.01015	0.0413824	1.9718	0.0413824	0.0383533	0.0558369	0.517811	2.06556	0.0707992	1.95745	0.0707992	1.95474	0.0428658	1.98614	0.0428658	0.110823	0.0827647	0.229062	-0.0286967	0.0827647	0.740634	0.108113	0.0934028	0.291063	-0.0314066
10235|RASGRP2	RAS guanyl releasing protein 2 (calcium and DAG-regulated)	14.0572	14.1406	14.3946	14.0048	14.2384	13.8081	14.184	14.3939	13.7953	14.0258	13.8866	13.6758	13.7725	13.6706	13.6371	13.9395	13.9976	0.0692956	13.9555	0.0893644	0.0420901	0.113083	0.722534	14.1527	0.0641993	13.8004	0.0641993	0.352309	0.0608138	0.00115844	14.1493	0.0804017	13.8459	0.0804017	14.1561	0.100109	13.7549	0.100109	-0.00678005	0.128399	0.959602	0.0909602	0.128399	0.505262	0.303439	0.081549	0.00984137	0.401179
10236|HNRNPR	heterogeneous nuclear ribonucleoprotein R	13.0517	12.9163	12.8406	12.929	12.9499	13.0017	12.8959	12.9257	13.1217	13.0082	13.0954	13.1954	13.1153	13.0636	13.1849	13.0683	13.0198	0.0319754	13.0257	0.00973704	-0.00588432	0.0334251	0.86605	12.9389	0.0242308	13.1066	0.0242308	-0.167749	0.0350896	0.00306098	12.9344	0.0412456	13.1052	0.0412456	12.9433	0.0254426	13.108	0.0254426	-0.00889441	0.0484615	0.860423	-0.00287422	0.0484615	0.954632	-0.170759	0.0521063	0.016883	-0.164739
10237|SLC35B1	solute carrier family 35, member B1	10.3744	10.3446	10.3701	10.294	10.4862	10.3455	10.3134	10.3177	10.3421	10.1968	10.2062	10.4181	10.4177	10.2934	10.4941	10.3167	10.3183	0.0227205	10.3731	0.0331196	-0.0547861	0.0401638	0.221497	10.3557	0.0297259	10.3356	0.0297259	0.0201095	0.0438335	0.662548	10.3458	0.0402671	10.2908	0.0402671	10.3657	0.0437387	10.3805	0.0437387	-0.0199222	0.0594517	0.748955	-0.0896499	0.0594517	0.182296	0.0549734	0.0664896	0.439987	-0.0147543
10238|DCAF7	DDB1 and CUL4 associated factor 7	11.5824	11.6313	11.8083	11.8564	11.6752	11.5601	11.7483	11.6513	12.0222	11.9784	11.9951	11.974	11.7705	11.8676	11.923	12.0315	11.856	0.0303985	11.7784	0.0347476	0.0775728	0.0461678	0.143911	11.6892	0.0335877	11.9453	0.0335877	-0.256128	0.0487962	0.00192177	11.7196	0.0477087	11.9924	0.0477087	11.6587	0.0472907	11.8981	0.0472907	0.0608693	0.0671754	0.399794	0.0942764	0.0671754	0.210065	-0.272832	0.0735406	0.00997025	-0.239425
10239|AP3S2	adaptor-related protein complex 3, sigma 2 subunit	1.65169	1.71071	1.76832	1.65086	1.6104	1.6551	1.69582	1.6256	1.6643	1.62493	1.63984	1.67194	1.60293	1.64931	1.59982	1.68307	1.67282	0.0106165	1.64026	0.0112786	0.0325669	0.0154892	0.0801941	1.67106	0.0143922	1.64202	0.0143922	0.0290455	0.0242615	0.276383	1.69539	0.021275	1.65025	0.021275	1.64673	0.0193884	1.63378	0.0193884	0.0486631	0.0287843	0.141866	0.0164708	0.0287843	0.58796	0.0451417	0.0368735	0.266749	0.0129494
10241|CALCOCO2	calcium binding and coiled-coil domain 2	11.9637	12.4904	12.4539	12.439	12.4137	12.4216	12.2845	12.2499	12.0538	12.2943	12.1891	12.2472	12.0104	12.2195	12.126	12.1958	12.2664	0.0871619	12.2402	0.0270319	0.0262545	0.0912574	0.783257	12.3396	0.0529544	12.167	0.0529544	0.172569	0.0537473	0.0183495	12.3368	0.0956406	12.1961	0.0956406	12.3424	0.0454925	12.1379	0.0454925	-0.0056488	0.105909	0.959195	0.0581577	0.105909	0.602737	0.140666	0.0787381	0.124252	0.204473
10243|GPHN	gephyrin	9.11174	9.37461	9.51061	9.36248	9.70551	9.46778	9.27093	9.50674	9.15909	9.23213	9.17462	9.06171	9.28958	9.18227	9.22686	9.22343	9.24837	0.0465311	9.35914	0.0520494	-0.110763	0.069816	0.163723	9.4138	0.0455319	9.19371	0.0455319	0.220087	0.0584666	0.00935097	9.33986	0.063885	9.15689	0.063885	9.48774	0.0648948	9.23053	0.0648948	-0.147882	0.0910639	0.155515	-0.0736435	0.0910639	0.449556	0.182968	0.0875478	0.0816077	0.257206
10244|RABEPK	Rab9 effector protein with kelch motifs	8.16077	7.69313	7.73258	7.77087	7.74409	7.84399	7.58012	7.66746	7.91856	7.67361	7.66585	7.70011	7.83434	7.71704	7.78736	7.68702	7.78943	0.0841195	7.73268	0.0302122	0.0567559	0.0893805	0.548867	7.77413	0.0495125	7.74798	0.0495125	0.0261411	0.042627	0.56222	7.83933	0.087597	7.73953	0.087597	7.70892	0.0461811	7.75644	0.0461811	0.13042	0.0990249	0.235887	-0.0169081	0.0990249	0.870036	0.0998051	0.0488731	0.0871872	-0.0475229
10245|TIMM17B	translocase of inner mitochondrial membrane 17 homolog B (yeast)	10.3916	9.75149	10.1708	9.8321	9.65085	9.6637	10.2539	10.246	10.277	10.1776	10.2719	10.3458	10.1276	10.0835	10.0585	9.97697	10.1523	0.0801852	10.0076	0.0735065	0.144685	0.108779	0.231814	9.99505	0.0819555	10.1649	0.0819555	-0.169812	0.122613	0.215366	10.0365	0.108296	10.2681	0.108296	9.95359	0.123039	10.0616	0.123039	0.0829135	0.163911	0.631008	0.206457	0.163911	0.254604	-0.231584	0.145581	0.162768	-0.10804
10247|HRSP12	heat-responsive protein 12	9.23242	8.58695	8.10393	8.6609	8.3284	8.54501	8.59883	8.55673	8.39114	8.42784	8.69921	8.79964	8.78791	8.4849	8.6244	8.63183	8.61275	0.095359	8.56975	0.0213917	0.0430027	0.097729	0.67533	8.57664	0.0942599	8.60586	0.0942599	-0.0292156	0.16121	0.862157	8.64605	0.178267	8.57946	0.178267	8.50724	0.0613225	8.63226	0.0613225	0.138808	0.18852	0.48932	-0.0528028	0.18852	0.788813	0.0665899	0.301237	0.83238	-0.125021
10248|POP7	processing of precursor 7, ribonuclease P/MRP subunit (S. cerevisiae)	8.9692	8.46263	8.68096	8.54329	8.44677	8.34087	8.74624	8.49589	8.89794	8.777	8.87238	8.89536	8.83634	8.8002	8.90351	8.77235	8.76235	0.065632	8.66777	0.0547395	0.0945716	0.0854633	0.310859	8.58573	0.0516923	8.84439	0.0516923	-0.258655	0.0581756	0.00434723	8.66402	0.0812126	8.86067	0.0812126	8.50744	0.0639756	8.8281	0.0639756	0.156576	0.103385	0.180673	0.0325672	0.103385	0.763422	-0.196651	0.0956648	0.085573	-0.32066
1024|CDK8	cyclin-dependent kinase 8	9.5778	9.75966	9.73152	9.53906	9.85532	9.71677	9.57673	9.64349	9.46779	9.42144	9.48639	9.30803	9.48875	9.36434	9.48991	9.48779	9.53646	0.04195	9.57789	0.0321373	-0.0414281	0.0528451	0.462884	9.67504	0.0338201	9.4393	0.0338201	0.235739	0.0422206	0.00140201	9.65201	0.0480459	9.42091	0.0480459	9.69808	0.0476108	9.4577	0.0476108	-0.046069	0.0676402	0.521219	-0.0367871	0.0676402	0.606137	0.231098	0.0468444	0.00262148	0.24038
10250|SRRM1	serine/arginine repetitive matrix 1	11.6679	12.0146	12.0147	11.9031	12.2142	11.9716	11.7625	11.9307	11.9067	11.9136	11.9175	11.7444	11.8508	11.961	11.939	11.9876	11.8853	0.0466741	11.9522	0.037629	-0.0668617	0.0599534	0.307418	11.9349	0.0474613	11.9026	0.0474613	0.0323178	0.0735928	0.675931	11.9001	0.0650262	11.8705	0.0650262	11.9697	0.0691514	11.9346	0.0691514	-0.0696535	0.0949227	0.490743	-0.0640699	0.0949227	0.524837	0.029526	0.0905524	0.755447	0.0351097
10251|SPRY3	sprouty homolog 3 (Drosophila)	3.68105	3.63253	3.85151	3.79515	3.81302	3.7326	3.88694	3.739	3.69012	3.73598	3.60915	3.76624	3.895	3.71416	3.76008	3.76909	3.72022	0.0228263	3.78873	0.0302003	-0.0685176	0.0378562	0.120285	3.76647	0.0285616	3.74248	0.0285616	0.0239974	0.0427781	0.595128	3.74006	0.0430759	3.70037	0.0430759	3.79289	0.0375171	3.78458	0.0375171	-0.0528256	0.0571232	0.390764	-0.0842095	0.0571232	0.190874	0.0396894	0.0730614	0.606546	0.00830547
10252|SPRY1	sprouty homolog 1, antagonist of FGF signaling (Drosophila)	6.12595	6.36751	6.24671	6.34061	6.27666	6.31538	6.56297	6.82259	6.45904	5.9108	5.85114	6.30837	5.89048	6.19473	6.30848	5.95926	6.20126	0.0649186	6.29132	0.0791886	-0.0900536	0.102398	0.412989	6.3823	0.0796556	6.11029	0.0796556	0.27201	0.122044	0.0673788	6.27019	0.112113	6.13234	0.112113	6.4944	0.113185	6.08824	0.113185	-0.224206	0.159311	0.208959	0.0440992	0.159311	0.791214	0.137857	0.182809	0.479325	0.406163
10253|SPRY2	sprouty homolog 2 (Drosophila)	8.63943	8.77747	8.42106	9.29827	8.33858	8.77995	8.49174	8.56552	8.96095	8.79076	8.5954	9.04139	8.74725	8.97328	8.45663	8.6157	8.81559	0.135763	8.62108	0.0884663	0.194511	0.162043	0.275235	8.664	0.0900618	8.77267	0.0900618	-0.108668	0.078655	0.216343	8.78406	0.149216	8.84713	0.149216	8.54395	0.100892	8.69821	0.100892	0.240111	0.180124	0.230901	0.148911	0.180124	0.44003	-0.0630681	0.123834	0.628727	-0.154268
10254|STAM2	signal transducing adaptor molecule (SH3 domain and ITAM motif) 2	9.32008	9.46062	9.20737	9.16192	9.22639	9.32254	9.33091	9.27854	9.17784	9.09789	9.10404	9.17052	9.26456	9.1306	9.46584	9.30082	9.21253	0.0304861	9.29002	0.0384615	-0.0774914	0.0490784	0.165431	9.28855	0.0357409	9.21401	0.0357409	0.0745328	0.0519707	0.201529	9.2875	0.0494256	9.13757	0.0494256	9.28959	0.0516406	9.29045	0.0516406	-0.00209867	0.0714818	0.97753	-0.152884	0.0714818	0.0762784	0.149925	0.0778071	0.102285	-0.000859917
10256|CNKSR1	connector enhancer of kinase suppressor of Ras 1	4.35637	4.5768	4.674	4.38948	4.54096	4.407	4.32513	4.58264	4.41592	4.42088	4.56102	4.52271	4.57371	4.57375	4.39205	4.5472	4.48965	0.0485383	4.49281	0.0477704	-0.00315929	0.0681027	0.964505	4.48155	0.0395827	4.5009	0.0395827	-0.0193568	0.0403632	0.648516	4.49916	0.059514	4.48013	0.059514	4.46393	0.0522039	4.52168	0.0522039	0.0352284	0.0791654	0.671925	-0.041547	0.0791654	0.618531	0.0190309	0.0688752	0.791581	-0.0577445
10257|ABCC4	ATP-binding cassette, sub-family C (CFTR/MRP), member 4	7.01073	6.64514	6.41697	6.81951	6.55645	7.16614	7.2088	6.4826	7.09328	7.05295	6.89648	7.55286	7.18833	7.33186	7.58236	6.93085	6.93599	0.116048	7.05592	0.160279	-0.119934	0.19788	0.566661	6.78829	0.107207	7.20362	0.107207	-0.415326	0.0825639	0.00237946	6.72309	0.134012	7.14889	0.134012	6.8535	0.167374	7.25835	0.167374	-0.130408	0.214414	0.565347	-0.109459	0.214414	0.627931	-0.425801	0.134045	0.019159	-0.404852
1025|CDK9	cyclin-dependent kinase 9	10.8214	11.0105	11.1281	10.9117	11.016	10.8567	11.1994	11.1597	10.9651	11.1128	11.0659	10.9785	10.9536	11.009	10.9591	11.0616	10.9992	0.0479696	11.0269	0.0411941	-0.0276344	0.06323	0.67737	11.0129	0.0391775	11.0132	0.0391775	-0.000260729	0.0462761	0.995687	10.9679	0.0528754	11.0306	0.0528754	11.0579	0.0578248	10.9958	0.0578248	-0.0900118	0.078355	0.294378	0.034743	0.078355	0.673014	-0.0626381	0.0444846	0.208751	0.0621167
10260|DENND4A	DENN/MADD domain containing 4A	11.785	11.8994	11.6172	11.6259	12.054	12.0351	11.7511	11.9175	11.7338	11.5828	11.5837	11.7511	11.7566	11.7045	11.9	11.7906	11.6974	0.0356364	11.8637	0.0166199	-0.166315	0.0393215	0.00550239	11.8356	0.0407594	11.7254	0.0407594	0.110272	0.0714083	0.17348	11.7319	0.0580187	11.6628	0.0580187	11.9394	0.057264	11.7879	0.057264	-0.207546	0.0815189	0.0437267	-0.125085	0.0815189	0.175824	0.0690411	0.0915688	0.479395	0.151502
10261|IGSF6	immunoglobulin superfamily, member 6	6.73154	7.20035	7.08555	7.28157	7.36108	7.08886	6.86256	6.61489	6.85753	6.9626	6.91566	6.94327	6.99531	6.87691	6.82302	6.64829	6.99726	0.0715677	6.90886	0.115204	0.0883947	0.135624	0.538703	7.0283	0.0756464	6.87782	0.0756464	0.150476	0.0670496	0.06596	7.07475	0.0872585	6.91976	0.0872585	6.98185	0.123594	6.83588	0.123594	0.0929071	0.151293	0.561703	0.0838822	0.151293	0.599322	0.154989	0.0998421	0.171568	0.145964
10262|SF3B4	splicing factor 3b, subunit 4, 49kDa	10.7843	10.8159	11.1395	11.026	11.0375	10.722	10.7973	10.8969	11.1463	11.0526	11.0951	11.0206	10.9599	10.9906	11.0048	11.0811	11.01	0.0402297	10.9363	0.0345319	0.0737763	0.0530178	0.213462	10.9024	0.0407627	11.0439	0.0407627	-0.141457	0.0619314	0.0624485	10.9414	0.063164	11.0787	0.063164	10.8634	0.051543	11.0091	0.051543	0.078006	0.0815253	0.375601	0.0695465	0.0815253	0.42636	-0.137227	0.0973913	0.208486	-0.145686
10263|CDK2AP2	cyclin-dependent kinase 2 associated protein 2	11.6727	11.4097	11.4814	11.5843	11.4001	11.2676	11.5928	11.4716	11.79	11.6943	11.747	11.7555	11.5069	11.6965	11.8159	11.79	11.6419	0.0383475	11.5677	0.0598807	0.0741762	0.0711072	0.33707	11.485	0.0406857	11.7245	0.0406857	-0.239484	0.0395612	0.000920583	11.537	0.0431409	11.7467	0.0431409	11.433	0.068994	11.7023	0.068994	0.10398	0.0813715	0.248517	0.0443728	0.0813715	0.605202	-0.209681	0.0395275	0.00182165	-0.269287
10267|RAMP1	receptor (G protein-coupled) activity modifying protein 1	7.38638	7.1054	7.71068	7.48687	7.07353	7.59493	7.81131	7.84247	7.34278	7.50213	7.3844	7.32823	7.66401	7.35448	7.08273	6.87035	7.40586	0.0518035	7.41173	0.0290365	-0.00586771	0.0593862	0.924511	7.50145	0.0990087	7.31614	0.0990087	0.185308	0.188903	0.364492	7.42233	0.0930273	7.38938	0.0930273	7.58056	0.174805	7.24289	0.174805	-0.158224	0.198017	0.454725	0.146489	0.198017	0.48736	0.0329512	0.154538	0.838213	0.337664
10268|RAMP3	receptor (G protein-coupled) activity modifying protein 3	6.13254	5.69038	5.55819	6.29383	5.57167	6.0412	6.47598	5.6555	5.73214	5.87682	5.54573	6.70989	6.29391	6.41731	5.53537	5.79654	5.94244	0.202228	5.97343	0.103823	-0.0309956	0.227322	0.896004	5.92741	0.151127	5.98846	0.151127	-0.0610501	0.199204	0.769603	5.91874	0.21996	5.96614	0.21996	5.93609	0.207304	6.01078	0.207304	-0.0173526	0.302254	0.956082	-0.0446386	0.302254	0.887429	-0.0474071	0.173048	0.793307	-0.0746931
10269|ZMPSTE24	zinc metallopeptidase STE24	11.2053	10.7018	10.1069	10.593	10.5146	10.5943	10.7306	10.49	10.6247	10.5627	10.7217	10.848	10.7599	10.4937	10.8777	10.5812	10.6705	0.103838	10.6302	0.062379	0.0402616	0.121134	0.750912	10.617	0.0901885	10.6837	0.0901885	-0.0666504	0.133651	0.635748	10.6517	0.165286	10.6893	0.165286	10.5824	0.0722239	10.6781	0.0722239	0.0693669	0.180377	0.71382	0.0111563	0.180377	0.952691	-0.0375451	0.257195	0.888719	-0.0957557
1026|CDKN1A	cyclin-dependent kinase inhibitor 1A (p21, Cip1)	10.3388	10.5051	10.7871	10.575	10.846	10.7839	11.002	11.0387	10.92	10.6656	10.8871	10.7221	11.1709	10.7329	10.9673	10.2988	10.6751	0.0555937	10.8551	0.0838512	-0.179964	0.100607	0.12386	10.7346	0.0800616	10.7956	0.0800616	-0.0610233	0.12457	0.64162	10.5515	0.0789409	10.7987	0.0789409	10.9177	0.139312	10.7925	0.139312	-0.366165	0.160123	0.0622191	0.00623657	0.160123	0.970195	-0.247224	0.11209	0.0695641	0.125177
10270|AKAP8	A kinase (PRKA) anchor protein 8	11.621	11.765	11.8856	11.6693	11.8128	11.6077	11.6724	11.7092	11.5665	11.6253	11.6063	11.5411	11.5772	11.5836	11.5141	11.6006	11.66	0.0365222	11.6347	0.0246407	0.0253153	0.0440571	0.586443	11.7179	0.0273088	11.5769	0.0273088	0.14104	0.0322807	0.00472318	11.7352	0.0434038	11.5848	0.0434038	11.7005	0.0331539	11.5689	0.0331539	0.0346892	0.0546175	0.548783	0.0159415	0.0546175	0.780211	0.150414	0.046905	0.0184417	0.131666
10272|FSTL3	follistatin-like 3 (secreted glycoprotein)	6.20497	5.84489	6.30548	6.13578	5.83325	5.78678	6.11518	6.27824	6.14798	6.07991	6.11588	5.91038	6.01327	5.88025	5.90607	6.02582	6.09316	0.0596952	5.97986	0.0678292	0.113303	0.0903567	0.256501	6.06307	0.0587556	6.00994	0.0587556	0.0531256	0.0751302	0.506017	6.12278	0.0793519	6.06354	0.0793519	6.00336	0.0866727	5.95635	0.0866727	0.119418	0.117511	0.348735	0.107188	0.117511	0.396858	0.0592405	0.10456	0.591554	0.0470107
10273|STUB1	STIP1 homology and U-box containing protein 1, E3 ubiquitin protein ligase	10.3689	9.97138	10.2026	10.0034	9.91933	9.78519	10.1843	10.1573	10.1216	10.1328	10.2252	10.1049	10.0008	10.0453	9.98263	9.98145	10.1413	0.0513388	10.007	0.0411889	0.134291	0.0658194	0.0874093	10.074	0.0484749	10.0743	0.0484749	-0.000282004	0.0711833	0.996967	10.1366	0.0683388	10.1461	0.0683388	10.0115	0.0687683	10.0026	0.0687683	0.12503	0.0969498	0.244652	0.143551	0.0969498	0.189194	-0.00954231	0.0902113	0.919207	0.0089783
10274|STAG1	stromal antigen 1	11.4432	11.6978	11.4073	11.4659	11.6797	11.6496	11.5342	11.595	11.4419	11.4594	11.4181	11.4959	11.4635	11.4508	11.5034	11.4415	11.4787	0.0361122	11.5397	0.0129814	-0.0610062	0.0383746	0.162992	11.5591	0.026969	11.4593	0.026969	0.0997709	0.0379039	0.0389445	11.5036	0.0479948	11.4538	0.0479948	11.6146	0.0246134	11.4648	0.0246134	-0.111065	0.0539381	0.0851598	-0.0109474	0.0539381	0.845873	0.049712	0.0632267	0.461635	0.14983
10276|NET1	neuroepithelial cell transforming 1	10.2269	9.90777	9.84957	9.85149	9.8409	10.1411	10.2391	9.95788	10.374	10.0692	10.4613	10.3442	10.4684	10.2779	10.5845	10.319	10.1356	0.0649663	10.2286	0.0629338	-0.0930153	0.0904504	0.343442	10.0018	0.0594953	10.3623	0.0594953	-0.360467	0.0773143	0.00345883	9.95894	0.0875771	10.3122	0.0875771	10.0447	0.0805545	10.4124	0.0805545	-0.0857995	0.118991	0.497993	-0.100231	0.118991	0.431884	-0.353251	0.117459	0.0237786	-0.367683
10277|UBE4B	ubiquitination factor E4B	10.7753	10.943	11.0038	10.9565	11.1733	10.9142	10.7863	10.8826	10.9396	10.9489	10.8995	10.8531	10.8957	10.8886	10.9424	10.9618	10.9149	0.0218265	10.9306	0.0366412	-0.0156632	0.0426494	0.726035	10.9294	0.0355583	10.9162	0.0355583	0.0131781	0.0569086	0.82457	10.9196	0.0384978	10.9103	0.0384978	10.9391	0.0597953	10.9221	0.0597953	-0.0194781	0.0711165	0.793354	-0.0118482	0.0711165	0.873156	0.00936311	0.0634251	0.887475	0.0169931
10278|EFS	embryonal Fyn-associated substrate	1.15295	1.18662	1.11155	1.22564	1.07552	1.10145	1.12451	1.12632	1.07076	1.20063	1.11847	1.09834	1.07318	1.29005	1.07221	1.09474	1.14562	0.0196835	1.11975	0.0264251	0.0258748	0.0329503	0.462169	1.13807	0.023175	1.1273	0.023175	0.0107712	0.0325976	0.752309	1.16919	0.0261857	1.12205	0.0261857	1.10695	0.0382444	1.13254	0.0382444	0.0622409	0.0463501	0.227891	-0.0104913	0.0463501	0.828444	0.0471373	0.0345399	0.221303	-0.0255949
10279|PRSS16	protease, serine, 16 (thymus)	8.56099	8.37998	7.95488	8.6725	8.75848	8.72348	8.24221	7.92593	8.23838	8.23068	8.09904	8.30293	8.61665	8.4488	8.25604	8.12367	8.30492	0.0998566	8.38691	0.152805	-0.0819847	0.18254	0.669102	8.40231	0.0991084	8.28952	0.0991084	0.112782	0.0772601	0.194646	8.39209	0.115541	8.21776	0.115541	8.41252	0.161059	8.36129	0.161059	-0.0204366	0.198217	0.921241	-0.143533	0.198217	0.496244	0.17433	0.116248	0.184372	0.0512334
1027|CDKN1B	cyclin-dependent kinase inhibitor 1B (p27, Kip1)	12.9847	13.192	12.611	12.8203	13.3433	13.0325	12.9197	13.0718	12.6078	12.6627	12.5857	12.5293	12.8935	12.5758	12.8119	12.5125	12.7492	0.0720296	12.8951	0.0761543	-0.145951	0.104822	0.213224	12.9969	0.0636406	12.6474	0.0636406	0.349513	0.0721994	0.00287802	12.902	0.0893237	12.5964	0.0893237	13.0919	0.090674	12.6984	0.090674	-0.189849	0.127281	0.186408	-0.102054	0.127281	0.453246	0.305616	0.10565	0.027595	0.393411
10280|SIGMAR1	sigma non-opioid intracellular receptor 1	10.2277	10.1513	10.2035	10.1342	10.1797	10.1336	10.0246	10.1208	10.2888	10.3149	10.1821	10.0479	10.1978	10.1339	10.2633	10.2035	10.1938	0.0368004	10.1572	0.0120553	0.0366242	0.0387247	0.380784	10.1469	0.0272166	10.204	0.0272166	-0.0570908	0.0382541	0.186196	10.1792	0.0456388	10.2084	0.0456388	10.1147	0.0296662	10.1996	0.0296662	0.0644588	0.0544333	0.281122	0.00878965	0.0544333	0.877019	-0.0292562	0.0539862	0.607396	-0.0849254
10282|BET1	Bet1 golgi vesicular membrane trafficking protein	10.5199	9.78032	9.04389	9.69651	9.44557	9.57681	9.63782	9.45954	9.32665	9.54284	9.74821	9.80468	9.75665	9.56247	9.67465	9.67273	9.68287	0.109963	9.59828	0.020858	0.0845942	0.111923	0.478368	9.64504	0.115533	9.63611	0.115533	0.00893377	0.20215	0.966184	9.76015	0.226976	9.6056	0.226976	9.52994	0.0432826	9.66662	0.0432826	0.230217	0.231066	0.357559	-0.0610289	0.231066	0.800526	0.154557	0.397121	0.710571	-0.136689
10284|SAP18	Sin3A-associated protein, 18kDa	11.2881	11.129	11.365	11.2657	11.1918	11.0977	11.1093	11.1712	11.314	11.334	11.3844	11.3834	11.3169	11.2388	11.2621	11.2281	11.3079	0.0297577	11.202	0.0185895	0.105942	0.0350868	0.0234146	11.2022	0.0213709	11.3077	0.0213709	-0.105473	0.0244084	0.00497641	11.2619	0.0369611	11.3539	0.0369611	11.1425	0.0214648	11.2615	0.0214648	0.119436	0.0427418	0.0313961	0.0924475	0.0427418	0.0737779	-0.0919784	0.0438454	0.0807238	-0.118967
10285|SMNDC1	survival motor neuron domain containing 1	11.7308	11.7124	11.1343	11.5561	11.8114	11.6902	11.4368	11.7185	11.4097	11.4861	11.5772	11.5468	11.5163	11.4528	11.5005	11.5795	11.5192	0.0553556	11.5883	0.0447171	-0.06908	0.0711608	0.369159	11.5988	0.0588436	11.5086	0.0588436	0.0901861	0.0937359	0.37314	11.5334	0.101482	11.505	0.101482	11.6642	0.0595965	11.5123	0.0595965	-0.13082	0.117687	0.308859	-0.00733959	0.117687	0.952298	0.0284456	0.170109	0.872691	0.151927
10286|BCAS2	breast carcinoma amplified sequence 2	10.4123	10.3195	10.2195	10.2767	10.2944	10.4542	10.1656	10.3924	10.3084	10.1625	10.3149	10.3974	10.2653	10.2566	10.3955	10.2749	10.3014	0.0282236	10.3124	0.0191016	-0.0109607	0.0340799	0.758652	10.3168	0.0336687	10.2969	0.0336687	0.0198931	0.0580765	0.743631	10.307	0.0449196	10.2958	0.0449196	10.3267	0.0501653	10.2981	0.0501653	-0.0196551	0.0673374	0.7802	-0.00226625	0.0673374	0.974244	0.0111987	0.0698914	0.877958	0.0285876
10287|RGS19	regulator of G-protein signaling 19	12.539	12.3945	12.7205	12.7099	12.3482	12.3717	12.7051	12.7247	12.7145	12.7596	12.6823	12.7829	12.6422	12.7189	12.6295	12.6119	12.6629	0.03777	12.594	0.0438073	0.0688821	0.0578416	0.278674	12.5642	0.0469366	12.6927	0.0469366	-0.12853	0.0739358	0.132805	12.591	0.0571169	12.7348	0.0571169	12.5374	0.0744971	12.6506	0.0744971	0.0535492	0.0938731	0.589086	0.0842151	0.0938731	0.404214	-0.143863	0.0856917	0.144189	-0.113197
10289|EIF1B	eukaryotic translation initiation factor 1B	10.6135	10.4506	10.5045	10.5774	10.4462	10.4102	10.4542	10.5702	10.6145	10.5534	10.6764	10.6247	10.5591	10.5367	10.4907	10.5206	10.5769	0.0254156	10.4985	0.0171247	0.0783872	0.0306465	0.0430369	10.5034	0.0205539	10.572	0.0205539	-0.0686431	0.027398	0.0461891	10.5365	0.0313907	10.6172	0.0313907	10.4702	0.0265421	10.5268	0.0265421	0.0662962	0.0411079	0.157929	0.0904783	0.0411079	0.0700062	-0.0807342	0.0368468	0.0709693	-0.0565521
10290|SPEG	SPEG complex locus	3.32116	3.55071	3.62775	3.3191	3.58812	3.4181	3.29075	3.38428	3.25431	3.31709	3.25013	3.35471	3.52912	3.33713	3.25044	3.22838	3.37437	0.0372188	3.37829	0.0640932	-0.00391982	0.074116	0.959538	3.4375	0.0439636	3.31516	0.0439636	0.122331	0.0473076	0.0414419	3.45468	0.0588439	3.29406	0.0588439	3.42031	0.0653345	3.33627	0.0653345	0.0343694	0.0879272	0.709385	-0.042209	0.0879272	0.648195	0.16062	0.0911561	0.128533	0.0840417
10291|SF3A1	splicing factor 3a, subunit 1, 120kDa	12.3827	12.7268	12.9938	12.8022	13.0431	12.7091	12.5899	12.7849	12.8065	12.7885	12.7373	12.6106	12.6825	12.7276	12.6935	12.7726	12.7311	0.0562917	12.7504	0.0468018	-0.0193227	0.0732063	0.800651	12.7541	0.0589974	12.7274	0.0589974	0.0266654	0.0925399	0.782927	12.7264	0.0954873	12.7358	0.0954873	12.7817	0.0693178	12.7191	0.0693178	-0.0553491	0.117995	0.655572	0.0167037	0.117995	0.892059	-0.00936102	0.154261	0.953582	0.0626918
10293|TRAIP	TRAF interacting protein	7.95792	7.33333	7.30719	7.6404	7.31408	7.44005	7.60433	7.4216	8.05018	7.55364	7.90776	8.02113	7.86704	7.75924	7.94439	7.92612	7.72145	0.123177	7.6596	0.0425578	0.0618411	0.130321	0.651901	7.50236	0.0721839	7.87869	0.0721839	-0.376324	0.0621164	0.00091671	7.55971	0.134818	7.88318	0.134818	7.44502	0.0516344	7.87419	0.0516344	0.114696	0.144368	0.457186	0.00898619	0.144368	0.952389	-0.323469	0.109609	0.0255754	-0.429179
10294|DNAJA2	DnaJ (Hsp40) homolog, subfamily A, member 2	11.4122	11.2152	11.1357	11.2693	11.1648	11.311	11.1629	11.0573	11.266	11.2127	11.397	11.3402	11.2591	11.2248	11.2787	11.2545	11.281	0.0268439	11.2141	0.022954	0.0668959	0.0353197	0.107055	11.2161	0.031376	11.2791	0.031376	-0.0630759	0.0518684	0.269624	11.2581	0.0501808	11.304	0.0501808	11.174	0.037679	11.2543	0.037679	0.0840944	0.062752	0.228727	0.0496974	0.062752	0.458539	-0.0458774	0.0847942	0.607964	-0.0802744
10295|BCKDK	branched chain ketoacid dehydrogenase kinase	10.522	10.446	10.7034	10.7762	10.8981	10.31	10.6842	10.5345	10.7034	10.5873	10.645	10.6703	10.8562	10.6023	10.7194	10.6896	10.6317	0.0445174	10.6618	0.0879147	-0.0300982	0.0985434	0.770357	10.6093	0.0554956	10.6842	0.0554956	-0.0749174	0.0510712	0.192764	10.6119	0.0570729	10.6515	0.0570729	10.6067	0.0951932	10.7169	0.0951932	0.00517927	0.110991	0.964296	-0.0653757	0.110991	0.577337	-0.0396399	0.0714289	0.598987	-0.110195
10296|MAEA	macrophage erythroblast attacher	10.4512	10.2719	10.2793	10.4861	10.2978	10.2086	10.3656	10.3043	10.4949	10.4343	10.4118	10.4647	10.4393	10.5192	10.4345	10.5506	10.4118	0.0360853	10.39	0.0148465	0.0217944	0.0390201	0.596686	10.3331	0.0259181	10.4687	0.0259181	-0.135568	0.0341238	0.00734321	10.3721	0.0417424	10.4514	0.0417424	10.2941	0.0307339	10.4859	0.0307339	0.0780695	0.0518363	0.18276	-0.0344808	0.0518363	0.530654	-0.0792925	0.0419655	0.107732	-0.191843
10297|APC2	adenomatosis polyposis coli 2	7.68001	7.72283	8.51725	8.25529	8.18953	7.7322	7.95088	8.387	7.63444	8.00062	7.85594	7.86333	7.96662	7.83401	7.57124	7.83098	7.94121	0.115876	7.93281	0.093118	0.00840645	0.148655	0.95674	8.05437	0.0967313	7.81965	0.0967313	0.234726	0.123813	0.106787	8.04385	0.154527	7.83858	0.154527	8.0649	0.116401	7.80071	0.116401	-0.0210564	0.193463	0.916878	0.0378693	0.193463	0.851271	0.205263	0.204464	0.354176	0.264189
10298|PAK4	p21 protein (Cdc42/Rac)-activated kinase 4	10.234	9.84491	10.54	10.1319	10.2891	9.90943	10.5455	10.4022	10.6239	10.2891	10.7136	10.3212	10.4433	10.3054	10.5538	10.4169	10.3373	0.121633	10.3582	0.0923076	-0.0208697	0.152693	0.895756	10.2371	0.0814883	10.4584	0.0814883	-0.221242	0.0569753	0.00814118	10.1877	0.126428	10.4869	0.126428	10.2866	0.102847	10.4298	0.102847	-0.0988487	0.162977	0.566394	0.0571092	0.162977	0.738002	-0.299221	0.0689766	0.00488587	-0.143263
10299|MARCH6	membrane-associated ring finger (C3HC4) 6, E3 ubiquitin protein ligase	10.8667	11.1906	11.2021	10.9463	11.3242	11.1605	11.1137	11.1255	11.2231	11.1314	11.1569	11.1871	11.1283	11.1657	11.2297	11.0846	11.113	0.0335549	11.1665	0.0248111	-0.0535172	0.0417316	0.247012	11.1162	0.0370528	11.1633	0.0370528	-0.0471506	0.0612383	0.470545	11.0514	0.0618914	11.1746	0.0618914	11.181	0.0407567	11.1521	0.0407567	-0.129575	0.0741057	0.130959	0.0225407	0.0741057	0.771271	-0.123209	0.104012	0.280981	0.0289073
1029|CDKN2A	cyclin-dependent kinase inhibitor 2A	6.5942	6.0947	5.85461	6.45365	6.0231	5.92373	6.52719	5.97737	6.3715	6.56692	6.42762	6.49265	6.63955	6.39165	6.37437	6.25664	6.35698	0.0799056	6.2642	0.0776373	0.0927813	0.111411	0.436854	6.18107	0.0837431	6.44011	0.0837431	-0.259045	0.125057	0.0837223	6.24929	0.122761	6.46467	0.122761	6.11285	0.113936	6.41555	0.113936	0.136444	0.167486	0.44639	0.0491189	0.167486	0.779194	-0.215383	0.186389	0.291797	-0.302708
102|ADAM10	ADAM metallopeptidase domain 10	11.3914	11.8746	11.8082	11.7818	11.9892	11.8146	11.7908	11.7603	11.8568	11.8949	11.888	11.914	11.8505	11.8507	11.982	11.9399	11.8012	0.0596768	11.8722	0.0194244	-0.0710331	0.0627585	0.300897	11.7763	0.0444639	11.8971	0.0444639	-0.120759	0.0630042	0.103742	11.714	0.0777449	11.8884	0.0777449	11.8387	0.0431727	11.9058	0.0431727	-0.124725	0.0889278	0.210319	-0.0173412	0.0889278	0.851826	-0.174451	0.0996584	0.130602	-0.0670673
10300|KATNB1	katanin p80 (WD repeat containing) subunit B 1	9.71914	9.58854	9.74588	9.51998	9.58787	9.48161	9.7074	9.76652	9.97544	9.85042	9.84056	9.69721	9.71785	9.7227	9.74887	9.75119	9.74215	0.0516517	9.6855	0.0356025	0.0566452	0.0627331	0.401345	9.63962	0.0357231	9.78803	0.0357231	-0.148412	0.0341925	0.00487273	9.64338	0.0552731	9.84091	0.0552731	9.63585	0.0452709	9.73515	0.0452709	0.00753384	0.0714462	0.919457	0.105757	0.0714462	0.189309	-0.197523	0.0393556	0.00240658	-0.0993006
10302|SNAPC5	small nuclear RNA activating complex, polypeptide 5, 19kDa	8.22858	7.98056	8.3927	8.22993	8.01085	8.00583	8.12568	7.91867	8.28402	8.12677	8.20689	8.26681	8.20444	8.09412	8.21872	8.15079	8.21453	0.0548009	8.09114	0.0312517	0.123396	0.0630857	0.0982369	8.1116	0.0372462	8.19407	0.0372462	-0.0824717	0.0396146	0.0825231	8.20794	0.0651592	8.22112	0.0651592	8.01526	0.0361028	8.16702	0.0361028	0.192688	0.0744925	0.041396	0.0541045	0.0744925	0.494996	-0.0131798	0.0705004	0.857864	-0.151764
10307|APBB3	amyloid beta (A4) precursor protein-binding, family B, member 3	9.56108	9.49253	9.88298	9.50568	9.52834	9.2946	9.67647	9.83677	9.46149	9.52647	9.47024	9.37772	9.35536	9.22141	9.18689	9.42783	9.53477	0.0499753	9.44096	0.0764696	0.0938125	0.0913517	0.344057	9.59731	0.0568747	9.37843	0.0568747	0.218879	0.0677776	0.0179247	9.61057	0.0685818	9.45898	0.0685818	9.58405	0.0907495	9.29787	0.0907495	0.0265196	0.113749	0.823402	0.161106	0.113749	0.206443	0.151586	0.0939346	0.157711	0.286172
10308|ZNF267	zinc finger protein 267	11.8773	11.6657	10.792	11.241	11.3186	11.5347	11.1398	11.2611	11.209	11.0314	11.3779	11.4638	11.3885	11.151	11.2924	11.349	11.3323	0.0941266	11.3044	0.0312218	0.0278917	0.0991696	0.787964	11.3538	0.0977549	11.2829	0.0977549	0.0709194	0.168492	0.688483	11.394	0.182924	11.2705	0.182924	11.3136	0.0690139	11.2952	0.0690139	0.080445	0.19551	0.695027	-0.0246616	0.19551	0.903742	0.123473	0.313696	0.707478	0.0183661
1030|CDKN2B	cyclin-dependent kinase inhibitor 2B (p15, inhibits CDK4)	5.76072	5.62119	5.43009	5.99696	5.71415	5.79589	5.72621	5.43184	5.52256	5.84171	5.70691	5.771	5.66525	5.81801	5.85301	5.71474	5.70639	0.0679287	5.71489	0.0538079	-0.00849451	0.086658	0.925106	5.68463	0.0584327	5.73665	0.0584327	-0.0520191	0.0784088	0.5317	5.70224	0.0972811	5.71055	0.0972811	5.66702	0.0647605	5.76275	0.0647605	0.0352154	0.116865	0.773331	-0.0522044	0.116865	0.670759	-0.00830916	0.139274	0.954363	-0.095729
10311|DSCR3	Down syndrome critical region gene 3	9.4965	9.90077	10.3589	10.1163	10.0055	10.0966	10.197	10.1544	9.90687	10.0167	10.2469	10.1696	9.89249	10.2112	10.2282	10.1483	10.0266	0.129117	10.1167	0.0576645	-0.0901206	0.141409	0.547458	10.0407	0.0766864	10.1025	0.0766864	-0.0618072	0.0593865	0.338096	9.96811	0.140146	10.085	0.140146	10.1133	0.0623073	10.12	0.0623073	-0.145236	0.153373	0.380225	-0.0350053	0.153373	0.827042	-0.116923	0.108991	0.324612	-0.00669187
10312|TCIRG1	T-cell, immune regulator 1, ATPase, H+ transporting, lysosomal V0 subunit A3	11.6826	11.3991	11.5345	11.4923	11.3021	11.3177	11.8595	11.6335	11.9383	11.7976	11.8658	11.8171	11.6418	11.7642	11.7875	11.75	11.6909	0.0449522	11.632	0.0786107	0.0588925	0.0905558	0.539558	11.5277	0.0542423	11.7953	0.0542423	-0.267627	0.0597374	0.00419217	11.5271	0.047262	11.8547	0.047262	11.5282	0.0976484	11.7359	0.0976484	-0.00107192	0.108485	0.992437	0.118857	0.108485	0.315267	-0.327591	0.0291891	2.98919e-05	-0.207662
10314|LANCL1	LanC lantibiotic synthetase component C-like 1 (bacterial)	11.4364	11.3338	10.7595	11.3371	11.3386	11.3979	11.5046	11.4782	11.144	11.385	11.2679	11.555	11.4253	11.2365	11.6472	11.5027	11.2773	0.093481	11.4414	0.0573378	-0.164031	0.109665	0.185351	11.3233	0.0708866	11.3954	0.0708866	-0.0721917	0.0898516	0.452358	11.2167	0.125384	11.338	0.125384	11.4298	0.0661693	11.4529	0.0661693	-0.213109	0.141773	0.183486	-0.114952	0.141773	0.448429	-0.12127	0.167124	0.495382	-0.0231133
10316|NMUR1	neuromedin U receptor 1	3.2576	3.39181	3.24471	3.64628	3.17406	3.1852	3.29764	3.3263	3.34407	3.55939	3.27792	3.53323	3.26929	3.5733	3.41387	3.66199	3.40688	0.0767031	3.36271	0.0558928	0.0441698	0.0949072	0.658058	3.31545	0.053103	3.45413	0.053103	-0.138684	0.0476693	0.0270052	3.3851	0.0821908	3.42865	0.0821908	3.2458	0.0672637	3.47961	0.0672637	0.139299	0.106206	0.237608	-0.0509593	0.106206	0.648349	-0.0435549	0.0590578	0.488648	-0.233813
10318|TNIP1	TNFAIP3 interacting protein 1	12.5164	12.4899	12.7196	12.7721	12.6536	12.4814	12.6576	12.6653	12.7648	12.7908	12.8285	12.7435	12.7292	12.7613	12.7556	12.817	12.7032	0.0363622	12.6901	0.025184	0.0130742	0.0442317	0.77751	12.6195	0.0310267	12.7738	0.0310267	-0.154345	0.0435223	0.0121256	12.6245	0.0518997	12.7819	0.0518997	12.6145	0.0340155	12.7658	0.0340155	0.0100205	0.0620535	0.877015	0.0161279	0.0620535	0.803627	-0.157398	0.074064	0.0777265	-0.151291
1031|CDKN2C	cyclin-dependent kinase inhibitor 2C (p18, inhibits CDK4)	9.87528	8.64923	8.55128	8.73633	8.68863	9.00934	9.36877	8.88226	9.82596	9.30062	9.81587	9.89505	9.5871	9.56213	9.82821	9.71306	9.3312	0.186807	9.32994	0.0966134	0.00126593	0.210312	0.995392	8.97014	0.131866	9.691	0.131866	-0.720859	0.159133	0.00397552	8.95303	0.239591	9.70938	0.239591	8.98725	0.110229	9.67262	0.110229	-0.0342212	0.263732	0.900999	0.036753	0.263732	0.893728	-0.756346	0.300047	0.0452408	-0.685372
10320|IKZF1	IKAROS family zinc finger 1 (Ikaros)	13.6823	14.0894	14.1591	14.0112	14.4481	14.0095	13.9213	14.0714	14.0086	14.0311	13.9768	13.8503	13.9471	13.9806	14.0667	14.0904	13.9761	0.0537194	14.0669	0.048099	-0.0907935	0.0721061	0.25474	14.049	0.0585014	13.9939	0.0585014	0.0550916	0.0921431	0.571774	13.9855	0.079862	13.9667	0.079862	14.1126	0.0855086	14.0212	0.0855086	-0.127071	0.117003	0.319151	-0.0545159	0.117003	0.657695	0.0188139	0.118189	0.878746	0.0913692
10322|SMYD5	SMYD family member 5	10.7381	10.8584	11.1066	10.8457	10.8787	10.6951	10.6966	10.9065	10.8871	11.007	10.9518	10.7712	10.8308	10.7715	10.6416	10.8077	10.8957	0.0530007	10.7785	0.0465444	0.117176	0.0705369	0.147739	10.8407	0.0413597	10.8336	0.0413597	0.00714099	0.0432095	0.874164	10.8872	0.0657401	10.9043	0.0657401	10.7942	0.0502071	10.7629	0.0502071	0.0929738	0.0827195	0.303975	0.141377	0.0827195	0.138287	-0.0170608	0.0777868	0.833665	0.0313428
10324|KLHL41	kelch-like family member 41	4.51389	4.46405	4.18708	4.29769	4.19792	4.36721	4.18117	4.36405	4.37801	4.29419	4.325	4.53156	4.41348	4.10709	4.24755	4.29494	4.37393	0.041601	4.27168	0.0273515	0.102258	0.049787	0.0857772	4.32163	0.0434019	4.32398	0.0434019	-0.00234588	0.0711065	0.974752	4.36568	0.065033	4.38219	0.065033	4.27759	0.0574942	4.26577	0.0574942	0.0880919	0.0868037	0.349343	0.116423	0.0868037	0.228385	-0.0165116	0.0999731	0.874242	0.0118198
10325|RRAGB	Ras-related GTP binding B	9.24237	9.24723	8.97029	9.03269	9.3251	9.17373	8.9885	9.37375	8.63175	8.87621	8.70617	8.7615	8.86222	8.8184	8.73477	8.75878	8.93353	0.0473063	9.00441	0.0518373	-0.0708791	0.0701783	0.351483	9.16921	0.0448725	8.76872	0.0448725	0.400484	0.0559391	0.00037472	9.12315	0.062241	8.74391	0.062241	9.21527	0.0646547	8.79354	0.0646547	-0.092123	0.089745	0.344249	-0.0496353	0.089745	0.6002	0.37924	0.0808964	0.00336793	0.421728
10326|SIRPB1	signal-regulatory protein beta 1	3.99202	4.30313	4.16717	4.03486	4.84561	4.32177	4.3208	4.19635	4.0667	4.24621	4.1824	4.18385	4.44979	4.15211	4.42865	3.91742	4.14704	0.0519044	4.32906	0.12456	-0.182022	0.134941	0.226052	4.27271	0.0734657	4.20339	0.0734657	0.0693223	0.0581349	0.278105	4.12429	0.0563253	4.16979	0.0563253	4.42113	0.135707	4.23699	0.135707	-0.296842	0.146931	0.0898665	-0.0672016	0.146931	0.663501	-0.0454976	0.0437477	0.338422	0.184142
10327|AKR1A1	aldo-keto reductase family 1, member A1 (aldehyde reductase)	12.5266	11.9125	11.9939	12.1338	12.0242	11.9929	11.9831	12.0736	12.2158	12.0113	12.0712	12.2272	12.1802	12.0339	11.9628	11.953	12.1365	0.0905212	12.0255	0.0272972	0.111057	0.0945475	0.284651	12.0801	0.0554291	12.0819	0.0554291	-0.00183769	0.0578819	0.975702	12.1417	0.103476	12.1313	0.103476	12.0185	0.0397769	12.0325	0.0397769	0.123235	0.110858	0.30884	0.0988791	0.110858	0.40677	0.0103402	0.100265	0.921221	-0.0140156
10328|EMC8	ER membrane protein complex subunit 8	10.291	9.99113	10.0931	10.0806	9.96449	9.88409	10.2106	10.1182	10.2844	10.2297	10.4068	10.3601	10.3089	10.2083	10.2893	10.2231	10.2171	0.0381445	10.1509	0.0421849	0.066246	0.0568733	0.288312	10.0792	0.0380416	10.2888	0.0380416	-0.209668	0.0505379	0.00601969	10.114	0.0526539	10.3202	0.0526539	10.0443	0.05492	10.2574	0.05492	0.069633	0.0760832	0.395368	0.062859	0.0760832	0.440306	-0.206281	0.072593	0.0295048	-0.213055
10329|TMEM5	transmembrane protein 5	8.29069	8.43871	8.33108	8.42945	8.47412	8.43946	8.34783	8.2243	8.50206	8.36784	8.30842	8.39418	8.38999	8.41962	8.48443	8.46033	8.3828	0.0212534	8.40501	0.0211879	-0.0222052	0.0300106	0.487284	8.37196	0.0285752	8.41586	0.0285752	-0.043903	0.0486366	0.401483	8.37248	0.0385769	8.39313	0.0385769	8.37143	0.0421661	8.43859	0.0421661	0.00105597	0.0571503	0.985857	-0.0454663	0.0571503	0.456601	-0.0206419	0.0643885	0.759397	-0.0671641
1032|CDKN2D	cyclin-dependent kinase inhibitor 2D (p19, inhibits CDK4)	10.4323	10.2388	10.4449	10.354	10.271	10.2155	10.3544	10.2535	10.7105	10.6784	10.6575	10.6653	10.6143	10.5642	10.4913	10.616	10.5227	0.0249427	10.4225	0.011624	0.100188	0.0275183	0.0108249	10.3206	0.0226325	10.6247	0.0226325	-0.304135	0.0359397	0.000148775	10.3675	0.0344993	10.6779	0.0344993	10.2736	0.0293039	10.5715	0.0293039	0.0939089	0.045265	0.0833497	0.106467	0.045265	0.0568962	-0.310414	0.047668	0.000625028	-0.297856
10330|CNPY2	canopy FGF signaling regulator 2	10.8232	10.0967	10.18	10.0576	9.8667	9.95551	10.2787	10.1946	10.1143	10.1173	10.2078	10.353	10.2068	10.0341	10.143	10.1392	10.2437	0.0781502	10.1023	0.0514839	0.141402	0.0935844	0.181548	10.1816	0.0759783	10.1644	0.0759783	0.0171782	0.11972	0.890603	10.2894	0.133133	10.1981	0.133133	10.0739	0.0732559	10.1308	0.0732559	0.215502	0.151957	0.205925	0.0673028	0.151957	0.673354	0.0912775	0.215564	0.686736	-0.0569212
10331|B3GNT3	UDP-GlcNAc:betaGal beta-1,3-N-acetylglucosaminyltransferase 3	4.99188	5.72071	6.00332	5.40271	5.09294	5.75497	5.20885	5.07378	5.25593	5.9781	5.48398	4.95644	4.8368	5.58046	4.99088	5.01285	5.47413	0.187725	5.19394	0.160331	0.280192	0.246874	0.29969	5.40614	0.135061	5.26193	0.135061	0.144214	0.109633	0.236398	5.52965	0.216366	5.41861	0.216366	5.28263	0.161717	5.10525	0.161717	0.247019	0.270123	0.395733	0.313365	0.270123	0.290086	0.111041	0.215158	0.624253	0.177387
10333|TLR6	toll-like receptor 6	10.1847	10.0558	9.71154	10.3862	9.82069	10.2427	10.2124	9.93818	10.3	10.3092	10.2529	10.6098	10.2626	10.4147	10.4153	10.4062	10.2263	0.106291	10.2141	0.0674356	0.0121802	0.125878	0.926066	10.069	0.0696817	10.3713	0.0696817	-0.302297	0.0598071	0.00232321	10.0846	0.115612	10.368	0.115612	10.0535	0.0778201	10.3747	0.0778201	0.0310813	0.139363	0.830916	-0.00672088	0.139363	0.963102	-0.283396	0.0909612	0.0207015	-0.321198
10335|MRVI1	murine retrovirus integration site 1 homolog	5.1607	5.59402	5.18468	5.82684	5.27428	5.56706	4.91499	5.08574	5.42378	5.09499	4.9051	4.97843	4.99547	5.28384	4.92971	5.07304	5.27107	0.0786913	5.14052	0.105099	0.130551	0.131294	0.358453	5.32604	0.0900945	5.08555	0.0900945	0.240491	0.123409	0.0992337	5.44156	0.14056	5.10058	0.14056	5.21052	0.112743	5.07052	0.112743	0.231041	0.180189	0.247077	0.0300602	0.180189	0.872987	0.340982	0.232936	0.193571	0.140001
10336|PCGF3	polycomb group ring finger 3	9.64199	9.89655	9.82782	9.79989	10.0076	9.79181	9.79353	9.96026	9.76836	9.80298	9.83654	9.75954	9.81796	9.86874	9.90943	9.95435	9.79171	0.032457	9.88796	0.0289882	-0.0962534	0.0435175	0.0689689	9.83993	0.0299894	9.83974	0.0299894	0.000196856	0.0412757	0.996349	9.79156	0.0400504	9.79186	0.0400504	9.88831	0.0446477	9.88762	0.0446477	-0.0967422	0.0599788	0.157884	-0.0957646	0.0599788	0.161459	-0.000291957	0.0469289	0.995238	0.000685668
1033|CDKN3	cyclin-dependent kinase inhibitor 3	9.9919	8.05576	7.5569	8.01298	7.93476	8.28117	8.57306	7.97467	9.07579	8.63862	9.19333	9.23202	9.18758	8.75258	9.34937	9.19261	8.71966	0.278355	8.65573	0.10277	0.0639362	0.296721	0.836534	8.29765	0.209161	9.07774	0.209161	-0.78009	0.294873	0.0382576	8.40438	0.394538	9.03494	0.394538	8.19091	0.139045	9.12054	0.139045	0.213468	0.418322	0.628068	-0.0855958	0.418322	0.844636	-0.630558	0.559208	0.302556	-0.929622
10342|TFG	TRK-fused gene	10.7387	10.7887	10.7391	10.9859	10.8239	10.7969	10.7357	10.7366	10.8715	10.8302	10.9089	10.8995	10.8232	10.8594	10.802	10.9142	10.8453	0.0327054	10.8115	0.0142491	0.0338318	0.0356746	0.379569	10.7932	0.0246435	10.8636	0.0246435	-0.0704002	0.0340079	0.0838743	10.8131	0.0433927	10.8775	0.0433927	10.7733	0.0233728	10.8497	0.0233728	0.0398296	0.0492871	0.449869	0.027834	0.0492871	0.592725	-0.0644024	0.0570363	0.301948	-0.076398
10343|PKDREJ	polycystin (PKD) family receptor for egg jelly	4.65678	4.6896	4.70175	4.58539	4.74024	5.10921	4.71752	4.96886	4.65337	4.74122	4.58363	4.63887	4.57877	4.79392	4.8339	4.76292	4.65633	0.021664	4.81317	0.062548	-0.156842	0.0661935	0.0555629	4.77117	0.0415202	4.69833	0.0415202	0.0728442	0.0501411	0.196499	4.65838	0.0295622	4.65427	0.0295622	4.88396	0.0776002	4.74238	0.0776002	-0.225578	0.0830404	0.034805	-0.0881059	0.0830404	0.329519	0.00410825	0.0402292	0.921988	0.14158
10346|TRIM22	tripartite motif containing 22	13.833	14.1413	13.7491	13.9012	13.9301	14.0745	13.9256	13.8868	13.6714	13.733	13.6959	13.7303	13.6657	13.8317	13.7	13.7878	13.8069	0.0475774	13.8503	0.0352329	-0.0433936	0.0592028	0.491211	13.9302	0.0362334	13.727	0.0362334	0.203211	0.0417908	0.0028155	13.9061	0.0605373	13.7076	0.0605373	13.9542	0.0398331	13.7463	0.0398331	-0.048128	0.0724668	0.53128	-0.0386592	0.0724668	0.612879	0.198476	0.0748639	0.0379697	0.207945
10347|ABCA7	ATP-binding cassette, sub-family A (ABC1), member 7	12.003	11.9634	12.4623	12.1534	12.0032	11.9416	12.2785	12.5279	12.1742	12.1271	12.043	11.9394	11.9586	12.0682	11.9051	12.1155	12.1082	0.0491879	12.0998	0.0777021	0.00841284	0.0919624	0.930088	12.1666	0.0671212	12.0414	0.0671212	0.125239	0.0977956	0.2476	12.1455	0.0879797	12.0709	0.0879797	12.1878	0.101393	12.0119	0.101393	-0.0422606	0.134242	0.763568	0.0590863	0.134242	0.675244	0.0745659	0.14589	0.627531	0.175913
10350|ABCA9	ATP-binding cassette, sub-family A (ABC1), member 9	4.40743	5.34371	4.7735	5.45028	4.44741	5.25163	4.84207	4.38333	4.34593	4.69974	4.21258	4.21352	4.36591	4.51331	4.29629	4.18962	4.68084	0.14911	4.5362	0.129143	0.144642	0.19726	0.491048	4.86242	0.121691	4.35461	0.121691	0.507806	0.142561	0.011898	4.99373	0.191673	4.36795	0.191673	4.73111	0.149988	4.34128	0.149988	0.262619	0.243383	0.322027	0.0266642	0.243383	0.916333	0.625784	0.240874	0.0407729	0.389829
10351|ABCA8	ATP-binding cassette, sub-family A (ABC1), member 8	5.58492	6.75418	7.0258	6.13132	6.02306	7.06702	6.62339	5.89899	5.38846	6.0375	5.3612	5.14002	5.93189	5.89634	5.35596	5.32831	5.92793	0.217864	6.01562	0.178166	-0.0876947	0.281439	0.765892	6.38858	0.174279	5.55496	0.174279	0.833623	0.205634	0.00669634	6.37405	0.266129	5.4818	0.266129	6.40311	0.225096	5.62813	0.225096	-0.0290598	0.348558	0.936268	-0.14633	0.348558	0.689239	0.892258	0.305679	0.0266682	0.774988
10352|WARS2	tryptophanyl tRNA synthetase 2, mitochondrial	8.08817	8.03564	7.92947	7.9662	8.15803	8.06129	7.94116	7.79185	8.19848	7.98598	8.16871	8.11206	8.0895	8.18027	8.14642	8.22353	8.06059	0.0287466	8.074	0.0288317	-0.0134153	0.0407141	0.752977	7.99648	0.0362461	8.13812	0.0362461	-0.141642	0.059979	0.0561668	8.00487	0.0416182	8.11631	0.0416182	7.98808	0.0593552	8.15993	0.0593552	0.0167895	0.0724921	0.824542	-0.0436201	0.0724921	0.569382	-0.111437	0.0601899	0.113565	-0.171847
10360|NPM3	nucleophosmin/nucleoplasmin 3	10.2509	10.2809	10.5624	10.0222	10.4519	9.87912	10.2152	10.4379	10.3771	10.3384	10.586	10.0747	10.2729	10.0312	10.2727	10.4849	10.3116	0.107326	10.2557	0.109609	0.0558271	0.153405	0.728398	10.2626	0.0788748	10.3047	0.0788748	-0.042171	0.0367675	0.295067	10.2791	0.107876	10.344	0.107876	10.246	0.115099	10.2655	0.115099	0.0330732	0.15775	0.840873	0.078581	0.15775	0.636116	-0.0649248	0.0217528	0.0244884	-0.0194171
10362|HMG20B	high mobility group 20B	11.6756	11.2318	11.4918	11.3775	11.3538	11.1979	11.5524	11.4511	11.5081	11.4164	11.6034	11.5073	11.4549	11.4518	11.4364	11.4086	11.4765	0.0596871	11.4134	0.0350744	0.0631384	0.0692298	0.396925	11.4165	0.0447852	11.4734	0.0447852	-0.0568614	0.0568339	0.355701	11.4442	0.0715516	11.5088	0.0715516	11.3888	0.0538816	11.4379	0.0538816	0.0553958	0.0895704	0.559003	0.070881	0.0895704	0.458874	-0.064604	0.0789195	0.444299	-0.0491188
10363|HMG20A	high mobility group 20A	10.8988	10.9454	10.9644	11.03	10.9536	10.9102	10.9216	10.8888	11.0482	11.0396	11.0919	11.0512	10.9197	10.9942	11.0426	11.0793	11.0087	0.0155358	10.9637	0.0116156	0.04495	0.019398	0.0596732	10.9391	0.0167605	11.0333	0.0167605	-0.0942321	0.0273383	0.013685	10.9597	0.0209245	11.0577	0.0209245	10.9185	0.0261884	11.0089	0.0261884	0.0411202	0.0335211	0.265887	0.0487798	0.0335211	0.195856	-0.0980619	0.0280338	0.0128577	-0.0904023
10367|MICU1	mitochondrial calcium uptake 1	10.263	10.227	10.263	10.3339	10.309	10.3282	10.1115	10.1535	10.3905	10.3027	10.3011	10.3613	10.3875	10.3814	10.4255	10.3635	10.3053	0.0192056	10.3075	0.0255314	-0.00222665	0.0319485	0.946701	10.2486	0.0227419	10.3642	0.0227419	-0.115544	0.032374	0.0117981	10.2717	0.0222836	10.3389	0.0222836	10.2256	0.0396513	10.3895	0.0396513	0.0461694	0.0454839	0.349242	-0.0506227	0.0454839	0.308308	-0.0671474	0.0226013	0.0249268	-0.16394
10369|CACNG2	calcium channel, voltage-dependent, gamma subunit 2	4.2653	4.73451	4.41136	4.18278	4.58289	4.25888	4.08962	4.33551	4.29441	4.67917	4.58738	4.2319	4.26957	4.25593	4.16385	4.63232	4.42335	0.113063	4.32357	0.0813284	0.0997797	0.139275	0.500652	4.35761	0.0773766	4.38932	0.0773766	-0.0317083	0.0674611	0.654935	4.39849	0.115561	4.44821	0.115561	4.31673	0.102928	4.33042	0.102928	0.08176	0.154753	0.616235	0.117799	0.154753	0.475376	-0.0497281	0.0477967	0.338247	-0.0136886
1036|CDO1	cysteine dioxygenase type 1	6.91021	6.52416	6.16092	6.83658	6.31325	7.07742	6.32564	6.29126	6.14947	6.0534	6.14965	6.12702	6.14112	6.4708	6.13432	6.18095	6.36393	0.0868895	6.36684	0.135767	-0.00291731	0.161191	0.986147	6.55493	0.0955463	6.17584	0.0955463	0.379088	0.102635	0.0101658	6.60797	0.121915	6.11989	0.121915	6.50189	0.14715	6.2318	0.14715	0.106077	0.191093	0.59889	-0.111912	0.191093	0.579462	0.488083	0.171037	0.0290419	0.270094
10370|CITED2	Cbp/p300-interacting transactivator, with Glu/Asp-rich carboxy-terminal domain, 2	11.5681	11.2456	11.3101	11.233	11.4003	10.9749	11.3831	11.0544	11.2712	10.9932	11.1309	11.1062	11.1644	11.2419	11.3029	11.2758	11.2323	0.0657905	11.2247	0.053539	0.00758113	0.0848223	0.931691	11.2712	0.0529081	11.1858	0.0529081	0.0853866	0.0632635	0.225808	11.3392	0.0684528	11.1254	0.0684528	11.2032	0.0806926	11.2462	0.0806926	0.136027	0.105816	0.246003	-0.120864	0.105816	0.29689	0.213832	0.0378101	0.00131244	-0.0430588
10371|SEMA3A	sema domain, immunoglobulin domain (Ig), short basic domain, secreted, (semaphorin) 3A	5.27974	5.12852	5.02608	5.52203	5.65061	5.74064	5.25741	5.03995	4.94467	4.93689	4.78581	4.90985	5.32128	5.72957	5.3721	5.02069	5.0667	0.0654101	5.39153	0.148134	-0.324832	0.161932	0.0916645	5.33062	0.0875518	5.12761	0.0875518	0.203014	0.0666273	0.0225985	5.23909	0.0805376	4.8943	0.0805376	5.42215	0.155483	5.36091	0.155483	-0.183059	0.175104	0.336101	-0.466605	0.175104	0.0372875	0.344787	0.0939751	0.0104677	0.0612409
10376|TUBA1B	tubulin, alpha 1b	13.7722	13.1031	13.3322	13.3465	13.1583	13.1513	13.2581	13.1642	13.798	13.4614	13.6724	13.7325	13.5763	13.4826	13.6853	13.5975	13.5273	0.102983	13.3842	0.0322439	0.1431	0.107913	0.233061	13.2858	0.0582481	13.6257	0.0582481	-0.339996	0.0438873	0.000243072	13.3885	0.111305	13.6661	0.111305	13.183	0.0343875	13.5854	0.0343875	0.205541	0.116496	0.12812	0.0806597	0.116496	0.514587	-0.277555	0.0844573	0.0166899	-0.402437
10379|IRF9	interferon regulatory factor 9	11.037	11.3011	11.1107	11.0198	10.7149	10.7203	11.0427	10.7512	11.4609	11.5006	11.5384	11.3559	11.2474	11.2451	11.2173	11.3777	11.2905	0.0461899	11.0396	0.0358816	0.250968	0.0584892	0.00514409	10.9622	0.0406319	11.3679	0.0406319	-0.405719	0.0564165	0.000365665	11.1171	0.0533613	11.464	0.0533613	10.8073	0.0612894	11.2719	0.0612894	0.30986	0.0812638	0.00883245	0.192077	0.0812638	0.0560068	-0.346827	0.0534386	0.000636337	-0.464611
10380|BPNT1	3'(2'), 5'-bisphosphate nucleotidase 1	11.2253	10.979	10.7756	10.7078	10.7179	10.7397	10.8163	10.9126	10.7224	10.7802	10.847	10.7867	10.7155	10.6468	10.846	10.7783	10.853	0.0485044	10.7716	0.0388947	0.081382	0.0621729	0.238442	10.8593	0.0473672	10.7654	0.0473672	0.0938923	0.0714782	0.236979	10.9219	0.0842398	10.7841	0.0842398	10.7966	0.0433389	10.7467	0.0433389	0.12531	0.0947344	0.234098	0.0374546	0.0947344	0.706248	0.13782	0.137748	0.355687	0.0499648
10381|TUBB3	tubulin, beta 3 class III	7.26324	6.98638	6.74302	7.02638	6.73106	7.02413	7.4193	6.94576	7.34897	7.1043	7.40941	7.09991	7.09554	7.14712	7.61832	7.2591	7.1227	0.061461	7.15504	0.128568	-0.0323395	0.142503	0.828005	7.01741	0.0809691	7.26033	0.0809691	-0.242926	0.0769212	0.0196118	7.00476	0.0945912	7.24065	0.0945912	7.03006	0.13144	7.28002	0.13144	-0.0253065	0.161938	0.880943	-0.0393725	0.161938	0.816001	-0.235893	0.143806	0.152041	-0.249959
10382|TUBB4A	tubulin, beta 4A class IVa	7.5285	7.20041	7.17163	7.36787	7.12165	7.31221	7.75929	7.11276	7.68449	7.69625	7.91586	7.66793	7.60943	7.76618	8.0672	7.74771	7.52912	0.032729	7.56205	0.122424	-0.0329375	0.126723	0.803617	7.32179	0.0728787	7.76938	0.0728787	-0.447591	0.0720169	0.000801153	7.3171	0.0716349	7.74113	0.0716349	7.32648	0.12694	7.79763	0.12694	-0.00937659	0.145757	0.950797	-0.0564984	0.145757	0.711676	-0.42403	0.127442	0.015861	-0.471152
10383|TUBB4B	tubulin, beta 4B class IVb	13.096	12.2777	13.2439	12.7415	12.7085	12.2131	12.7557	12.5581	12.7228	12.3912	12.6327	12.7102	12.6297	12.6301	12.7068	12.723	12.727	0.139044	12.6156	0.0673847	0.111384	0.154512	0.498101	12.6993	0.0920592	12.6433	0.0920592	0.0559907	0.100128	0.596269	12.8398	0.161449	12.6142	0.161449	12.5589	0.0885077	12.6724	0.0885077	0.280914	0.184118	0.177925	-0.0581472	0.184118	0.76284	0.225521	0.164105	0.218487	-0.11354
10385|BTN2A2	butyrophilin, subfamily 2, member A2	12.2038	12.0545	11.9764	11.9374	11.8386	11.9414	11.984	12.0157	12.0616	12.1058	11.9308	12.0571	11.8742	12.0565	11.9556	12.1033	12.0409	0.0403064	11.9711	0.0425779	0.069785	0.0586301	0.278898	11.994	0.0335536	12.0181	0.0335536	-0.0241635	0.0326482	0.487167	12.043	0.0494018	12.0388	0.0494018	11.9449	0.0454186	11.9974	0.0454186	0.0981127	0.0671073	0.19405	0.0414573	0.0671073	0.559425	0.00416414	0.0571293	0.944263	-0.0524912
10388|SYCP2	synaptonemal complex protein 2	7.09347	7.02982	6.161	7.17029	6.93572	7.06215	6.68693	7.14752	6.21124	6.08936	6.01978	6.40564	6.52776	6.36712	6.15452	6.61516	6.52258	0.151501	6.68711	0.0963658	-0.164535	0.179552	0.394815	6.91086	0.10194	6.29882	0.10194	0.612042	0.0965804	0.000722651	6.86365	0.177241	6.18151	0.177241	6.95808	0.100759	6.41614	0.100759	-0.0944369	0.203879	0.659546	-0.234633	0.203879	0.293587	0.68214	0.183976	0.0099959	0.541944
10389|SCML2	sex comb on midleg-like 2 (Drosophila)	6.73967	6.80794	6.39468	6.5886	6.58681	6.45489	6.75398	6.69734	6.63524	6.49786	6.68141	6.45853	6.33702	6.38453	6.62054	6.69057	6.60049	0.0409535	6.56571	0.072635	0.0347815	0.0833849	0.691104	6.62799	0.0537902	6.53821	0.0537902	0.0897748	0.0679742	0.234733	6.63272	0.0750105	6.56826	0.0750105	6.62325	0.0771165	6.50817	0.0771165	0.0094678	0.10758	0.932735	0.0600952	0.10758	0.596644	0.0644611	0.125688	0.626374	0.115088
10390|CEPT1	choline/ethanolamine phosphotransferase 1	12.3766	11.979	11.6399	11.8846	11.7145	11.8697	11.9377	11.8925	11.7723	11.8631	11.8179	12.001	11.7858	11.76	11.8596	11.8009	11.9168	0.0712134	11.8276	0.031065	0.0892276	0.0776942	0.2945	11.9118	0.0599046	11.8326	0.0599046	0.079224	0.0912023	0.418418	11.97	0.113826	11.8636	0.113826	11.8536	0.0373885	11.8016	0.0373885	0.116444	0.119809	0.368629	0.0620113	0.119809	0.62327	0.10644	0.177595	0.570866	0.0520077
103910|MYL12B	myosin, light chain 12B, regulatory	14.2265	13.4956	13.1378	13.4021	13.1816	13.3978	13.3644	13.3422	13.2907	13.2765	13.3905	13.4368	13.4461	13.2093	13.3599	13.3245	13.4571	0.105896	13.3282	0.0128897	0.128857	0.106677	0.272526	13.4435	0.0869643	13.3418	0.0869643	0.101704	0.137372	0.487035	13.5655	0.167016	13.3486	0.167016	13.3215	0.0485474	13.335	0.0485474	0.244032	0.173929	0.210173	0.0136826	0.173929	0.939855	0.216878	0.258305	0.433295	-0.0134705
10391|CORO2B	coronin, actin binding protein, 2B	7.12021	6.71365	6.66253	7.45842	6.82307	7.10001	7.10833	6.7247	7.49477	6.82256	7.20131	7.21543	6.84683	7.33309	7.57996	7.21953	7.08611	0.140481	7.09194	0.115303	-0.00582947	0.181741	0.975452	6.96386	0.104162	7.21418	0.104162	-0.25032	0.101831	0.0492395	6.9887	0.164377	7.18352	0.164377	6.93903	0.127983	7.24485	0.127983	0.0496738	0.208325	0.819472	-0.0613328	0.208325	0.778366	-0.194817	0.170701	0.29725	-0.305823
10392|NOD1	nucleotide-binding oligomerization domain containing 1	9.37894	9.77454	9.55402	9.73843	9.51622	9.53741	9.71306	9.78375	9.77666	9.84913	9.32063	9.71971	9.69737	9.6826	9.69313	9.76709	9.63901	0.0828668	9.67383	0.0405631	-0.0348213	0.0922619	0.718853	9.62455	0.0581223	9.68829	0.0581223	-0.063745	0.0707144	0.402087	9.61148	0.105678	9.66653	0.105678	9.63761	0.048425	9.71005	0.048425	-0.0261248	0.116245	0.82964	-0.0435177	0.116245	0.721008	-0.0550485	0.131163	0.68932	-0.0724414
10393|ANAPC10	anaphase promoting complex subunit 10	9.72966	9.16884	8.67219	8.83357	8.93841	9.06748	8.87199	8.96437	8.79919	8.74361	8.87596	8.88786	8.95971	8.69175	8.97658	8.88187	8.96386	0.106871	8.91902	0.0144327	0.0448418	0.107841	0.692009	9.03082	0.0877926	8.85207	0.0877926	0.17875	0.138566	0.244536	9.10107	0.166963	8.82666	0.166963	8.96056	0.0543446	8.87748	0.0543446	0.140505	0.175585	0.454098	-0.0508213	0.175585	0.781986	0.274413	0.256557	0.325931	0.0830864
10394|PRG3	proteoglycan 3	1.53107	1.47934	1.45261	1.50324	1.67494	1.44768	1.5013	1.87968	1.54466	1.5026	1.44443	1.44617	1.50879	1.44645	1.5828	1.51851	1.48802	0.018777	1.57002	0.0524705	-0.0820024	0.0557291	0.191582	1.55873	0.037337	1.4993	0.037337	0.0594335	0.049704	0.276903	1.49157	0.0208025	1.48446	0.0208025	1.6259	0.071718	1.51414	0.071718	-0.134334	0.0746741	0.122132	-0.0296709	0.0746741	0.704867	0.00710198	0.0179077	0.705391	0.111765
10395|DLC1	deleted in liver cancer 1	6.8233	6.92656	6.74744	7.23341	7.16598	7.17089	6.83417	6.85208	6.65378	6.72071	6.38852	6.69611	6.89718	6.84281	6.59942	6.75173	6.77373	0.0829424	6.88928	0.0771679	-0.115555	0.113289	0.347078	6.96923	0.0615917	6.69378	0.0615917	0.275446	0.0483716	0.00126669	6.93268	0.0929389	6.61478	0.0929389	7.00578	0.0808487	6.77279	0.0808487	-0.0731054	0.123183	0.574543	-0.158005	0.123183	0.246924	0.317896	0.0838617	0.00906581	0.232996
10396|ATP8A1	ATPase, aminophospholipid transporter (APLT), class I, type 8A, member 1	11.9986	11.9522	11.4561	11.6605	11.9985	12.2259	11.8944	11.8978	11.8325	11.8319	11.884	11.9769	11.84	12.0064	12.1512	11.8945	11.8241	0.0553201	11.9886	0.050649	-0.164501	0.0750043	0.0707605	11.8855	0.0594362	11.9272	0.0594362	-0.0416755	0.0922227	0.667217	11.7669	0.0935158	11.8813	0.0935158	12.0042	0.0733856	11.973	0.0733856	-0.237299	0.118872	0.0929082	-0.0917022	0.118872	0.469731	-0.114474	0.150796	0.47653	0.0311228
10397|NDRG1	N-myc downstream regulated 1	10.7909	10.8894	11.3952	11.1238	11.0492	11.0799	11.2967	11.1837	10.9435	11.1137	10.9511	10.8676	11.3076	10.9716	11.022	10.7243	11.0094	0.0627673	11.0794	0.0538543	-0.0699965	0.0827044	0.429816	11.1011	0.0691591	10.9877	0.0691591	0.113421	0.110869	0.345762	11.0498	0.101998	10.969	0.101998	11.1524	0.0934252	11.0064	0.0934252	-0.102569	0.138318	0.486366	-0.0374245	0.138318	0.79579	0.0808491	0.160797	0.633022	0.145993
10398|MYL9	myosin, light chain 9, regulatory	8.71646	8.24012	8.73778	8.77498	8.15854	8.57344	8.5278	8.49638	8.87179	8.8511	8.86656	9.10039	8.90597	9.01125	9.0131	9.12131	8.7699	0.0816938	8.72597	0.0650507	0.0439254	0.104429	0.688679	8.52819	0.061663	8.96768	0.061663	-0.439494	0.0656035	0.000536875	8.61734	0.0987254	8.92246	0.0987254	8.43904	0.0739094	9.01291	0.0739094	0.178296	0.123326	0.198388	-0.0904449	0.123326	0.490976	-0.305124	0.110866	0.0331955	-0.573864
10399|GNB2L1	guanine nucleotide binding protein (G protein), beta polypeptide 2-like 1	16.8896	16.5076	16.5882	16.3918	16.5441	16.3567	16.4011	16.7099	16.325	16.3312	16.3024	16.371	16.5019	16.1607	16.3029	16.2929	16.4634	0.0497503	16.4088	0.0628299	0.0545813	0.0801417	0.521237	16.5486	0.0534133	16.3235	0.0534133	0.225103	0.0706346	0.018911	16.5943	0.0758931	16.3324	0.0758931	16.5029	0.075181	16.3146	0.075181	0.0913623	0.106827	0.425247	0.0178003	0.106827	0.873136	0.261884	0.114624	0.0623939	0.188322
1039|CDR2	cerebellar degeneration-related protein 2, 62kDa	9.9257	9.94494	10.1437	9.93269	10.2501	10.033	9.75145	10.3851	9.80625	9.68143	9.88456	9.69806	9.90086	9.70312	9.66496	10.112	9.87716	0.0472531	9.97507	0.118158	-0.0979028	0.127257	0.470887	10.0458	0.0659147	9.8064	0.0659147	0.239431	0.0344203	0.000438181	9.98675	0.0501918	9.76758	0.0501918	10.1049	0.121901	9.84522	0.121901	-0.118156	0.131829	0.404627	-0.0776496	0.131829	0.577338	0.219177	0.0338441	0.00064378	0.259684
103|ADAR	adenosine deaminase, RNA-specific	13.2117	13.7753	13.8471	13.6053	13.8053	13.5407	13.557	13.6282	13.7355	13.8105	13.716	13.5245	13.5558	13.7012	13.6967	13.8044	13.6532	0.0796146	13.6612	0.0227441	-0.00793354	0.0827996	0.926787	13.6213	0.0614097	13.6931	0.0614097	-0.071754	0.0907128	0.45906	13.6098	0.109308	13.6966	0.109308	13.6328	0.0560036	13.6895	0.0560036	-0.0229552	0.122819	0.857897	0.00708816	0.122819	0.955852	-0.0867757	0.149796	0.583471	-0.0567323
10400|PEMT	phosphatidylethanolamine N-methyltransferase	8.10236	8.0604	8.26857	8.13863	8.11416	7.83582	8.21114	8.14773	8.33884	8.15447	8.32123	8.14068	8.06422	8.20872	8.0682	8.10062	8.19065	0.0421208	8.09382	0.0260838	0.0968231	0.0495432	0.0984679	8.10985	0.0400551	8.17462	0.0400551	-0.0647721	0.0629532	0.343209	8.14249	0.0490759	8.23881	0.0490759	8.07721	0.0633182	8.11044	0.0633182	0.0652788	0.0801101	0.446281	0.128367	0.0801101	0.16019	-0.0963163	0.0503698	0.104391	-0.0332278
10401|PIAS3	protein inhibitor of activated STAT, 3	9.83316	9.90324	10.2644	10.0989	10.1775	9.82015	10.1675	10.1596	10.0246	9.92302	10.1295	9.95905	9.97559	9.91757	10.0361	10.0759	10.017	0.0652523	10.0412	0.0580796	-0.0242289	0.0873562	0.790814	10.0531	0.0504718	10.0052	0.0504718	0.0478992	0.0505815	0.380214	10.0249	0.0761282	10.0091	0.0761282	10.0812	0.0662879	10.0013	0.0662879	-0.0562397	0.100944	0.597585	0.00778191	0.100944	0.941057	0.0158885	0.0784256	0.846149	0.07991
10402|ST3GAL6	ST3 beta-galactoside alpha-2,3-sialyltransferase 6	9.17802	8.95666	8.52579	8.91806	8.65428	9.04973	9.24224	8.62089	8.9805	8.99396	9.21466	9.22415	9.15901	9.23071	9.51501	9.19156	8.99897	0.0489776	9.08293	0.112923	-0.0839565	0.123087	0.520628	8.89321	0.0811587	9.1887	0.0811587	-0.295488	0.105814	0.0314726	8.89463	0.107003	9.10332	0.107003	8.89179	0.122055	9.27408	0.122055	0.00284401	0.162317	0.986589	-0.170757	0.162317	0.333313	-0.208688	0.190271	0.31479	-0.382289
10403|NDC80	NDC80 kinetochore complex component	10.1271	8.60015	8.17978	8.50337	8.44575	8.8403	9.0211	8.75092	9.78754	9.06426	9.65936	9.62886	9.47372	9.42573	9.62604	9.44849	9.19381	0.259045	9.12901	0.0749346	0.0648004	0.269666	0.818098	8.80856	0.169879	9.51425	0.169879	-0.705686	0.206677	0.0142408	8.85261	0.327395	9.53501	0.327395	8.76452	0.0908185	9.4935	0.0908185	0.0880922	0.339758	0.804086	0.0415087	0.339758	0.906752	-0.682394	0.400414	0.139225	-0.728978
10404|CPQ	carboxypeptidase Q	8.43494	8.90492	8.67096	9.27518	8.83201	9.38994	8.88883	9.13687	8.46792	8.66854	8.16552	8.67005	8.53665	8.83088	8.53526	8.66876	8.65725	0.134074	8.8524	0.0987661	-0.195147	0.166525	0.285668	8.94171	0.091846	8.56795	0.091846	0.373758	0.0775389	0.00293928	8.8215	0.152057	8.49301	0.152057	9.06191	0.10306	8.64289	0.10306	-0.240416	0.183692	0.238494	-0.149877	0.183692	0.445723	0.328489	0.143466	0.0619733	0.419028
10406|WFDC2	WAP four-disulfide core domain 2	3.67778	3.80113	3.87044	4.07717	3.63648	3.74948	3.5175	3.61201	3.83849	3.80662	3.76626	3.91278	3.77914	3.80375	3.47346	3.67999	3.84383	0.0519896	3.65648	0.0599286	0.187359	0.079337	0.0561648	3.74275	0.0445408	3.75756	0.0445408	-0.0148122	0.0405115	0.727186	3.85663	0.063057	3.83104	0.063057	3.62887	0.0629234	3.68408	0.0629234	0.227763	0.0890817	0.0430948	0.146954	0.0890817	0.150106	0.025592	0.0713657	0.732172	-0.0552164
10409|BASP1	brain abundant, membrane attached signal protein 1	12.7529	11.9661	11.5961	12.0408	11.8786	12.4259	12.4459	12.0008	12.6485	12.2576	12.4447	12.6098	12.372	12.6455	12.7624	12.5331	12.2896	0.151202	12.383	0.112586	-0.0934655	0.188514	0.637669	12.1384	0.108669	12.5342	0.108669	-0.395812	0.108157	0.0105846	12.089	0.182202	12.4901	0.182202	12.1878	0.118481	12.5782	0.118481	-0.0988306	0.217338	0.66529	-0.0881004	0.217338	0.699269	-0.401177	0.20333	0.0959464	-0.390447
1040|CDS1	CDP-diacylglycerol synthase (phosphatidate cytidylyltransferase) 1	3.21507	3.31652	2.95242	3.24946	3.06664	3.20724	3.01753	3.04574	3.04654	3.06617	2.93494	2.94559	2.98523	3.08615	3.11331	3.08078	3.09084	0.0527577	3.07533	0.0254559	0.0155115	0.0585779	0.800024	3.13383	0.0354911	3.03234	0.0354911	0.101488	0.0400885	0.0445837	3.18337	0.0612943	2.99831	0.0612943	3.08429	0.0357977	3.06637	0.0357977	0.0990801	0.0709822	0.212227	-0.068057	0.0709822	0.374689	0.185056	0.0624056	0.0251073	0.0179193
10410|IFITM3	interferon induced transmembrane protein 3	1.42469	1.45605	1.53312	1.47929	1.49632	1.42536	1.50296	1.71236	1.42275	1.66807	1.49429	1.47712	1.42592	1.47812	1.55658	1.49415	1.49442	0.0291667	1.51147	0.0351919	-0.0170497	0.0457073	0.721958	1.50377	0.0314187	1.50213	0.0314187	0.0016421	0.0431205	0.970858	1.47329	0.0408647	1.51556	0.0408647	1.53425	0.0477349	1.48869	0.0477349	-0.0609625	0.0628374	0.369433	0.0268632	0.0628374	0.68393	-0.0422707	0.0572442	0.488121	0.0455549
10411|RAPGEF3	Rap guanine nucleotide exchange factor (GEF) 3	7.78821	6.96323	6.82062	7.26749	6.71503	7.28679	7.90114	6.92433	7.3593	7.22991	7.71743	7.67721	7.50425	7.71049	7.8096	7.75601	7.35292	0.106374	7.45095	0.156682	-0.0980298	0.189379	0.623235	7.20835	0.128497	7.59553	0.128497	-0.387173	0.173729	0.0673954	7.20989	0.173386	7.49596	0.173386	7.20682	0.189693	7.69509	0.189693	0.00306564	0.256995	0.990869	-0.199125	0.256995	0.467871	-0.286078	0.273842	0.33642	-0.488268
10412|NSA2	NSA2 ribosome biogenesis homolog (S. cerevisiae)	13.6577	13.5141	13.1607	13.3566	13.223	13.3976	13.1984	13.3528	13.0236	13.1423	13.0591	13.2252	13.1261	13.0163	13.1734	13.0803	13.2674	0.0535641	13.196	0.00959934	0.0714233	0.0544174	0.237318	13.3576	0.0459567	13.1058	0.0459567	0.251845	0.0740731	0.0144968	13.4223	0.081888	13.1126	0.081888	13.293	0.0417425	13.099	0.0417425	0.129306	0.0919134	0.209106	0.0135401	0.0919134	0.88771	0.309728	0.123879	0.0465134	0.193962
10413|YAP1	Yes-associated protein 1	7.01352	7.19527	6.63995	7.75073	6.94958	7.67216	6.78576	6.67832	6.62137	6.75476	6.40729	6.89059	6.98786	7.31624	6.66047	6.67495	6.90918	0.166012	6.96567	0.187467	-0.0564846	0.250407	0.829022	7.08566	0.131474	6.78919	0.131474	0.296469	0.0802355	0.0101485	7.14987	0.178992	6.6685	0.178992	7.02145	0.192622	6.90988	0.192622	0.128412	0.262948	0.642632	-0.241381	0.262948	0.394033	0.481365	0.133839	0.0114128	0.111572
10417|SPON2	spondin 2, extracellular matrix protein	6.36431	6.15715	6.30678	6.32	6.35252	6.34779	6.63355	6.64209	6.10104	6.02568	6.09305	5.99056	6.4612	6.52275	6.00491	6.10017	6.16982	0.0305722	6.38312	0.0250149	-0.213302	0.039502	0.00166425	6.39052	0.0573014	6.16242	0.0573014	0.228104	0.10758	0.0782476	6.28706	0.0370107	6.05258	0.0370107	6.49399	0.108462	6.27226	0.108462	-0.206928	0.114603	0.121008	-0.219675	0.114603	0.103719	0.234478	0.0417197	0.00135531	0.221731
10418|SPON1	spondin 1, extracellular matrix protein	7.61263	7.25094	7.17789	7.72678	7.37461	7.70395	7.57153	7.65453	7.5444	7.24568	7.21679	7.37284	7.39713	7.49801	7.68728	7.66291	7.39349	0.0992559	7.56874	0.0620879	-0.175249	0.117075	0.185063	7.50911	0.0648378	7.45313	0.0648378	0.0559792	0.0557595	0.354163	7.44206	0.108648	7.34493	0.108648	7.57615	0.0707908	7.56133	0.0707908	-0.134094	0.129676	0.34097	-0.216404	0.129676	0.146197	0.0971344	0.0883784	0.313869	0.014824
10419|PRMT5	protein arginine methyltransferase 5	11.1913	10.9068	11.0246	11.0157	10.8843	10.8625	10.969	10.8997	11.106	10.9169	11.0431	11.0952	11.0562	10.9706	11.0899	11.0431	11.0374	0.0487115	10.9719	0.0230541	0.0655578	0.0538915	0.269482	10.9692	0.0284759	11.0401	0.0284759	-0.0708825	0.0184178	0.00847396	11.0346	0.0516041	11.0403	0.0516041	10.9038	0.0240941	11.0399	0.0240941	0.130766	0.0569519	0.0614303	0.000349907	0.0569519	0.995297	-0.00567465	0.0340693	0.873186	-0.13609
10420|TESK2	testis-specific kinase 2	8.34618	8.72365	8.74247	8.63445	8.77095	8.52678	8.71043	8.79121	8.56342	8.65873	8.51217	8.42566	8.44959	8.47407	8.59241	8.78799	8.57584	0.052203	8.63793	0.0597628	-0.0620882	0.079352	0.463707	8.65577	0.0504347	8.558	0.0504347	0.097762	0.0622726	0.16749	8.61169	0.0733558	8.53999	0.0733558	8.69984	0.0692355	8.57601	0.0692355	-0.0881566	0.100869	0.415742	-0.0360199	0.100869	0.733245	0.0716936	0.103071	0.512721	0.12383
10421|CD2BP2	CD2 (cytoplasmic tail) binding protein 2	11.9837	11.6832	12.0123	11.7558	11.4788	11.4663	11.9641	11.8823	12.0405	12.0872	12.1194	12.1424	11.8514	11.8215	11.8126	11.9193	11.9781	0.0390766	11.7745	0.0694802	0.203543	0.079715	0.0432928	11.7783	0.0558984	11.9743	0.0558984	-0.195953	0.0783839	0.0465339	11.8588	0.0600193	12.0974	0.0600193	11.6979	0.0943196	11.8512	0.0943196	0.1609	0.111797	0.200144	0.246186	0.111797	0.0699014	-0.238595	0.0911116	0.0396545	-0.15331
10423|CDIPT	CDP-diacylglycerol--inositol 3-phosphatidyltransferase	12.4937	12.2319	12.5091	12.3345	12.2469	12.0984	12.4312	12.3745	12.4554	12.3828	12.4906	12.5717	12.2939	12.3094	12.3644	12.3006	12.4337	0.0431977	12.3024	0.0418922	0.131288	0.0601747	0.071884	12.34	0.0382192	12.3961	0.0382192	-0.0560772	0.0471365	0.279111	12.3923	0.0545847	12.4751	0.0545847	12.2877	0.0535103	12.3171	0.0535103	0.104551	0.0764385	0.220395	0.158026	0.0764385	0.0841949	-0.0828144	0.0667369	0.260956	-0.02934
10424|PGRMC2	progesterone receptor membrane component 2	10.5195	10.5547	10.2733	10.6139	10.5751	10.5958	10.5695	10.4267	10.6037	10.6285	10.6441	10.675	10.4596	10.5543	10.6522	10.6464	10.5641	0.0390817	10.56	0.0207782	0.00413095	0.0442618	0.92868	10.5161	0.0342837	10.608	0.0342837	-0.0918898	0.0523676	0.129843	10.4903	0.0540211	10.6378	0.0540211	10.5418	0.0422279	10.5781	0.0422279	-0.0514682	0.0685673	0.481269	0.0597301	0.0685673	0.417179	-0.147489	0.0745896	0.0953751	-0.0362906
10427|SEC24B	SEC24 family member B	11.0517	11.4583	11.2079	11.2707	11.6222	11.4447	11.0847	11.1265	11.0264	11.0062	11.0138	10.9687	11.0843	11.1254	11.121	10.9986	11.1255	0.0399188	11.2009	0.0701423	-0.0754707	0.080706	0.385812	11.2833	0.0556004	11.043	0.0556004	0.240302	0.0764994	0.0200366	11.2471	0.0601168	11.0038	0.0601168	11.3195	0.0935499	11.0823	0.0935499	-0.0724076	0.111201	0.539077	-0.0785337	0.111201	0.506527	0.243365	0.0899003	0.0352439	0.237239
10428|CFDP1	craniofacial development protein 1	12.3314	11.703	11.5416	11.6678	11.5419	11.6471	11.6292	11.5972	11.6624	11.5784	11.7006	11.771	11.7502	11.5681	11.7677	11.5301	11.7445	0.0867612	11.6289	0.0286333	0.115586	0.0913639	0.252742	11.7074	0.0681693	11.6661	0.0681693	0.0413584	0.101197	0.696953	11.811	0.128262	11.6781	0.128262	11.6039	0.046228	11.654	0.046228	0.207106	0.136339	0.179553	0.0240655	0.136339	0.865699	0.132879	0.188931	0.508215	-0.050162
10430|TMEM147	transmembrane protein 147	11.0215	10.9421	11.3398	11.0018	11.0953	10.7407	11.1085	11.1701	11.2014	11.1217	11.1423	11.0063	11.1056	10.9713	11.0079	10.9182	11.0971	0.0531038	11.0147	0.0542368	0.0824035	0.0759055	0.319333	11.0525	0.0508819	11.0593	0.0508819	-0.00685904	0.0677808	0.922693	11.0763	0.0695352	11.1179	0.0695352	11.0287	0.0743016	11.0007	0.0743016	0.047624	0.101764	0.656311	0.117183	0.101764	0.29333	-0.0416385	0.0897806	0.659153	0.0279204
10432|RBM14	RNA binding motif protein 14	11.244	11.0052	11.4128	11.3337	11.1526	10.9819	11.265	11.335	11.5617	11.5164	11.579	11.4383	11.2111	11.4323	11.3945	11.4632	11.3864	0.0483314	11.2795	0.0513159	0.106922	0.0704928	0.180112	11.2163	0.047303	11.4496	0.047303	-0.23326	0.0630955	0.0101251	11.2489	0.0662431	11.5239	0.0662431	11.1837	0.0675436	11.3753	0.0675436	0.0652479	0.0946059	0.516168	0.148596	0.0946059	0.167311	-0.274934	0.0906031	0.0229649	-0.191586
10434|LYPLA1	lysophospholipase I	11.4623	11.4003	10.6796	11.2544	11.2398	11.2811	11.1744	11.0568	10.9485	11.0951	11.332	11.33	11.3101	11.2538	11.347	11.3601	11.1878	0.0631982	11.2529	0.0150891	-0.0651482	0.0649745	0.354726	11.1936	0.073923	11.2471	0.073923	-0.0535012	0.132803	0.701013	11.1991	0.142751	11.1764	0.142751	11.188	0.0384798	11.3178	0.0384798	0.0111035	0.147846	0.942575	-0.1414	0.147846	0.375801	0.0227506	0.255998	0.932077	-0.129753
10435|CDC42EP2	CDC42 effector protein (Rho GTPase binding) 2	5.48375	5.65784	5.63546	6.0234	5.20718	5.67629	5.45009	5.47893	5.56793	5.63937	5.3937	5.56162	5.70728	5.91477	5.45771	5.47028	5.62038	0.0649073	5.54532	0.083528	0.0750675	0.105782	0.504557	5.57662	0.0679166	5.58908	0.0679166	-0.0124631	0.0852102	0.888505	5.70011	0.0889323	5.54066	0.0889323	5.45313	0.102673	5.63751	0.102673	0.246988	0.135833	0.118897	-0.0968532	0.135833	0.502603	0.159458	0.121589	0.237655	-0.184384
10436|EMG1	EMG1 N1-specific pseudouridine methyltransferase	10.4908	9.91634	10.1408	9.96068	9.74437	9.84641	10.1231	10.1287	10.266	10.2613	10.3396	10.3833	10.1867	10.1257	10.1181	10.0304	10.2199	0.0612491	10.0379	0.0370819	0.181934	0.0715998	0.0440221	10.0439	0.0596864	10.2139	0.0596864	-0.170011	0.0955161	0.12539	10.1272	0.0946766	10.3126	0.0946766	9.96064	0.0727063	10.1152	0.0727063	0.166515	0.119373	0.212492	0.197353	0.119373	0.149365	-0.18543	0.144391	0.24642	-0.154592
10437|IFI30	interferon, gamma-inducible protein 30	13.9819	13.4831	13.4627	13.7558	13.5511	13.4845	13.6711	13.449	14.2715	14.0151	14.0087	14.2454	14.0679	14.0424	14.245	14.0452	13.903	0.0962885	13.8195	0.0480391	0.0835102	0.107607	0.467188	13.6049	0.0559763	14.1177	0.0559763	-0.512754	0.0308895	3.04892e-06	13.6709	0.100773	14.1352	0.100773	13.5389	0.0487662	14.1001	0.0487662	0.131953	0.111953	0.283158	0.0350675	0.111953	0.764705	-0.464312	0.0594568	0.000232567	-0.561197
10438|C1D	C1D nuclear receptor corepressor	5.98653	5.31612	4.78327	5.21571	5.10663	5.13523	5.16168	5.00763	5.09429	5.03322	5.30381	5.19683	4.97762	5.14148	5.24454	5.15286	5.24122	0.105768	5.11596	0.0351459	0.125261	0.111454	0.304009	5.2141	0.0933234	5.14308	0.0933234	0.0710205	0.149716	0.65201	5.32541	0.180913	5.15703	0.180913	5.10279	0.0459073	5.12913	0.0459073	0.222614	0.186647	0.278009	0.0279077	0.186647	0.886041	0.168374	0.293549	0.587092	-0.0263326
10439|OLFM1	olfactomedin 1	8.47366	8.28719	8.53872	8.99483	8.38016	8.73077	8.17296	7.86459	8.28376	8.09878	8.10041	7.99437	8.37846	8.3847	8.32872	7.76914	8.34646	0.0627581	8.25119	0.157856	0.0952748	0.169874	0.595204	8.43036	0.100953	8.16729	0.100953	0.263067	0.109129	0.05253	8.5736	0.114401	8.11933	0.114401	8.28712	0.166369	8.21526	0.166369	0.286478	0.201907	0.205735	-0.0959282	0.201907	0.651508	0.45427	0.191302	0.0551713	0.0718644
1043|CD52	CD52 molecule	14.2543	13.4116	13.8442	13.6741	13.0966	13.3308	13.8797	13.8838	13.7616	13.8381	13.7623	13.9492	13.8922	13.7107	13.6821	13.6807	13.8119	0.0782579	13.6446	0.0792683	0.167351	0.11139	0.183683	13.6719	0.0969891	13.7846	0.0969891	-0.112723	0.158807	0.504458	13.7961	0.128859	13.8278	0.128859	13.5477	0.144993	13.7414	0.144993	0.248334	0.193978	0.247734	0.086367	0.193978	0.671759	-0.0317399	0.204746	0.881888	-0.193707
10440|TIMM17A	translocase of inner mitochondrial membrane 17 homolog A (yeast)	11.143	10.3593	10.2731	10.3878	10.2161	10.4	10.5969	10.4795	10.7235	10.5005	10.8099	10.9316	10.7959	10.5965	10.7346	10.4996	10.6411	0.10809	10.5399	0.0420889	0.101213	0.115995	0.416447	10.482	0.0866213	10.699	0.0866213	-0.217053	0.128678	0.142617	10.5408	0.156765	10.7414	0.156765	10.4231	0.0737421	10.6567	0.0737421	0.117716	0.173243	0.522164	0.0847106	0.173243	0.642221	-0.20055	0.227084	0.411137	-0.233556
10443|N4BP2L2	NEDD4 binding protein 2-like 2	12.7613	12.5492	12.0523	12.1412	12.3104	12.3905	12.2301	12.4977	12.073	12.145	12.1525	12.0897	12.2115	12.0481	12.1513	12.1036	12.2455	0.0801905	12.2429	0.0240498	0.00261993	0.0837192	0.97605	12.3666	0.0642888	12.1218	0.0642888	0.24478	0.0975875	0.0460082	12.376	0.119561	12.115	0.119561	12.3572	0.0473005	12.1286	0.0473005	0.0188303	0.128578	0.888362	-0.0135905	0.128578	0.919267	0.26099	0.177363	0.191567	0.228569
10444|ZER1	zyg-11 related, cell cycle regulator	10.55	10.8001	11.1895	10.9546	11.0356	10.6906	10.8616	10.9103	11.0168	11.0528	10.9845	10.8365	10.8294	10.9128	10.9044	10.9396	10.9231	0.0626799	10.8856	0.029994	0.0375495	0.0694868	0.608392	10.8741	0.0569571	10.9346	0.0569571	-0.0605547	0.0902664	0.527285	10.8736	0.100733	10.9726	0.100733	10.8745	0.0531918	10.8966	0.0531918	-0.000981611	0.113914	0.993404	0.0760806	0.113914	0.52905	-0.0990858	0.157712	0.552975	-0.0220236
10445|MCRS1	microspherule protein 1	11.4094	11.3061	11.542	11.2622	11.3723	11.1501	11.3335	11.4053	11.5094	11.4553	11.4435	11.3643	11.3874	11.3416	11.3818	11.41	11.4115	0.0403004	11.3477	0.0354618	0.0637876	0.0536811	0.279624	11.3476	0.0320436	11.4117	0.0320436	-0.0640399	0.0350073	0.117097	11.3799	0.0488157	11.4431	0.0488157	11.3153	0.0415234	11.3802	0.0415234	0.0646504	0.0640872	0.352013	0.0629248	0.0640872	0.364086	-0.063177	0.0550945	0.295167	-0.0649027
10446|LRRN2	leucine rich repeat neuronal 2	6.11373	5.83498	5.87441	5.81964	5.56051	5.61508	6.19459	5.84927	5.90636	5.78382	5.77171	5.98249	5.57968	5.73746	5.85331	5.59493	5.88589	0.0460457	5.7481	0.0973034	0.137787	0.107648	0.247814	5.85777	0.0634935	5.77622	0.0634935	0.0815553	0.0673613	0.271527	5.91069	0.0603149	5.86109	0.0603149	5.80486	0.111749	5.69135	0.111749	0.105825	0.126987	0.436558	0.169749	0.126987	0.229759	0.0495932	0.0779147	0.547944	0.113517
10447|FAM3C	family with sequence similarity 3, member C	12.7458	11.671	10.9755	11.6939	11.5174	11.8879	12.2672	11.2982	11.9962	12.0028	12.3854	12.6994	12.3521	12.3983	12.8819	12.1994	12.0212	0.158943	12.1003	0.17741	-0.0790528	0.238196	0.751265	11.7571	0.169215	12.3644	0.169215	-0.60734	0.240411	0.0449059	11.7715	0.284531	12.271	0.284531	11.7427	0.183239	12.4579	0.183239	0.0288639	0.33843	0.934807	-0.18697	0.33843	0.600591	-0.499424	0.471996	0.330733	-0.715257
10449|ACAA2	acetyl-CoA acyltransferase 2	10.8169	10.727	10.8599	10.923	10.9162	10.8179	10.6226	10.6881	10.9738	10.8527	10.8674	10.8727	10.8483	10.8425	10.8842	10.8986	10.8617	0.0251681	10.8148	0.0274112	0.0468847	0.037213	0.254491	10.7965	0.0295015	10.88	0.0295015	-0.0835582	0.0457879	0.117818	10.8317	0.0350678	10.8916	0.0350678	10.7612	0.047451	10.8684	0.047451	0.0705277	0.0590029	0.277057	0.0232418	0.0590029	0.707266	-0.0599152	0.0488392	0.265855	-0.107201
1044|CDX1	caudal type homeobox 1	3.61276	3.13662	3.25352	3.27332	3.24481	3.2602	3.44623	3.20361	3.38533	3.37646	3.13833	3.22141	3.31415	3.41273	3.61172	3.26574	3.29972	0.0677686	3.3449	0.0647973	-0.0451804	0.0937618	0.646976	3.30388	0.0535229	3.34073	0.0535229	-0.0368508	0.051648	0.502333	3.31905	0.0841223	3.28038	0.0841223	3.28871	0.0661985	3.40109	0.0661985	0.0303419	0.107046	0.78636	-0.120703	0.107046	0.302561	0.0386714	0.0996788	0.711436	-0.112373
10450|PPIE	peptidylprolyl isomerase E (cyclophilin E)	10.6238	10.2461	10.246	10.1931	10.0852	10.2814	10.1472	10.3633	10.234	10.2085	10.2555	10.3236	10.2987	10.1931	10.3071	10.1971	10.2913	0.0463305	10.2341	0.018173	0.0571877	0.0497672	0.294249	10.2732	0.0440017	10.2522	0.0440017	0.0210567	0.0725799	0.781492	10.3272	0.0725793	10.2554	0.0725793	10.2193	0.049768	10.249	0.049768	0.107961	0.0880035	0.265857	0.00641451	0.0880035	0.944263	0.0718299	0.111736	0.544088	-0.0297165
10451|VAV3	vav 3 guanine nucleotide exchange factor	10.6671	11.1609	11.1509	11.1705	11.4745	11.0969	11.0486	11.2988	10.8546	10.9007	11.0373	11.0141	10.8596	10.8248	10.9134	11.0401	10.9945	0.079263	11.0696	0.0571134	-0.0750828	0.0976963	0.471328	11.1335	0.0602151	10.9306	0.0602151	0.202956	0.0704194	0.0279805	11.0374	0.092691	10.9517	0.092691	11.2297	0.0768884	10.9095	0.0768884	-0.192355	0.12043	0.161328	0.0421892	0.12043	0.738069	0.0856844	0.0961043	0.40695	0.320228
10452|TOMM40	translocase of outer mitochondrial membrane 40 homolog (yeast)	10.5489	10.1431	10.4936	10.3238	10.2246	10.115	10.4876	10.4309	10.7526	10.5774	10.6658	10.6717	10.6869	10.5753	10.6752	10.5511	10.5221	0.0623568	10.4683	0.0488481	0.0537978	0.0792118	0.522356	10.3459	0.0480563	10.6445	0.0480563	-0.298595	0.0544344	0.00153564	10.3773	0.0695441	10.6669	0.0695441	10.3145	0.0663418	10.6221	0.0663418	0.0628362	0.0961125	0.53749	0.0447594	0.0961125	0.657857	-0.289556	0.0615795	0.00331874	-0.307633
10454|TAB1	TGF-beta activated kinase 1/MAP3K7 binding protein 1	10.5139	10.5365	10.7905	10.6244	10.5092	10.3518	10.6855	10.5899	10.6787	10.7406	10.6813	10.6153	10.5777	10.5817	10.5362	10.5872	10.6477	0.0306697	10.5524	0.0318082	0.0952523	0.0441859	0.0745161	10.5752	0.0348565	10.6248	0.0348565	-0.0496183	0.0539214	0.392963	10.6163	0.0479248	10.679	0.0479248	10.5341	0.0506273	10.5707	0.0506273	0.0822212	0.0697131	0.282872	0.108283	0.0697131	0.171349	-0.0626494	0.0736521	0.42762	-0.0365872
10455|ECI2	enoyl-CoA delta isomerase 2	9.91802	9.30196	9.32235	9.48922	9.3892	9.46403	9.2188	9.42425	9.38348	9.14346	9.13319	9.48993	9.42403	9.35069	9.29865	9.20662	9.3977	0.10487	9.34703	0.0364996	0.0506678	0.11104	0.664225	9.44098	0.0645628	9.30376	0.0645628	0.137221	0.0659048	0.0824945	9.50788	0.119048	9.28751	0.119048	9.37407	0.0500105	9.32	0.0500105	0.133817	0.129126	0.339997	-0.0324813	0.129126	0.809784	0.22037	0.112687	0.0982949	0.0540715
10456|HAX1	HCLS1 associated protein X-1	12.5009	11.9488	12.0329	11.8703	11.899	11.9213	11.9568	12.062	11.9192	11.8665	11.9649	11.9553	12.0368	11.8005	11.8611	11.8544	12.0073	0.0707206	11.924	0.0246781	0.0833577	0.0749027	0.308349	12.024	0.0552933	11.9073	0.0552933	0.116643	0.081357	0.201644	12.0882	0.101285	11.9265	0.101285	11.9598	0.044394	11.8882	0.044394	0.128448	0.110587	0.289545	0.0382672	0.110587	0.741125	0.161733	0.145012	0.307388	0.071552
10457|GPNMB	glycoprotein (transmembrane) nmb	10.1338	10.9031	10.3062	10.9359	10.8859	10.6597	9.94482	10.1852	10.0618	10.6223	10.3433	10.1755	10.6542	10.6011	10.3436	10.4281	10.4352	0.14369	10.4628	0.143866	-0.0275918	0.203333	0.896499	10.4943	0.116434	10.4037	0.116434	0.0905904	0.113503	0.455213	10.5697	0.168643	10.3007	0.168643	10.4189	0.160583	10.5067	0.160583	0.150833	0.232868	0.541142	-0.206017	0.232868	0.41037	0.269015	0.176563	0.178436	-0.0878346
10458|BAIAP2	BAI1-associated protein 2	7.94917	8.3171	8.39359	8.57901	8.21562	8.07102	8.41074	8.1647	8.07099	8.28353	8.0413	8.08954	8.15438	8.26114	8.21838	8.13619	8.21553	0.0727461	8.20402	0.0375173	0.0115067	0.0818508	0.892801	8.26262	0.057504	8.15693	0.057504	0.105686	0.0807916	0.238707	8.30972	0.101215	8.12134	0.101215	8.21552	0.0546117	8.19252	0.0546117	0.0941959	0.115008	0.444071	-0.0711825	0.115008	0.55871	0.188375	0.140746	0.22925	0.0229966
10459|MAD2L2	MAD2 mitotic arrest deficient-like 2 (yeast)	10.2135	9.84658	9.92288	9.86443	9.66537	9.78584	9.89718	9.86724	10.2325	10.0216	10.1611	10.115	10.1313	10.1298	10.0841	10.0979	10.0472	0.0625972	9.95734	0.0208768	0.0898745	0.0659867	0.22211	9.88287	0.038852	10.1217	0.038852	-0.238801	0.0410326	0.00113123	9.96184	0.0680137	10.1326	0.0680137	9.80391	0.0375774	10.1108	0.0375774	0.157927	0.0777041	0.0883682	0.0218225	0.0777041	0.788265	-0.170749	0.053196	0.0183716	-0.306853
10460|TACC3	transforming, acidic coiled-coil containing protein 3	11.7421	11.2106	11.4244	11.3286	11.2671	11.2275	11.6113	11.3935	12.1451	11.7844	12.0781	11.9257	11.7814	11.8469	11.9935	11.9268	11.7049	0.0949651	11.631	0.0648261	0.0738572	0.114982	0.5444	11.4006	0.0603109	11.9352	0.0603109	-0.534624	0.0364533	6.31046e-06	11.4264	0.0987251	11.9833	0.0987251	11.3748	0.0693036	11.8872	0.0693036	0.0515708	0.120622	0.683904	0.0961437	0.120622	0.455787	-0.55691	0.0539731	4.843e-05	-0.512337
10461|MERTK	c-mer proto-oncogene tyrosine kinase	6.59067	6.61152	6.74991	7.08948	6.66429	6.67484	6.48296	6.47326	6.69453	6.59052	6.77985	6.73601	6.65033	6.69451	6.44561	6.67383	6.73031	0.070051	6.59495	0.0495576	0.135359	0.0858085	0.165765	6.66712	0.0515937	6.65815	0.0515937	0.00896723	0.0573107	0.880797	6.7604	0.0863773	6.70023	0.0863773	6.57384	0.0564498	6.61607	0.0564498	0.186559	0.103187	0.120615	0.0841599	0.103187	0.445889	0.0601668	0.101072	0.573404	-0.0422323
10462|CLEC10A	C-type lectin domain family 10, member A	8.47155	8.82423	8.25003	9.09391	8.10422	9.43949	8.55258	8.295	8.08056	8.45592	7.83343	7.64144	7.84114	8.96536	8.1564	8.10986	8.33138	0.123683	8.43301	0.26821	-0.101625	0.295354	0.742525	8.62888	0.1627	8.13551	0.1627	0.493364	0.136571	0.0111972	8.65993	0.181369	8.00283	0.181369	8.59782	0.270168	8.26819	0.270168	0.0621066	0.325401	0.854928	-0.265357	0.325401	0.445956	0.657096	0.265309	0.0480185	0.329633
10463|SLC30A9	solute carrier family 30 (zinc transporter), member 9	11.0748	10.9906	10.5015	10.9331	10.9624	11.0851	10.8218	10.9	10.7633	10.8009	10.7711	10.9192	10.9204	10.8583	11.0153	10.8452	10.8443	0.0696425	10.9261	0.0208738	-0.081743	0.0727035	0.30383	10.9086	0.052733	10.8617	0.052733	0.0469244	0.076402	0.561647	10.875	0.0939407	10.8136	0.0939407	10.9423	0.0479397	10.9098	0.0479397	-0.067329	0.105466	0.546795	-0.0961571	0.105466	0.39706	0.0613385	0.126092	0.643899	0.0325104
10464|PIBF1	progesterone immunomodulatory binding factor 1	11.3815	10.8445	10.0633	10.3296	10.556	10.6032	10.3384	10.4531	10.2222	10.1451	10.2137	10.2774	10.4328	10.1552	10.3809	10.3071	10.4347	0.142416	10.4034	0.0307173	0.0313126	0.145691	0.836945	10.5712	0.107718	10.2668	0.107718	0.304382	0.158702	0.10356	10.6547	0.207027	10.2146	0.207027	10.4877	0.0595978	10.319	0.0595978	0.167043	0.215435	0.467568	-0.104418	0.215435	0.645087	0.440112	0.300519	0.193397	0.168652
10465|PPIH	peptidylprolyl isomerase H (cyclophilin H)	11.2048	10.7418	10.7282	10.7761	10.6701	10.7275	10.5779	10.7081	10.7208	10.7091	10.7807	10.8164	10.8927	10.6295	10.7507	10.694	10.8098	0.0530577	10.7063	0.0261543	0.10345	0.0591538	0.130903	10.7668	0.0474293	10.7492	0.0474293	0.0175908	0.0741552	0.820381	10.8628	0.0829033	10.7568	0.0829033	10.6709	0.0460999	10.7417	0.0460999	0.19186	0.0948586	0.089579	0.0150395	0.0948586	0.879228	0.106001	0.127402	0.437254	-0.0708193
10466|COG5	component of oligomeric golgi complex 5	10.8837	11.106	10.7438	11.016	11.0338	11.0913	10.7914	10.9147	10.7716	10.8021	10.7863	10.899	10.9402	10.7678	10.8714	10.8076	10.8761	0.0477582	10.9023	0.0349262	-0.0261899	0.0591666	0.673532	10.9476	0.0402005	10.8308	0.0402005	0.116833	0.0544394	0.0755113	10.9374	0.0594682	10.8148	0.0594682	10.9578	0.0541097	10.8467	0.0541097	-0.0204159	0.0804011	0.80803	-0.0319639	0.0804011	0.704716	0.122606	0.0708695	0.134349	0.111059
10467|ZNHIT1	zinc finger, HIT-type containing 1	11.4229	11.0403	10.9439	11.0346	11.0641	10.9185	10.9542	10.9454	11.0614	11.0807	11.0443	11.0969	11.0606	10.95	11.0044	10.8533	11.0906	0.053075	10.9688	0.0352117	0.121797	0.0636932	0.104382	11.0405	0.0424919	11.0189	0.0424919	0.0215455	0.056262	0.714958	11.1104	0.0757169	11.0708	0.0757169	10.9706	0.03859	10.9671	0.03859	0.139859	0.0849838	0.150924	0.103736	0.0849838	0.268008	0.0396072	0.108002	0.726408	0.00348369
10468|FST	follistatin	2.31724	2.2759	2.23242	2.33927	2.45806	2.4373	2.24019	2.36216	2.30183	2.21598	2.29871	2.28819	2.37596	2.31354	2.34037	2.2985	2.28369	0.0166432	2.35326	0.0274592	-0.0695678	0.0321092	0.0734053	2.33282	0.0214563	2.30414	0.0214563	0.0286811	0.0284691	0.352606	2.29121	0.0219958	2.27618	0.0219958	2.37443	0.0368466	2.33209	0.0368466	-0.0832224	0.0429126	0.100533	-0.0559132	0.0429126	0.240357	0.0150265	0.0287625	0.620088	0.0423357
10469|TIMM44	translocase of inner mitochondrial membrane 44 homolog (yeast)	9.84901	9.71124	10.1234	9.76431	9.82915	9.61835	9.95908	9.97148	10.006	9.97736	10.0933	10.0406	10.0002	9.92169	9.86593	9.8128	9.94565	0.0569619	9.87233	0.0344794	0.0733217	0.0665844	0.31302	9.85325	0.046562	9.96473	0.046562	-0.111479	0.0651045	0.137679	9.86199	0.0671528	10.0293	0.0671528	9.84451	0.0645181	9.90014	0.0645181	0.0174739	0.093124	0.857343	0.12917	0.093124	0.214751	-0.167327	0.0711294	0.0568691	-0.0556314
10471|PFDN6	prefoldin subunit 6	10.5385	10.1178	10.518	10.2722	9.94494	10.1014	10.4602	10.1223	10.6534	10.5363	10.6512	10.6725	10.4438	10.524	10.4776	10.3538	10.495	0.0625449	10.3035	0.0603016	0.191501	0.0868801	0.0696975	10.2594	0.055107	10.5391	0.055107	-0.279673	0.0678158	0.00618841	10.3616	0.0749403	10.6284	0.0749403	10.1572	0.0808151	10.4498	0.0808151	0.204424	0.110214	0.113037	0.178579	0.110214	0.156297	-0.26675	0.0825634	0.0178914	-0.292595
10473|HMGN4	high mobility group nucleosomal binding domain 4	12.5261	12.3131	12.0292	12.3276	12.3465	12.2986	12.2432	12.3787	12.295	12.351	12.3755	12.5052	12.5345	12.3604	12.3437	12.3409	12.3403	0.0498637	12.3558	0.0313274	-0.0154653	0.058888	0.801626	12.3079	0.0439981	12.3883	0.0439981	-0.0804193	0.0653876	0.264773	12.299	0.078831	12.3817	0.078831	12.3167	0.0391024	12.3949	0.0391024	-0.0177313	0.0879962	0.846965	-0.0131994	0.0879962	0.88568	-0.0826853	0.122114	0.523566	-0.0781534
10474|TADA3	transcriptional adaptor 3	11.3737	11.0931	11.4162	11.3198	11.206	11.0345	11.3797	11.3451	11.4991	11.5599	11.5466	11.5202	11.4521	11.4798	11.48	11.5184	11.4161	0.0325584	11.3619	0.0423797	0.0541278	0.0534424	0.35023	11.271	0.0382575	11.507	0.0382575	-0.235972	0.054758	0.00504095	11.3007	0.0517765	11.5314	0.0517765	11.2413	0.0563358	11.4826	0.0563358	0.0593809	0.0765149	0.467188	0.0488748	0.0765149	0.546572	-0.230719	0.0805174	0.0285967	-0.241225
10475|TRIM38	tripartite motif containing 38	12.4119	12.6054	12.4433	12.4295	12.4451	12.5535	12.3919	12.4316	12.4029	12.5367	12.3691	12.4818	12.337	12.4908	12.449	12.5418	12.4601	0.0387397	12.4551	0.0300005	0.00497364	0.0489979	0.922455	12.464	0.0285795	12.4511	0.0285795	0.0129079	0.0294338	0.676344	12.4725	0.0414816	12.4476	0.0414816	12.4556	0.0393246	12.4546	0.0393246	0.0169571	0.0571589	0.776723	-0.00700982	0.0571589	0.906399	0.0248914	0.0296619	0.433529	0.000924449
10476|ATP5H	ATP synthase, H+ transporting, mitochondrial Fo complex, subunit d	12.3628	11.6517	11.483	11.5819	11.488	11.5577	11.7382	11.6244	11.6421	11.5779	11.7104	11.827	11.8183	11.5588	11.7236	11.5334	11.7296	0.0939509	11.6303	0.0392369	0.0993043	0.101815	0.367059	11.686	0.0794932	11.6739	0.0794932	0.0120221	0.122108	0.924778	11.7699	0.14681	11.6893	0.14681	11.6021	0.0610204	11.6585	0.0610204	0.167802	0.158986	0.331853	0.0308064	0.158986	0.852751	0.08052	0.225623	0.733398	-0.0564758
10477|UBE2E3	ubiquitin-conjugating enzyme E2E 3	9.99767	9.79016	9.61411	9.92302	9.79235	9.79416	9.66247	9.69977	9.89578	9.77484	9.85929	9.84633	9.83243	9.9185	9.90824	9.87642	9.83765	0.0477326	9.81054	0.0164277	0.0271079	0.0504804	0.610588	9.78421	0.0339152	9.86398	0.0339152	-0.0797642	0.0453067	0.128799	9.83124	0.0621347	9.84406	0.0621347	9.73719	0.0272074	9.8839	0.0272074	0.0940556	0.0678304	0.214878	-0.0398398	0.0678304	0.578389	-0.0128164	0.0795567	0.877304	-0.146712
10478|SLC25A17		9.90587	9.69906	9.36306	9.23218	9.18597	9.32087	9.36447	9.44849	9.50899	9.65615	9.6252	9.54481	9.39469	9.36343	9.58238	9.41429	9.56691	0.0758998	9.38432	0.0416009	0.18259	0.0865529	0.0794198	9.44	0.0615585	9.51124	0.0615585	-0.0712483	0.0875578	0.446883	9.55004	0.111596	9.58379	0.111596	9.32995	0.0520007	9.4387	0.0520007	0.220093	0.123117	0.124052	0.145086	0.123117	0.283235	-0.0337448	0.163621	0.843425	-0.108752
10479|SLC9A6	solute carrier family 9, subfamily A (NHE6, cation proton antiporter 6), member 6	9.04966	9.14537	9.05529	9.05331	9.2809	9.23071	9.10669	9.14212	9.01725	9.12795	9.10167	9.04966	9.09423	9.17546	9.13209	9.23707	9.07502	0.0225332	9.17491	0.0188233	-0.0998878	0.0293609	0.014459	9.13301	0.0214996	9.11692	0.0214996	0.0160853	0.0314146	0.626922	9.07591	0.0240997	9.07413	0.0240997	9.19011	0.035611	9.15971	0.035611	-0.114197	0.0429993	0.0377352	-0.0855783	0.0429993	0.0936866	0.00177583	0.0170938	0.920644	0.0303949
1047|CLGN	calmegin	6.40576	5.38531	5.1773	5.40327	5.07016	5.6184	5.61867	5.25386	5.45601	5.14005	5.81377	5.56529	5.32382	5.49972	5.64269	5.41877	5.54334	0.139861	5.43076	0.0999985	0.112581	0.171932	0.536876	5.49159	0.121901	5.48251	0.121901	0.00907773	0.172855	0.959822	5.59291	0.218572	5.49378	0.218572	5.39027	0.108008	5.47125	0.108008	0.202634	0.243802	0.437712	0.0225281	0.243802	0.929386	0.0991307	0.335933	0.777869	-0.0809752
10480|EIF3M	eukaryotic translation initiation factor 3, subunit M	14.1209	13.4835	12.8076	13.1077	13.2603	13.2434	13.1458	13.2385	12.9554	13.0642	13.1346	13.1247	13.3366	12.9421	13.1997	13.1055	13.2248	0.12136	13.184	0.0425304	0.0408348	0.128597	0.761592	13.301	0.105684	13.1079	0.105684	0.193113	0.167748	0.293446	13.3799	0.202256	13.0697	0.202256	13.222	0.061391	13.146	0.061391	0.157922	0.211368	0.483217	-0.0762525	0.211368	0.730642	0.3102	0.3236	0.374781	0.0760257
10482|NXF1	nuclear RNA export factor 1	12.621	12.8698	13.0498	12.7871	12.9702	12.7245	12.8433	12.9611	12.6849	12.6875	12.6576	12.4724	12.5592	12.5542	12.5972	12.7877	12.7287	0.0529492	12.7497	0.0490166	-0.0209155	0.0721543	0.781671	12.8533	0.0460948	12.6251	0.0460948	0.22824	0.0573818	0.00730353	12.8319	0.0728109	12.6256	0.0728109	12.8747	0.0565463	12.6246	0.0565463	-0.0428301	0.0921895	0.658607	0.000999138	0.0921895	0.991704	0.206325	0.0999562	0.0845687	0.250155
10483|SEC23B	Sec23 homolog B (S. cerevisiae)	10.8568	10.8424	10.9292	11.0016	10.92	10.852	10.7574	10.6668	11.0735	10.9228	11.088	11.0426	10.9767	10.9486	11.0661	10.9796	10.9696	0.0314471	10.8959	0.0262997	0.073722	0.040995	0.122237	10.8533	0.0284011	11.0122	0.0284011	-0.158967	0.0393179	0.00677872	10.9075	0.0371042	11.0317	0.0371042	10.799	0.043009	10.9928	0.043009	0.108478	0.0568022	0.104743	0.0389657	0.0568022	0.518335	-0.124211	0.0393855	0.0197214	-0.193724
10484|SEC23A	Sec23 homolog A (S. cerevisiae)	11.2361	11.2255	10.9529	11.1228	11.2872	11.2623	11.1493	11.1785	11.0441	10.9545	11.1148	11.1814	11.2196	11.1338	11.1626	11.2024	11.104	0.0269755	11.1994	0.0201777	-0.0953961	0.033687	0.0298857	11.1768	0.0318887	11.1266	0.0318887	0.0501806	0.0541547	0.389877	11.1343	0.057765	11.0737	0.057765	11.2193	0.0270324	11.1796	0.0270324	-0.0849556	0.0637773	0.231201	-0.105837	0.0637773	0.148091	0.0606211	0.102159	0.574586	0.0397401
10486|CAP2	CAP, adenylate cyclase-associated protein, 2 (yeast)	1.79144	1.75255	1.64656	1.76685	1.67843	1.66946	1.71599	1.66744	1.6865	1.78868	1.66204	1.73943	1.77723	1.78745	1.8358	1.6849	1.72926	0.0258098	1.72709	0.0203662	0.0021676	0.0328774	0.949576	1.71109	0.0191709	1.74525	0.0191709	-0.0341635	0.0197275	0.134026	1.73935	0.0301571	1.71916	0.0301571	1.68283	0.023678	1.77135	0.023678	0.0565196	0.0383419	0.190894	-0.0521844	0.0383419	0.222402	0.0201885	0.0311967	0.541496	-0.0885155
10487|CAP1	CAP, adenylate cyclase-associated protein 1 (yeast)	14.8863	14.6878	14.6556	14.7778	14.6626	14.7016	14.6364	14.6754	14.8462	14.8077	14.8216	14.9187	14.7832	14.769	14.9051	14.7898	14.8002	0.0331845	14.7404	0.0104522	0.0598238	0.0347917	0.136321	14.7104	0.0236011	14.8302	0.0236011	-0.119734	0.0318996	0.00947102	14.7519	0.0405324	14.8486	0.0405324	14.669	0.0241902	14.8118	0.0241902	0.0828806	0.0472022	0.129635	0.0367671	0.0472022	0.465624	-0.0966773	0.0465474	0.0830828	-0.142791
10488|CREB3	cAMP responsive element binding protein 3	9.85281	9.79606	10.1153	9.85404	9.75691	9.71685	10.0629	9.9455	10.0824	10.0231	10.0925	10.1407	10.0193	10.0046	10.086	10.0242	9.99462	0.0407315	9.95203	0.0487165	0.0425942	0.0635009	0.527332	9.88755	0.0397189	10.0591	0.0397189	-0.171549	0.0477284	0.011445	9.90456	0.053392	10.0847	0.053392	9.87054	0.0588188	10.0335	0.0588188	0.0340202	0.0794378	0.683407	0.0511682	0.0794378	0.543315	-0.180123	0.0690406	0.0401774	-0.162975
10489|LRRC41	leucine rich repeat containing 41	11.3705	11.2105	11.3207	11.2095	11.1883	11.0973	11.3969	11.3765	11.4361	11.3424	11.401	11.345	11.3177	11.3237	11.3748	11.3393	11.3294	0.0315916	11.3018	0.0417653	0.0276352	0.0523676	0.616634	11.2713	0.0309007	11.36	0.0309007	-0.0887038	0.0328183	0.0354402	11.2778	0.0328247	11.3811	0.0328247	11.2648	0.0523636	11.3389	0.0523636	0.0130271	0.0618014	0.840028	0.0422433	0.0618014	0.51978	-0.103312	0.017825	0.00115569	-0.0740957
10490|VTI1B	vesicle transport through interaction with t-SNAREs 1B	9.63165	9.6808	9.89664	9.9591	9.70742	9.80055	9.721	9.71463	9.85342	9.86345	9.84073	9.93455	9.88206	9.86115	9.77373	9.81655	9.83254	0.0466529	9.78463	0.018234	0.0479103	0.0500896	0.375759	9.76398	0.0314414	9.8532	0.0314414	-0.0892287	0.0380168	0.0572859	9.79205	0.0585428	9.87304	0.0585428	9.7359	0.0229561	9.83337	0.0229561	0.0561503	0.0628828	0.406278	0.0396703	0.0628828	0.551389	-0.0809887	0.0707324	0.295818	-0.0974687
10491|CRTAP	cartilage associated protein	9.70822	9.98686	10.0126	10.0879	9.98434	10.0993	9.95924	9.86229	9.82883	9.83243	9.78215	9.65162	9.82204	9.92477	9.81954	9.84955	9.86132	0.0320367	9.91513	0.0337917	-0.0538119	0.0465642	0.291761	9.96259	0.0381776	9.81387	0.0381776	0.148723	0.0605136	0.0492751	9.94888	0.0658912	9.77376	0.0658912	9.97629	0.0385808	9.85397	0.0385808	-0.0274103	0.0763553	0.731901	-0.0802135	0.0763553	0.333934	0.175124	0.115157	0.179142	0.122321
10492|SYNCRIP	synaptotagmin binding, cytoplasmic RNA interacting protein	12.3152	12.3327	12.15	12.257	12.3494	12.3884	12.184	12.3392	12.287	12.3162	12.2885	12.3523	12.368	12.2708	12.3432	12.2021	12.2874	0.0232718	12.3056	0.0230673	-0.018254	0.032767	0.59762	12.2895	0.0258979	12.3035	0.0258979	-0.014019	0.0401138	0.738668	12.2637	0.0310886	12.311	0.0310886	12.3152	0.0414282	12.296	0.0414282	-0.0515033	0.0517957	0.358444	0.0149952	0.0517957	0.781937	-0.0472682	0.0412273	0.295234	0.0192303
10493|VAT1	vesicle amine transport 1	10.672	11.0433	11.0936	11.2223	11.009	10.8675	10.8815	10.87	10.8023	11.0628	10.7718	10.6948	10.9743	10.9277	10.7292	10.7498	10.9204	0.0663262	10.8761	0.0439793	0.0442357	0.0795823	0.598415	10.9574	0.0562731	10.8391	0.0562731	0.11833	0.0795819	0.187601	11.0078	0.100824	10.8329	0.100824	10.907	0.0500115	10.8452	0.0500115	0.100797	0.112546	0.404961	-0.0123253	0.112546	0.916366	0.17489	0.151873	0.293314	0.0617686
10494|STK25	serine/threonine kinase 25	11.892	11.762	11.8831	11.8052	11.7489	11.5416	11.9037	11.8417	11.9049	11.9386	11.9465	11.8694	11.7983	11.8278	11.8508	11.9555	11.8752	0.0186209	11.8085	0.0494868	0.0666492	0.0528742	0.254282	11.7973	0.0330203	11.8865	0.0330203	-0.0891863	0.0395686	0.0650856	11.8356	0.0254161	11.9148	0.0254161	11.759	0.0609539	11.8581	0.0609539	0.0765478	0.0660406	0.290455	0.0567505	0.0660406	0.423158	-0.0792877	0.034597	0.0617954	-0.099085
10495|ENOX2	ecto-NOX disulfide-thiol exchanger 2	8.45907	8.45841	8.59587	8.59661	8.80407	8.66789	8.23846	8.40888	8.56465	8.49366	8.57019	8.58505	8.63018	8.48367	8.43111	8.54897	8.54044	0.027866	8.52665	0.0805113	0.0137846	0.0851974	0.876777	8.52866	0.0499824	8.53844	0.0499824	-0.00977846	0.0522911	0.857823	8.52749	0.0315477	8.55339	0.0315477	8.52982	0.0948562	8.52348	0.0948562	-0.00233364	0.0999648	0.982132	0.0299029	0.0999648	0.774928	-0.0258967	0.02958	0.41498	0.00633982
10497|UNC13B	unc-13 homolog B (C. elegans)	7.1933	7.47211	7.7255	7.944	7.28761	7.51211	7.54207	7.25957	7.4697	7.39981	7.26386	7.32235	7.3972	7.57709	7.43516	7.27108	7.47383	0.0629275	7.41024	0.0644179	0.0635931	0.090053	0.506561	7.49203	0.0685957	7.39203	0.0685957	0.100004	0.103499	0.371243	7.58373	0.118851	7.36393	0.118851	7.40034	0.0685278	7.42013	0.0685278	0.183387	0.137191	0.229765	-0.0562011	0.137191	0.696283	0.219798	0.201649	0.317541	-0.0197906
10498|CARM1	coactivator-associated arginine methyltransferase 1	11.0249	11.1076	11.3806	11.236	11.4357	11.0724	11.2171	11.2091	11.2575	11.1896	11.2352	11.1307	11.2186	11.2433	11.2469	11.2347	11.1952	0.0386499	11.2347	0.0349117	-0.0394703	0.0520831	0.47725	11.2104	0.0395367	11.2195	0.0395367	-0.009117	0.0594976	0.883238	11.1873	0.0584074	11.2032	0.0584074	11.2336	0.0533027	11.2358	0.0533027	-0.0463312	0.0790734	0.579283	-0.0326094	0.0790734	0.694381	-0.0159779	0.087581	0.861249	-0.00225611
10499|NCOA2	nuclear receptor coactivator 2	10.1105	10.886	10.8034	10.6443	11.0525	10.9388	10.6904	10.7598	10.6739	10.7065	10.503	10.6654	10.7209	10.7722	10.7797	10.7871	10.6241	0.0842664	10.8127	0.0352012	-0.188563	0.0913234	0.0844955	10.7357	0.070265	10.7011	0.070265	0.0346225	0.106812	0.75683	10.611	0.127345	10.6372	0.127345	10.8604	0.0594296	10.765	0.0594296	-0.249367	0.14053	0.126339	-0.127759	0.14053	0.398332	-0.0261816	0.190955	0.89543	0.0954266
104|ADARB1	adenosine deaminase, RNA-specific, B1	9.18019	9.1658	9.39825	8.95259	9.82266	9.06326	9.51301	9.73586	9.56467	9.41819	9.14232	9.13189	9.26614	9.08269	9.62597	9.50722	9.24424	0.0708261	9.4521	0.127392	-0.207866	0.145757	0.203728	9.35395	0.0889485	9.34238	0.0889485	0.0115686	0.101991	0.913392	9.17421	0.0991093	9.31426	0.0991093	9.5337	0.147732	9.3705	0.147732	-0.359492	0.177897	0.0898021	-0.0562395	0.177897	0.762609	-0.140058	0.138655	0.351426	0.163195
10500|SEMA6C	sema domain, transmembrane domain (TM), and cytoplasmic domain, (semaphorin) 6C	5.13222	4.96735	5.16614	5.10121	5.10823	4.93404	5.31514	5.20138	5.24657	5.17159	5.05754	5.22726	5.01238	5.13006	4.9934	4.90121	5.13373	0.0268292	5.07448	0.0272416	0.0592533	0.0382349	0.172185	5.11571	0.039369	5.0925	0.039369	0.0232127	0.0688314	0.747421	5.09173	0.0430096	5.17574	0.0430096	5.1397	0.0659534	5.00926	0.0659534	-0.0479686	0.078738	0.56472	0.166475	0.078738	0.0789033	-0.0840092	0.0672315	0.257997	0.130435
10501|SEMA6B	sema domain, transmembrane domain (TM), and cytoplasmic domain, (semaphorin) 6B	7.67117	7.21191	5.87948	7.24963	6.7611	6.72817	6.54686	7.55191	8.23863	7.93592	5.82149	7.6046	7.33876	7.40258	6.28651	7.84578	7.2016	0.463901	7.05771	0.261739	0.143897	0.532645	0.796093	6.95003	0.274738	7.30928	0.274738	-0.359256	0.134956	0.0374232	7.00305	0.471579	7.40016	0.471579	6.89701	0.282024	7.21841	0.282024	0.106036	0.549476	0.853344	0.181758	0.549476	0.752054	-0.397117	0.169502	0.0576198	-0.321395
10505|SEMA4F	sema domain, immunoglobulin domain (Ig), transmembrane domain (TM) and short cytoplasmic domain, (semaphorin) 4F	7.84201	7.88478	8.19465	8.24182	8.14802	8.18989	8.79391	8.33752	7.94969	7.87189	7.69239	7.77693	7.74609	8.11039	8.33004	7.96816	7.93177	0.0293055	8.203	0.128996	-0.271234	0.132283	0.0861944	8.20408	0.0796224	7.9307	0.0796224	0.273379	0.0886568	0.0215643	8.04082	0.0830557	7.82272	0.0830557	8.36734	0.13587	8.03867	0.13587	-0.326522	0.159245	0.0861895	-0.215945	0.159245	0.22389	0.218091	0.155428	0.210141	0.328668
10507|SEMA4D	sema domain, immunoglobulin domain (Ig), transmembrane domain (TM) and short cytoplasmic domain, (semaphorin) 4D	13.161	13.5378	13.7139	13.4151	13.7448	13.3388	13.4551	13.6065	13.6456	13.7056	13.5596	13.4485	13.3609	13.5163	13.4717	13.6055	13.5234	0.0614652	13.5124	0.0408221	0.010926	0.0737863	0.887133	13.4966	0.0581238	13.5392	0.0581238	-0.0425844	0.0898282	0.652213	13.4569	0.0911339	13.5898	0.0911339	13.5363	0.0721674	13.4886	0.0721674	-0.0793673	0.116248	0.520244	0.101219	0.116248	0.417378	-0.132878	0.134572	0.361572	0.047709
10509|SEMA4B	sema domain, immunoglobulin domain (Ig), transmembrane domain (TM) and short cytoplasmic domain, (semaphorin) 4B	11.9833	12.2469	12.6072	12.0071	12.3545	12.0296	11.8873	12.3198	12.2536	12.3595	12.1963	11.993	12.1194	12.309	12.0207	12.3012	12.2059	0.0902931	12.1677	0.0768438	0.0381724	0.118566	0.758411	12.1795	0.0747981	12.1941	0.0747981	-0.0146324	0.0912208	0.877825	12.2111	0.115974	12.2006	0.115974	12.1478	0.0944934	12.1876	0.0944934	0.0633112	0.149596	0.686889	0.0130335	0.149596	0.933407	0.0105064	0.145564	0.944806	-0.0397713
10512|SEMA3C	sema domain, immunoglobulin domain (Ig), short basic domain, secreted, (semaphorin) 3C	4.50938	4.52571	4.29988	4.59833	4.20547	4.95217	4.79296	4.34631	4.62789	4.53314	4.30318	4.5824	4.45082	4.64659	4.63097	4.1698	4.49749	0.0665261	4.52439	0.135477	-0.0268975	0.150929	0.864421	4.52878	0.0815157	4.4931	0.0815157	0.0356794	0.061641	0.583766	4.48333	0.0682503	4.51165	0.0682503	4.57423	0.148058	4.47455	0.148058	-0.090901	0.163031	0.597311	0.037106	0.163031	0.827514	-0.028324	0.0304886	0.388733	0.0996829
10513|APPBP2	amyloid beta precursor protein (cytoplasmic tail) binding protein 2	10.7013	10.878	10.5075	10.6812	10.8226	10.825	10.7404	10.6924	10.5198	10.6107	10.6427	10.6469	10.6451	10.6384	10.5942	10.6613	10.6485	0.0368079	10.7024	0.0176337	-0.0539342	0.0408139	0.234498	10.731	0.0313683	10.6199	0.0313683	0.11116	0.0476456	0.0583954	10.692	0.0574835	10.605	0.0574835	10.7701	0.0251301	10.6348	0.0251301	-0.0781105	0.0627365	0.259532	-0.0297579	0.0627365	0.652034	0.0869839	0.0883069	0.362654	0.135337
10514|MYBBP1A	MYB binding protein (P160) 1a	10.9099	10.9053	11.3578	11.0725	11.2134	10.8333	10.9961	11.0259	11.1072	11.1045	11.1423	10.9471	11.0192	11.0578	10.9642	10.9458	11.0683	0.0605987	11.007	0.0375203	0.0613655	0.071274	0.422316	11.0393	0.0498857	11.036	0.0498857	0.00324815	0.0698165	0.964402	11.0614	0.0811782	11.0753	0.0811782	11.0172	0.0580037	10.9968	0.0580037	0.0441906	0.0997714	0.673346	0.0785404	0.0997714	0.461117	-0.0139267	0.108031	0.901638	0.020423
10516|FBLN5	fibulin 5	7.07108	7.24168	7.18404	7.59764	7.47525	7.33659	6.91566	7.34075	6.84028	7.36154	7.10893	7.57367	7.633	7.28519	7.13529	7.17549	7.24736	0.133116	7.28715	0.108457	-0.0397952	0.171706	0.824424	7.27034	0.0905602	7.26417	0.0905602	0.00616428	0.0576339	0.918311	7.27361	0.137945	7.2211	0.137945	7.26706	0.11737	7.30724	0.11737	0.00654533	0.18112	0.972345	-0.0861356	0.18112	0.651199	0.0525048	0.0723552	0.495369	-0.0401762
10517|FBXW10	F-box and WD repeat domain containing 10	2.51428	2.27701	2.33039	2.18895	2.22982	2.37306	2.38157	2.38725	2.367	2.2675	2.27841	2.33626	2.3542	2.33865	2.29425	2.2095	2.31997	0.0412028	2.32104	0.0154195	-0.00106229	0.0439936	0.981519	2.33529	0.0311537	2.30572	0.0311537	0.0295708	0.0441224	0.527669	2.32766	0.0513824	2.31229	0.0513824	2.34292	0.0352431	2.29915	0.0352431	-0.0152672	0.0623075	0.814599	0.0131426	0.0623075	0.839922	0.0153659	0.0613995	0.810734	0.0437757
10518|CIB2	calcium and integrin binding family member 2	5.34723	5.44135	5.57482	5.30244	5.23	5.41964	5.4125	5.39325	5.46478	5.43528	5.59908	5.2585	5.72343	5.49767	5.73696	5.64016	5.42793	0.0629945	5.5067	0.0257158	-0.0787687	0.0680413	0.291	5.39016	0.0411917	5.54448	0.0411917	-0.154326	0.0464478	0.0159532	5.41646	0.0653113	5.43941	0.0653113	5.36385	0.0502141	5.64956	0.0502141	0.0526105	0.0823834	0.546667	-0.210148	0.0823834	0.0434406	-0.0229473	0.0344818	0.530474	-0.285706
10519|CIB1	calcium and integrin binding 1 (calmyrin)	11.6072	11.2988	11.2835	11.4123	11.2979	11.2033	11.3637	11.429	11.4411	11.4222	11.3419	11.4661	11.4623	11.3878	11.4101	11.4241	11.4092	0.0463689	11.3723	0.0275449	0.0368829	0.0539333	0.519586	11.362	0.033282	11.4195	0.033282	-0.0575049	0.0390124	0.190915	11.4005	0.0561119	11.4179	0.0561119	11.3235	0.0358081	11.4211	0.0358081	0.077001	0.066564	0.291327	-0.00323524	0.066564	0.962813	-0.0173868	0.0631972	0.792453	-0.097623
1051|CEBPB	CCAAT/enhancer binding protein (C/EBP), beta	9.71932	9.81769	9.76223	10.113	10.0608	9.73606	9.94183	9.92454	9.88358	9.84342	9.71757	9.70984	9.90296	9.86905	9.65774	9.55697	9.82083	0.0356188	9.83124	0.0521959	-0.0104168	0.0631911	0.874478	9.88443	0.0515999	9.76764	0.0515999	0.116789	0.081591	0.202275	9.85305	0.0701838	9.7886	0.0701838	9.91581	0.0756599	9.74668	0.0756599	-0.0627558	0.1032	0.565414	0.0419221	0.1032	0.69867	0.0644505	0.120947	0.613266	0.169128
10520|ZNF211	zinc finger protein 211	8.9899	9.16767	8.93711	8.92326	9.06245	9.05488	8.76563	9.15712	8.64378	8.85186	8.74186	8.78161	8.92284	8.85259	8.76042	8.73695	8.87963	0.0439971	8.91411	0.0513548	-0.034478	0.0676244	0.628365	9.00725	0.0419335	8.78649	0.0419335	0.220764	0.0496046	0.00432697	9.00448	0.0502539	8.75478	0.0502539	9.01002	0.0671432	8.8182	0.0671432	-0.00553692	0.083867	0.949507	-0.0634192	0.083867	0.478165	0.249705	0.0485679	0.0021332	0.191822
10521|DDX17	DEAD (Asp-Glu-Ala-Asp) box helicase 17	15.0032	15.231	15.1336	15.1123	15.2306	15.2417	15.0427	15.1368	14.9561	15.0286	15.0342	14.9784	14.938	15.0073	14.9787	15.1174	15.0597	0.0317698	15.0867	0.0271399	-0.0269688	0.0417839	0.542525	15.1415	0.0278052	15.0048	0.0278052	0.136649	0.0366962	0.00980841	15.12	0.0357034	14.9993	0.0357034	15.1629	0.0426354	15.0104	0.0426354	-0.0428983	0.0556103	0.469745	-0.0110393	0.0556103	0.849201	0.120719	0.0325831	0.0100291	0.152578
10522|DEAF1	DEAF1 transcription factor	9.93018	9.94584	10.2915	10.2262	9.98732	9.74719	9.96802	10.2138	10.2237	10.1544	10.2538	10.2261	9.89619	9.99736	9.93686	10.2471	10.1565	0.0547678	9.99923	0.0790925	0.157231	0.0962036	0.153301	10.0388	0.0553339	10.1169	0.0553339	-0.0781792	0.0547013	0.202878	10.0984	0.0678739	10.2145	0.0678739	9.97908	0.08741	10.0194	0.08741	0.119343	0.110668	0.322295	0.19512	0.110668	0.128341	-0.116068	0.0801837	0.197905	-0.0402906
10523|CHERP	calcium homeostasis endoplasmic reticulum protein	10.9887	11.0427	11.3521	11.188	11.2786	11.008	11.171	11.3121	11.2289	11.1657	11.2695	11.0982	11.0687	11.2095	11.1602	11.2809	11.1667	0.0487995	11.1861	0.0395279	-0.019378	0.0628	0.768084	11.1676	0.0428822	11.1852	0.0428822	-0.0175585	0.0584097	0.773857	11.1429	0.0633976	11.1906	0.0633976	11.1924	0.0577605	11.1798	0.0577605	-0.0495423	0.0857644	0.584507	0.0107863	0.0857644	0.904025	-0.0477228	0.080941	0.576971	0.0126058
10524|KAT5	K(lysine) acetyltransferase 5	10.0704	10.0414	9.88403	9.97704	9.95558	9.83734	9.85105	9.86396	10.0059	10.0111	10.001	9.89205	9.92222	9.92899	10.0312	10.0734	9.98537	0.0272006	9.93297	0.0179317	0.0523938	0.0325794	0.158919	9.9351	0.0241121	9.98323	0.0241121	-0.0481304	0.0355548	0.224601	9.99323	0.0355039	9.97751	0.0355039	9.87698	0.032635	9.98896	0.032635	0.116244	0.0482241	0.0525377	-0.011457	0.0482241	0.820113	0.0157204	0.0456355	0.742241	-0.111981
10525|HYOU1	hypoxia up-regulated 1	11.8565	11.8239	12.184	11.9276	12.0326	11.9289	12.1214	11.9824	12.2004	12.0382	12.1091	12.1463	12.0081	12.1731	12.1249	12.0322	12.0358	0.0440548	12.0504	0.0259115	-0.0146583	0.05111	0.783913	11.9822	0.0370744	12.104	0.0370744	-0.121878	0.0537199	0.0637747	11.948	0.0625152	12.1235	0.0625152	12.0163	0.0398736	12.0846	0.0398736	-0.0682724	0.0741489	0.392698	0.0389558	0.0741489	0.618165	-0.175492	0.088709	0.0952489	-0.0682643
10526|IPO8	importin 8	11.7443	11.845	11.7574	11.8581	11.8506	11.8504	11.6016	11.7076	11.6631	11.73	11.6923	11.7603	11.6353	11.6844	11.6333	11.6853	11.7563	0.0250402	11.7061	0.033004	0.0502447	0.041428	0.270778	11.7769	0.0254774	11.6855	0.0254774	0.0913987	0.0296667	0.0216395	11.8012	0.0256109	11.7114	0.0256109	11.7526	0.0440508	11.6596	0.0440508	0.048641	0.0509548	0.376645	0.0518485	0.0509548	0.348159	0.0897949	0.0107521	0.00016017	0.0930025
10528|NOP56	NOP56 ribonucleoprotein	12.0995	12.1317	12.5764	12.1185	12.3073	12.0421	12.1276	12.2093	12.1711	12.1113	12.1616	12.0316	12.0596	12.058	12.008	12.1247	12.1752	0.0658618	12.1171	0.0339229	0.058133	0.0740847	0.462487	12.2016	0.0475094	12.0907	0.0475094	0.110813	0.0594981	0.111841	12.2315	0.0844815	12.1189	0.0844815	12.1716	0.0434908	12.0626	0.0434908	0.0599411	0.0950188	0.551406	0.0563249	0.0950188	0.574977	0.112622	0.105818	0.328139	0.109005
10529|NEBL	nebulette	7.70791	7.00143	5.95808	6.66606	6.0037	7.33426	7.23946	6.46284	6.42344	6.34465	6.45627	6.61998	6.89151	6.72768	6.13294	6.48278	6.64723	0.175459	6.6594	0.134923	-0.0121691	0.221337	0.957939	6.79672	0.181823	6.50991	0.181823	0.286811	0.288528	0.358582	6.83337	0.260403	6.46108	0.260403	6.76006	0.253829	6.55873	0.253829	0.0733046	0.363647	0.846904	-0.0976429	0.363647	0.7973	0.372285	0.384831	0.370706	0.201337
1052|CEBPD	CCAAT/enhancer binding protein (C/EBP), delta	8.41387	8.35872	8.43799	8.76292	8.42546	8.4517	8.48204	8.29303	8.5067	8.5271	8.3697	8.29051	8.37126	8.61445	8.34676	8.09354	8.45844	0.0256352	8.38478	0.0705477	0.0736609	0.0750609	0.364319	8.45322	0.0554548	8.39	0.0554548	0.0632139	0.0816505	0.468212	8.49338	0.0759415	8.4235	0.0759415	8.41306	0.0808321	8.3565	0.0808321	0.0803185	0.11091	0.49621	0.0670033	0.11091	0.567885	0.0698715	0.142968	0.642387	0.0565563
10531|PITRM1	pitrilysin metallopeptidase 1	11.3266	11.5505	11.7951	11.5696	11.7808	11.5715	11.4856	11.4617	11.5252	11.555	11.537	11.3934	11.5136	11.5451	11.4531	11.5745	11.5315	0.0518125	11.5482	0.0376815	-0.016704	0.0640658	0.803017	11.5677	0.0453727	11.5121	0.0453727	0.0555778	0.0642673	0.420379	11.5605	0.0725422	11.5026	0.0725422	11.5749	0.0545192	11.5216	0.0545192	-0.014444	0.0907453	0.878757	-0.018964	0.0907453	0.841377	0.0578378	0.101545	0.589635	0.0533178
10533|ATG7	autophagy related 7	8.45841	8.58611	8.72254	8.71233	8.54644	8.31666	8.48987	8.46251	8.66443	8.68131	8.68219	8.58379	8.76432	8.64311	8.56369	8.55163	8.63639	0.0290344	8.54228	0.0389062	0.0941093	0.0485457	0.100641	8.53686	0.0339102	8.64181	0.0339102	-0.104951	0.0473596	0.0685701	8.61985	0.0469372	8.65293	0.0469372	8.45387	0.0489542	8.63069	0.0489542	0.165978	0.0678205	0.0499729	0.0222408	0.0678205	0.754101	-0.0330826	0.0737592	0.66952	-0.17682
10534|SSSCA1	Sjogren syndrome/scleroderma autoantigen 1	9.75285	9.62996	9.74416	9.50389	9.61908	9.2936	9.6179	9.67186	9.63387	9.57532	9.61423	9.56504	9.71656	9.45765	9.57819	9.54489	9.62742	0.0368375	9.56247	0.0641489	0.0649501	0.0739736	0.413708	9.60416	0.0419323	9.58572	0.0419323	0.018443	0.0395117	0.65713	9.65772	0.0428682	9.59712	0.0428682	9.55061	0.0720804	9.57432	0.0720804	0.107109	0.0838646	0.248739	0.0227914	0.0838646	0.794912	0.0606017	0.0438488	0.216204	-0.0237157
10535|RNASEH2A	ribonuclease H2, subunit A	9.69584	9.10884	9.36248	9.54163	9.27545	9.24847	9.34257	9.24358	9.78283	9.52159	9.75386	9.71829	9.6572	9.61408	9.65661	9.72812	9.56067	0.089897	9.47076	0.0148262	0.0899108	0.0911114	0.361837	9.35236	0.0505727	9.67907	0.0505727	-0.326716	0.0439217	0.000303977	9.4272	0.0984448	9.69414	0.0984448	9.27752	0.0232166	9.664	0.0232166	0.149683	0.101145	0.189399	0.0301387	0.101145	0.775772	-0.266943	0.0802476	0.0158756	-0.386488
10536|LEPREL2	leprecan-like 2	6.7311	6.28677	7.27451	6.92902	7.35007	6.94858	6.5814	6.64543	6.74493	6.59574	6.804	6.42552	6.88521	6.75279	6.30911	6.35803	6.72395	0.123055	6.72883	0.157588	-0.00487728	0.199941	0.98133	6.84336	0.11232	6.60942	0.11232	0.233943	0.102407	0.0624176	6.80535	0.157544	6.64255	0.157544	6.88137	0.160136	6.57628	0.160136	-0.0760192	0.224641	0.746587	0.0662647	0.224641	0.77795	0.162802	0.196749	0.43964	0.305085
10537|UBD	ubiquitin D	10.9402	10.1397	10.949	10.3259	11.1737	11.1096	10.6465	10.8056	10.9061	10.2275	11.4139	9.79206	11.8792	11.5074	11.174	11.3985	10.5868	0.275057	11.2118	0.132711	-0.625035	0.305399	0.0866468	10.7613	0.161961	11.0373	0.161961	-0.276058	0.107965	0.0430863	10.5887	0.293734	10.5849	0.293734	10.9339	0.136548	11.4898	0.136548	-0.345187	0.323921	0.327573	-0.904883	0.323921	0.0314309	0.00378953	0.206138	0.985929	-0.555906
10538|BATF	basic leucine zipper transcription factor, ATF-like	10.9712	10.3809	10.375	10.5589	10.4721	10.4432	10.5162	10.4992	10.6436	10.6085	10.7541	10.7691	10.9043	10.7175	10.5827	10.7739	10.6327	0.0678149	10.6136	0.0307055	0.0190393	0.0744425	0.806679	10.5271	0.0568589	10.7192	0.0568589	-0.192146	0.0859653	0.0667908	10.5715	0.102868	10.6938	0.102868	10.4827	0.0484761	10.7446	0.0484761	0.0888391	0.113718	0.46437	-0.0507604	0.113718	0.670986	-0.122346	0.154699	0.459134	-0.261945
10539|GLRX3	glutaredoxin 3	12.1067	11.2057	10.8227	11.2879	11.1209	11.1809	11.1866	11.0666	11.38	11.1352	11.4062	11.5756	11.5105	11.1997	11.41	11.3971	11.365	0.143831	11.259	0.0291793	0.105944	0.146761	0.497523	11.2472	0.103798	11.3768	0.103798	-0.129544	0.146824	0.411562	11.3557	0.201451	11.3742	0.201451	11.1387	0.0501357	11.3793	0.0501357	0.217	0.207596	0.336157	-0.00511202	0.207596	0.981153	-0.0184878	0.2821	0.949876	-0.240599
1053|CEBPE	CCAAT/enhancer binding protein (C/EBP), epsilon	5.35352	5.05	5.06552	5.18062	4.96836	5.14375	5.08979	5.15658	4.94415	5.40071	4.9864	5.19713	5.14733	5.12117	4.93571	5.01114	5.14726	0.0433461	5.07173	0.0250111	0.0755287	0.0500444	0.181975	5.12602	0.05031	5.09297	0.05031	0.0330483	0.0872922	0.718023	5.16241	0.0893998	5.1321	0.0893998	5.08962	0.0461741	5.05384	0.0461741	0.0727954	0.10062	0.496616	0.078262	0.10062	0.466241	0.0303151	0.156377	0.852683	0.0357816
10540|DCTN2	dynactin 2 (p50)	11.3088	11.1629	11.4068	11.3993	11.2399	11.1276	11.3433	11.3143	11.6375	11.5063	11.5849	11.4952	11.485	11.4933	11.5241	11.6089	11.4377	0.0357796	11.392	0.0342928	0.0456707	0.0495598	0.392322	11.2878	0.0305601	11.5419	0.0305601	-0.254063	0.0357702	0.00039128	11.3194	0.0466708	11.556	0.0466708	11.2563	0.0394653	11.5278	0.0394653	0.0631574	0.0611202	0.34129	0.028184	0.0611202	0.660952	-0.236576	0.0599329	0.0075606	-0.27155
10541|ANP32B	acidic (leucine-rich) nuclear phosphoprotein 32 family, member B	13.5797	13.2065	13.1914	13.3487	13.3255	13.3369	13.3581	13.1979	13.7132	13.5476	13.7816	13.7558	13.5838	13.6396	13.8151	13.7686	13.5156	0.0566482	13.5032	0.0287884	0.0123785	0.0635437	0.851976	13.3181	0.0434416	13.7007	0.0434416	-0.382561	0.0592529	0.000654327	13.3316	0.0736865	13.6995	0.0736865	13.3046	0.0460326	13.7018	0.0460326	0.0269781	0.0868833	0.766677	-0.00222108	0.0868833	0.980434	-0.367961	0.0942482	0.00794562	-0.39716
10542|LAMTOR5	late endosomal/lysosomal adaptor, MAPK and MTOR activator 5	9.60281	8.99354	8.99453	8.74413	8.89687	8.95972	8.93248	9.10374	9.14453	9.03304	9.10692	8.96535	9.24218	8.99877	8.87933	8.88752	9.07311	0.10882	8.98757	0.0335665	0.085533	0.113879	0.481012	9.02848	0.0743327	9.0322	0.0743327	-0.00372753	0.095566	0.970152	9.08375	0.132268	9.06246	0.132268	8.9732	0.0678724	9.00195	0.0678724	0.110555	0.148665	0.485179	0.0605109	0.148665	0.69811	0.0212945	0.150372	0.892021	-0.0287496
10544|PROCR	protein C receptor, endothelial	4.31564	4.19536	4.11249	4.62114	4.2239	4.29631	4.26716	4.36092	4.40072	4.22149	4.22945	4.4064	4.25262	4.23646	4.29782	4.31946	4.31284	0.07824	4.28183	0.0214923	0.0310064	0.0811383	0.715524	4.29912	0.0450867	4.29555	0.0450867	0.00356089	0.0393424	0.930828	4.31116	0.086783	4.31452	0.086783	4.28707	0.0244939	4.27659	0.0244939	0.0240859	0.0901734	0.798331	0.037927	0.0901734	0.688695	-0.00335966	0.0750945	0.965767	0.0104814
10548|TM9SF1	transmembrane 9 superfamily member 1	9.73713	9.78194	9.96486	9.76645	9.70185	9.63499	10.0112	9.86263	10.0419	9.97612	10.0064	10.0681	9.93417	9.88576	10.0231	10.0034	9.91786	0.0239862	9.88214	0.0575601	0.0357209	0.0623579	0.587563	9.80763	0.0373889	9.99237	0.0373889	-0.184737	0.0412702	0.0042091	9.8126	0.0391634	10.0231	0.0391634	9.80267	0.0637021	9.96161	0.0637021	0.00993081	0.0747779	0.89869	0.061511	0.0747779	0.442202	-0.210527	0.0619172	0.0144935	-0.158947
10549|PRDX4	peroxiredoxin 4	9.37164	9.0193	8.80048	9.12808	8.79712	8.96282	9.24755	8.75272	9.15742	9.0825	9.14587	9.43851	9.33376	9.1992	9.26251	9.13074	9.14297	0.077339	9.0858	0.0644407	0.0571702	0.100667	0.590698	9.00996	0.0659606	9.21881	0.0659606	-0.20885	0.0852602	0.0498205	9.07987	0.100927	9.20607	0.100927	8.94005	0.084953	9.23155	0.084953	0.139819	0.131921	0.329995	-0.0254785	0.131921	0.853226	-0.126201	0.12969	0.368085	-0.291499
1054|CEBPG	CCAAT/enhancer binding protein (C/EBP), gamma	10.5482	10.5423	10.4004	10.5584	10.481	10.5986	10.5241	10.5308	10.4938	10.4841	10.6413	10.7759	10.54	10.5014	10.5464	10.5536	10.5555	0.0372392	10.5345	0.00853932	0.0210625	0.0382057	0.601344	10.523	0.0293827	10.5671	0.0293827	-0.0441045	0.0446509	0.361413	10.5123	0.0555887	10.5988	0.0555887	10.5336	0.0190598	10.5354	0.0190598	-0.0212941	0.0587655	0.729506	0.0634192	0.0587655	0.321963	-0.0864611	0.0825432	0.335235	-0.00174778
10550|ARL6IP5	ADP-ribosylation-like factor 6 interacting protein 5	13.9104	13.5454	13.0967	13.4905	13.3579	13.5032	13.4212	13.5096	13.2544	13.357	13.4419	13.5396	13.4627	13.2994	13.4993	13.4391	13.4545	0.0672938	13.4365	0.0180768	0.0179589	0.0696795	0.805222	13.4794	0.065797	13.4117	0.065797	0.0676875	0.111632	0.566505	13.5108	0.125337	13.3982	0.125337	13.448	0.0400947	13.4251	0.0400947	0.0627873	0.131594	0.650152	-0.0268695	0.131594	0.844959	0.112516	0.21148	0.613813	0.0228591
10552|ARPC1A	actin related protein 2/3 complex, subunit 1A, 41kDa	10.7667	10.9908	11.195	11.1853	11.1	10.8444	10.9567	11.0699	11.0443	11.1726	11.0785	11.0096	10.9796	11.0488	10.9462	11.0715	11.0553	0.0512779	11.0021	0.0313275	0.0531966	0.0600902	0.410079	11.0136	0.0442461	11.0439	0.0442461	-0.030286	0.0649619	0.657509	11.0344	0.075522	11.0762	0.075522	10.9928	0.0461227	11.0115	0.0461227	0.04167	0.0884923	0.654352	0.0647231	0.0884923	0.492101	-0.0418126	0.11089	0.719103	-0.0187595
10553|HTATIP2	HIV-1 Tat interactive protein 2, 30kDa	9.43824	9.37764	9.30001	9.43013	9.27027	9.31142	9.35267	9.15674	9.40905	9.44274	9.43275	9.42944	9.46966	9.28649	9.26595	9.22024	9.4075	0.0143045	9.29168	0.0377935	0.11582	0.04041	0.0285721	9.32964	0.0270272	9.36954	0.0270272	-0.039901	0.0359015	0.308936	9.38651	0.023039	9.42849	0.023039	9.27277	0.0488988	9.31059	0.0488988	0.113732	0.0540545	0.0800313	0.117907	0.0540545	0.0719356	-0.0419887	0.0361208	0.289193	-0.0378133
10554|AGPAT1	1-acylglycerol-3-phosphate O-acyltransferase 1	10.9326	11.1552	11.4987	11.3807	11.3336	11.0656	11.2333	11.293	11.4118	11.4305	11.3239	11.2721	11.2543	11.2402	11.3272	11.2976	11.3007	0.0495555	11.2556	0.0344049	0.0451235	0.0603278	0.482753	11.2366	0.051194	11.3197	0.051194	-0.0831181	0.0827277	0.353816	11.2418	0.0924384	11.3596	0.0924384	11.2314	0.0440279	11.2798	0.0440279	0.0104762	0.102388	0.921838	0.0797709	0.102388	0.465528	-0.117765	0.156065	0.479055	-0.0484708
10555|AGPAT2	1-acylglycerol-3-phosphate O-acyltransferase 2	9.57219	9.29746	9.39047	9.40996	9.22728	9.24591	9.69637	9.50647	9.62973	9.4886	9.52649	9.52703	9.46345	9.42649	9.45983	9.45704	9.48024	0.0435799	9.43536	0.0580664	0.0448845	0.0726011	0.559142	9.41827	0.045906	9.49733	0.045906	-0.0790679	0.0562009	0.209092	9.41752	0.0457054	9.54296	0.0457054	9.41901	0.0796271	9.4517	0.0796271	-0.00149138	0.0918121	0.987567	0.0912605	0.0918121	0.358607	-0.125444	0.0275515	0.00387924	-0.032692
10556|RPP30	ribonuclease P/MRP 30kDa subunit	10.7411	10.4773	10.034	10.1183	10.254	10.4149	10.285	10.3211	10.0481	9.99284	10.0368	10.1302	10.1992	10.0622	10.0537	9.90694	10.1973	0.0774159	10.1872	0.0286772	0.0101758	0.0825567	0.905928	10.3307	0.0637155	10.0538	0.0637155	0.276967	0.0970724	0.0290593	10.3427	0.117681	10.052	0.117681	10.3188	0.0488857	10.0555	0.0488857	0.0239006	0.127431	0.857406	-0.003549	0.127431	0.978685	0.290692	0.177264	0.15214	0.263243
10557|RPP38	ribonuclease P/MRP 38kDa subunit	8.51926	8.27294	8.76752	8.55433	8.25252	8.61165	8.44046	8.48539	8.33428	8.37011	8.62475	8.58806	8.42496	8.51286	8.35032	8.62315	8.5039	0.0820019	8.46266	0.0564159	0.0412415	0.0995343	0.693027	8.48801	0.0556193	8.47856	0.0556193	0.00944566	0.0496683	0.855443	8.52851	0.0887718	8.4793	0.0887718	8.4475	0.0670342	8.47782	0.0670342	0.0810066	0.111239	0.493905	0.00147635	0.111239	0.989841	0.0492108	0.0680034	0.496512	-0.0303195
10558|SPTLC1	serine palmitoyltransferase, long chain base subunit 1	10.6829	10.9027	10.423	10.7659	10.8574	10.8478	10.7538	10.5894	10.4565	10.6019	10.6199	10.6959	10.6106	10.5667	10.8164	10.5554	10.6436	0.0576099	10.6997	0.0453979	-0.0560846	0.0733475	0.473476	10.7279	0.0503238	10.6154	0.0503238	0.112461	0.0689208	0.153854	10.6936	0.079665	10.5936	0.079665	10.7621	0.0615095	10.6372	0.0615095	-0.0684729	0.100648	0.521671	-0.0436963	0.100648	0.679356	0.100073	0.110047	0.398217	0.124849
10559|SLC35A1	solute carrier family 35 (CMP-sialic acid transporter), member A1	10.6709	10.3485	9.8525	10.1544	10.111	10.3456	10.2507	10.1935	9.8573	10.1125	10.0892	10.2344	10.1951	10.0929	10.0447	10.1187	10.165	0.0662537	10.169	0.0168352	-0.00406925	0.0683592	0.954465	10.2409	0.0699173	10.0931	0.0699173	0.14779	0.121987	0.271239	10.2566	0.133578	10.0733	0.133578	10.2252	0.0413591	10.1129	0.0413591	0.0313714	0.139835	0.829933	-0.0395099	0.139835	0.787018	0.18323	0.231979	0.459679	0.112349
10560|SLC19A2	solute carrier family 19 (thiamine transporter), member 2	10.4547	10.6673	10.4303	10.378	10.7279	10.587	10.3036	10.6735	10.0195	10.1693	10.1482	10.0428	10.1959	10.165	10.1347	10.1762	10.2888	0.0461799	10.3705	0.0534213	-0.0817029	0.0706145	0.29124	10.5278	0.0425975	10.1315	0.0425975	0.396315	0.0476631	0.000164127	10.4826	0.0521827	10.095	0.0521827	10.573	0.0673435	10.168	0.0673435	-0.0904137	0.085195	0.329412	-0.072992	0.085195	0.424467	0.387604	0.0485986	0.00020694	0.405026
10561|IFI44	interferon-induced protein 44	8.82773	10.8674	9.0323	8.63228	8.87463	9.9823	9.19899	9.16618	9.006	10.0512	9.12685	9.18201	8.93588	9.54984	9.43666	9.18107	9.34072	0.37495	9.29069	0.180043	0.0500248	0.415937	0.908195	9.32273	0.223109	9.30869	0.223109	0.0140432	0.161576	0.933568	9.33993	0.40201	9.34151	0.40201	9.30553	0.193645	9.27586	0.193645	0.0344072	0.446218	0.941044	0.0656425	0.446218	0.887865	-0.00157443	0.289995	0.995844	0.0296609
10562|OLFM4	olfactomedin 4	4.65393	4.68018	4.36002	4.23602	5.80552	4.55892	4.55462	4.28202	4.61996	4.51349	4.05707	4.07741	4.96845	4.31865	4.28413	4.10508	4.39976	0.126071	4.60967	0.265014	-0.209914	0.293473	0.50131	4.64141	0.152274	4.36803	0.152274	0.273376	0.0813808	0.0152443	4.48254	0.129031	4.31698	0.129031	4.80027	0.275863	4.41908	0.275863	-0.317732	0.304547	0.337013	-0.102096	0.304547	0.748855	0.165558	0.0549579	0.0236256	0.381194
10563|CXCL13	chemokine (C-X-C motif) ligand 13	11.7273	11.1712	10.9712	12.0961	11.4011	12.0924	10.5743	10.4094	10.4325	10.9564	10.5682	10.8444	10.934	11.5487	10.7961	10.8078	11.0959	0.14371	11.0705	0.278959	0.0254134	0.313801	0.938087	11.3054	0.181985	10.861	0.181985	0.444374	0.1844	0.0525857	11.4915	0.201033	10.7004	0.201033	11.1193	0.303414	11.0217	0.303414	0.372119	0.36397	0.346037	-0.321292	0.36397	0.411343	0.79108	0.281151	0.0306062	0.0976684
10564|ARFGEF2	ADP-ribosylation factor guanine nucleotide-exchange factor 2 (brefeldin A-inhibited)	12.1666	12.5853	12.4762	12.4599	12.8153	12.5679	12.4408	12.4426	12.3641	12.3289	12.3116	12.3706	12.3785	12.4158	12.5009	12.3932	12.3829	0.0413298	12.4944	0.0375499	-0.11147	0.0558404	0.0929109	12.4943	0.0457225	12.3829	0.0457225	0.11139	0.0724157	0.174918	12.422	0.0641165	12.3438	0.0641165	12.5666	0.0652016	12.4221	0.0652016	-0.144639	0.0914449	0.164803	-0.0783012	0.0914449	0.424721	0.0782211	0.0980362	0.45535	0.144559
10565|ARFGEF1	ADP-ribosylation factor guanine nucleotide-exchange factor 1 (brefeldin A-inhibited)	11.9915	12.0311	11.7028	11.8205	11.9327	12.0886	11.8223	11.8124	12.0685	11.8924	11.8666	11.8924	11.7969	11.896	11.9229	11.9701	11.9082	0.0544778	11.9052	0.0295466	0.00297965	0.0619744	0.963214	11.9002	0.041029	11.9132	0.041029	-0.0129847	0.0537836	0.817266	11.8865	0.0632537	11.93	0.0632537	11.914	0.0522731	11.8965	0.0522731	-0.0275235	0.082058	0.748729	0.0334828	0.082058	0.697407	-0.0434878	0.0642869	0.523953	0.0175185
10566|AKAP3	A kinase (PRKA) anchor protein 3	4.71814	4.69356	5.01828	5.05544	4.85292	4.89492	4.96547	4.54692	5.10232	4.83771	5.03585	4.75024	4.83189	4.91862	5.19368	4.84802	4.90144	0.0534666	4.88156	0.0791977	0.0198869	0.0955561	0.842022	4.84321	0.0628583	4.93979	0.0628583	-0.0965845	0.0816928	0.281817	4.87136	0.0895079	4.93153	0.0895079	4.81506	0.0882781	4.94805	0.0882781	0.0562984	0.125717	0.669998	-0.0165247	0.125717	0.899721	-0.060173	0.143569	0.689716	-0.132996
10567|RABAC1	Rab acceptor 1 (prenylated)	10.6844	10.1074	10.5575	10.275	10.1345	10.0432	10.7689	10.6072	10.5815	10.5312	10.55	10.656	10.5291	10.5364	10.5304	10.339	10.4929	0.0672085	10.4361	0.0812617	0.0567866	0.105454	0.609614	10.3973	0.0803659	10.5317	0.0803659	-0.134414	0.121302	0.310253	10.4061	0.0948368	10.5797	0.0948368	10.3885	0.129772	10.4837	0.129772	0.0176098	0.160732	0.916331	0.0959633	0.160732	0.572306	-0.173591	0.133821	0.24221	-0.0952377
10569|SLU7	SLU7 splicing factor homolog (S. cerevisiae)	11.4254	11.594	11.339	11.402	11.5796	11.6573	11.3116	11.6261	11.2821	11.2952	11.2518	11.4465	11.3691	11.3133	11.4059	11.1718	11.3795	0.0341133	11.4293	0.0303603	-0.0498429	0.0456669	0.316955	11.4919	0.0414346	11.317	0.0414346	0.17494	0.0691508	0.0446896	11.4401	0.0492707	11.3189	0.0492707	11.5437	0.0666311	11.315	0.0666311	-0.103576	0.0828692	0.257887	0.0038903	0.0828692	0.964081	0.121207	0.0711022	0.139136	0.228673
1056|CEL	carboxyl ester lipase	6.28246	6.44102	6.80827	6.46127	6.34839	6.44184	6.3698	6.26827	6.21667	6.42671	6.41174	6.19423	5.94704	6.34856	6.12123	6.31359	6.4053	0.0779889	6.26984	0.0513709	0.135457	0.0933876	0.197112	6.42767	0.0570681	6.24747	0.0570681	0.180194	0.0656191	0.0334661	6.49826	0.0897641	6.31234	0.0897641	6.35708	0.0704947	6.18261	0.0704947	0.141182	0.114136	0.262318	0.129733	0.114136	0.299035	0.185918	0.0888895	0.081422	0.174469
10572|SIVA1	SIVA1, apoptosis-inducing factor	10.0109	9.0881	9.61134	9.40361	9.09637	9.07876	9.77505	9.77332	10.053	9.88031	10.0697	10.0531	9.91203	9.8331	9.86741	9.77343	9.77127	0.114385	9.63868	0.0926243	0.132583	0.147185	0.402406	9.47968	0.0997405	9.93027	0.0997405	-0.450583	0.134645	0.0154875	9.52849	0.140411	10.014	0.140411	9.43087	0.141694	9.84649	0.141694	0.0976174	0.199481	0.641963	0.167548	0.199481	0.43314	-0.485548	0.162866	0.024596	-0.415617
10573|MRPL28	mitochondrial ribosomal protein L28	10.4131	9.94487	10.2895	10.1724	10.1044	9.88367	10.2513	10.2513	10.4805	10.3487	10.5069	10.3986	10.3572	10.262	10.2703	10.3196	10.3193	0.0667002	10.2125	0.0478688	0.106876	0.0820996	0.240733	10.1638	0.0491276	10.368	0.0491276	-0.204169	0.0539791	0.00915486	10.205	0.0750504	10.4337	0.0750504	10.1227	0.0634154	10.3022	0.0634154	0.0822929	0.0982552	0.434375	0.131459	0.0982552	0.229395	-0.228752	0.0688086	0.0159157	-0.179586
10574|CCT7	chaperonin containing TCP1, subunit 7 (eta)	12.8187	12.644	12.9731	12.6649	12.6401	12.5659	12.8021	12.8666	12.9577	12.8891	13.0017	12.9952	12.934	12.8185	12.8686	12.8424	12.868	0.0468969	12.7923	0.0362594	0.075768	0.0592795	0.248414	12.7469	0.0387637	12.9134	0.0387637	-0.166492	0.0499645	0.0157635	12.7752	0.0571695	12.9609	0.0571695	12.7187	0.0523657	12.8659	0.0523657	0.0564762	0.0775275	0.493766	0.0950597	0.0775275	0.26608	-0.185784	0.0653921	0.0295255	-0.1472
10575|CCT4	chaperonin containing TCP1, subunit 4 (delta)	13.3451	12.9348	12.8444	12.8874	12.7178	12.834	12.931	12.8529	13.0276	12.9626	13.1376	13.2078	13.022	12.9229	12.9442	12.9114	13.0434	0.0517718	12.892	0.0154088	0.15138	0.0540162	0.031062	12.9184	0.0486288	13.017	0.0486288	-0.0985726	0.0808782	0.268668	13.0029	0.0904401	13.0839	0.0904401	12.8339	0.0357718	12.9501	0.0357718	0.168993	0.0972576	0.132954	0.133766	0.0972576	0.218155	-0.0809592	0.148312	0.60484	-0.116186
10576|CCT2	chaperonin containing TCP1, subunit 2 (beta)	13.5931	13.0383	12.9319	12.9219	12.9543	13.0864	13.029	13.0847	12.9951	12.9219	13.0128	13.1827	13.1114	12.905	13.0521	12.8349	13.0747	0.0753104	13.0072	0.0185854	0.0674598	0.0775698	0.417911	13.0799	0.064736	13.002	0.064736	0.0779742	0.103663	0.480392	13.1213	0.119306	13.0281	0.119306	13.0386	0.0502899	12.9758	0.0502899	0.0826794	0.129472	0.546677	0.0522402	0.129472	0.700576	0.0931937	0.185065	0.632511	0.0627546
10577|NPC2	Niemann-Pick disease, type C2	10.9253	11.1615	10.9864	11.4055	11.2034	11.2729	10.8547	10.8224	10.8042	10.9267	10.7138	10.9647	11.0722	10.9513	10.9708	10.7596	10.986	0.079675	10.9884	0.0828226	-0.00241626	0.114925	0.983908	11.079	0.0639289	10.8954	0.0639289	0.183599	0.056035	0.0168961	11.1197	0.0862747	10.8523	0.0862747	11.0384	0.0943625	10.9385	0.0943625	0.0812999	0.127858	0.548337	-0.0861324	0.127858	0.525615	0.267315	0.0661883	0.00681268	0.0998831
10578|GNLY	granulysin	8.75984	9.46501	9.56054	10.1739	10.0128	9.94076	9.11765	9.92133	10.3056	9.91106	9.64497	10.3395	10.1607	10.2821	9.54177	10.0981	9.77005	0.165293	9.8844	0.186161	-0.114356	0.248953	0.662158	9.61898	0.151274	10.0355	0.151274	-0.416499	0.171925	0.0516823	9.48982	0.236196	10.0503	0.236196	9.74813	0.18907	10.0207	0.18907	-0.258309	0.302549	0.425995	0.0295983	0.302549	0.925254	-0.560453	0.337442	0.147802	-0.272545
10580|SORBS1	sorbin and SH3 domain containing 1	7.60955	8.25673	8.19338	8.05089	8.31603	8.25515	7.94034	8.06022	7.8097	7.86508	7.78851	7.71334	7.94622	7.97405	7.76966	8.01623	7.9109	0.0765121	8.03474	0.0632366	-0.123842	0.0992621	0.258654	8.08529	0.0639717	7.86035	0.0639717	0.224937	0.0807251	0.0317255	8.02764	0.1055	7.79416	0.1055	8.14293	0.0723825	7.92654	0.0723825	-0.115297	0.127943	0.402228	-0.132387	0.127943	0.340686	0.233482	0.145275	0.15914	0.216392
10581|IFITM2	interferon induced transmembrane protein 2	4.33606	4.16368	4.36573	3.79669	3.90659	4.09503	3.79039	3.74928	4.22268	4.05441	3.9577	3.81175	3.73785	4.21055	3.79826	3.84849	4.08859	0.101254	3.89205	0.0871267	0.196533	0.133579	0.191625	4.02543	0.0723219	3.95521	0.0723219	0.0702188	0.0554834	0.252586	4.16554	0.110762	4.01163	0.110762	3.88532	0.0930241	3.89879	0.0930241	0.28022	0.144644	0.100817	0.112845	0.144644	0.464951	0.153906	0.0897994	0.137379	-0.0134686
10585|POMT1	protein-O-mannosyltransferase 1	10.0819	9.99413	10.4452	10.5732	10.7476	10.4452	10.0783	11.144	10.1355	10.1092	10.2468	10.3933	10.4363	10.4044	9.92972	10.8674	10.2474	0.101206	10.5066	0.207299	-0.259196	0.230685	0.30412	10.4387	0.118086	10.3153	0.118086	0.123333	0.0506145	0.0506969	10.2736	0.108829	10.2212	0.108829	10.6038	0.209603	10.4095	0.209603	-0.33016	0.236172	0.211622	-0.188233	0.236172	0.455815	0.05237	0.0800286	0.537122	0.194297
10586|MAB21L2	mab-21-like 2 (C. elegans)	3.37493	3.62654	3.6381	3.56063	3.80589	3.67617	3.75703	3.81786	3.66195	3.53706	3.40544	3.53148	3.58094	3.61673	3.6437	3.5658	3.54201	0.014619	3.68301	0.012328	-0.141	0.0191231	0.000319037	3.65714	0.0311963	3.56789	0.0311963	0.0892566	0.0593897	0.183555	3.55005	0.0567522	3.53398	0.0567522	3.76424	0.0259235	3.60179	0.0259235	-0.214187	0.0623926	0.0139217	-0.0678126	0.0623926	0.318817	0.0160694	0.109674	0.88831	0.162444
10587|TXNRD2	thioredoxin reductase 2	9.15071	9.00599	9.41209	9.10817	9.00018	9.07458	9.04817	9.28551	9.23345	9.29629	9.19773	9.04235	9.1234	9.17339	8.89058	9.08278	9.18085	0.0479133	9.08483	0.0458774	0.0960213	0.0663357	0.197911	9.13567	0.0476844	9.13	0.0476844	0.0056779	0.0685184	0.936653	9.16924	0.0720877	9.19245	0.0720877	9.10211	0.0624385	9.06754	0.0624385	0.0671273	0.0953688	0.507896	0.124915	0.0953688	0.238172	-0.0232161	0.107721	0.836501	0.0345719
10588|MTHFS	5,10-methenyltetrahydrofolate synthetase (5-formyltetrahydrofolate cyclo-ligase)	9.57703	8.60762	8.57702	8.58542	8.40286	8.87328	9.07089	8.69891	8.84953	8.59449	8.80464	8.80112	8.70957	8.80538	8.86347	8.64988	8.79961	0.139549	8.75928	0.0904022	0.040332	0.166273	0.816421	8.79913	0.104002	8.75976	0.104002	0.0393706	0.124975	0.763409	8.83678	0.179143	8.76245	0.179143	8.76149	0.105704	8.75707	0.105704	0.0752906	0.208003	0.729783	0.0053734	0.208003	0.980228	0.0743292	0.224661	0.752006	0.00441197
10589|DRAP1	DR1-associated protein 1 (negative cofactor 2 alpha)	10.5311	10.2625	10.6091	10.1725	10.1957	10.0378	10.4593	10.4548	10.6029	10.6373	10.59	10.4873	10.5264	10.4451	10.4726	10.5226	10.4866	0.0613141	10.3893	0.056578	0.0973117	0.0834295	0.287715	10.3404	0.0537012	10.5355	0.0537012	-0.195162	0.0676373	0.0278596	10.3938	0.0774341	10.5794	0.0774341	10.2869	0.0744261	10.4917	0.0744261	0.106939	0.107402	0.357846	0.0876839	0.107402	0.445464	-0.185534	0.0945859	0.0974863	-0.20479
1058|CENPA	centromere protein A	8.6515	7.40103	7.29433	7.62339	7.61945	8.04643	8.21339	7.6721	8.85109	8.36684	8.85996	8.85868	8.72871	8.75531	9.0211	8.76505	8.23835	0.185903	8.35269	0.100912	-0.114341	0.211526	0.608282	7.8152	0.130844	8.77584	0.130844	-0.960641	0.154069	0.000787601	7.74256	0.236102	8.73414	0.236102	7.88784	0.112854	8.81754	0.112854	-0.145279	0.261687	0.598856	-0.083403	0.261687	0.760747	-0.991579	0.291097	0.014383	-0.929703
10591|DNPH1	2'-deoxynucleoside 5'-phosphate N-hydrolase 1	8.42134	7.46672	7.89623	8.38833	7.80584	7.45268	6.83362	8.51565	8.23957	7.71271	7.79344	8.42316	7.94602	7.64764	6.93273	8.19543	8.04269	0.195565	7.6662	0.308999	0.376484	0.365686	0.342933	7.84755	0.186678	7.86134	0.186678	-0.0137863	0.0752914	0.860745	8.04316	0.201097	8.04222	0.201097	7.65195	0.314571	7.68046	0.314571	0.391207	0.373356	0.335088	0.361761	0.373356	0.369994	0.000936756	0.0936883	0.992347	-0.0285094
10592|SMC2	structural maintenance of chromosomes 2	12.0894	10.8649	10.445	10.7524	10.7049	11.1957	11.2625	10.863	11.6674	11.1163	11.4967	11.6585	11.6672	11.3871	11.913	11.5042	11.2613	0.212451	11.3122	0.0952331	-0.0508899	0.232819	0.834221	11.0222	0.149194	11.5513	0.149194	-0.529073	0.186631	0.0297671	11.0379	0.271434	11.4847	0.271434	11.0065	0.123933	11.6179	0.123933	0.0313932	0.298389	0.919639	-0.133173	0.298389	0.671031	-0.44679	0.337883	0.23423	-0.611356
10594|PRPF8	pre-mRNA processing factor 8	13.3582	13.7097	13.9976	13.7733	13.9421	13.7156	13.6875	13.758	13.9347	13.874	13.8024	13.7005	13.7333	13.8301	13.8942	13.868	13.7688	0.0530089	13.8036	0.0140138	-0.0347975	0.0548301	0.549081	13.7428	0.0554479	13.8297	0.0554479	-0.0869037	0.0963927	0.402029	13.7097	0.100179	13.8279	0.100179	13.7758	0.0475604	13.8314	0.0475604	-0.0660988	0.110896	0.572929	-0.00349611	0.110896	0.975873	-0.118205	0.170011	0.512894	-0.0556024
10595|ERN2	endoplasmic reticulum to nucleus signaling 2	2.61233	2.46069	2.46846	2.58698	2.59454	2.68908	2.50929	2.67887	2.65628	2.51085	2.5468	2.58223	2.67265	2.85038	2.68018	2.77921	2.55308	0.0343852	2.68177	0.0406892	-0.128698	0.0532725	0.0521577	2.57503	0.0275757	2.65982	0.0275757	-0.0847919	0.0142733	0.00101615	2.53211	0.035452	2.57404	0.035452	2.61794	0.0422473	2.7456	0.0422473	-0.0858309	0.0551514	0.170646	-0.171564	0.0551514	0.0208279	-0.0419251	0.0172628	0.0512568	-0.127659
10598|AHSA1	AHA1, activator of heat shock 90kDa protein ATPase homolog 1 (yeast)	11.8985	11.8388	12.2024	11.9713	11.7394	11.7739	12.181	11.9421	12.1049	12.0074	12.2345	12.2954	11.8635	12.0617	11.9837	12.0083	12.0692	0.0660118	11.9442	0.058538	0.12497	0.0882284	0.206409	11.9434	0.0529793	12.0699	0.0529793	-0.126476	0.058677	0.0745426	11.9778	0.0725425	12.1606	0.0725425	11.9091	0.0772323	11.9793	0.0772323	0.0686411	0.105959	0.541088	0.1813	0.105959	0.137921	-0.182805	0.0601616	0.0228449	-0.0701465
10599|SLCO1B1	solute carrier organic anion transporter family, member 1B1	3.1709	2.9562	3.01294	3.38246	2.97328	3.18134	3.42094	2.91921	2.88458	3.16585	2.90927	3.66078	3.19001	3.2058	3.0022	2.90915	3.14287	0.127946	3.10024	0.0683554	0.042631	0.145061	0.778749	3.12716	0.0864826	3.11596	0.0864826	0.0112035	0.0942028	0.909213	3.13063	0.144158	3.15512	0.144158	3.12369	0.095579	3.07679	0.095579	0.00693284	0.172965	0.969328	0.0783291	0.172965	0.666564	-0.0244947	0.132835	0.859775	0.0469016
1059|CENPB	centromere protein B, 80kDa	10.9069	10.8161	11.2867	11.1597	10.9691	10.7556	11.2254	11.2457	11.419	11.4407	11.2829	11.3207	11.2401	11.2691	11.2457	11.2173	11.2041	0.0356302	11.146	0.0539299	0.0581042	0.064637	0.403321	11.0456	0.0580917	11.3045	0.0580917	-0.258819	0.0965433	0.0364944	11.0423	0.0817341	11.3659	0.0817341	11.0489	0.0825718	11.2431	0.0825718	-0.00659226	0.116183	0.956595	0.122801	0.116183	0.331219	-0.323515	0.147118	0.0701973	-0.194123
105|ADARB2	adenosine deaminase, RNA-specific, B2 (non-functional)	1.68535	1.7697	1.76841	1.70996	1.7326	1.66086	1.63165	1.71005	1.72329	1.8027	1.82252	1.70708	1.66225	1.63184	1.68519	1.80291	1.74863	0.0244561	1.68967	0.0247947	0.0589582	0.0348264	0.141415	1.70857	0.0199844	1.72972	0.0199844	-0.0211501	0.0196121	0.32228	1.73336	0.0251834	1.7639	0.0251834	1.68379	0.0310371	1.69555	0.0310371	0.0495663	0.0399689	0.261226	0.0683501	0.0399689	0.138103	-0.030542	0.0120179	0.043999	-0.0117582
10600|USP16	ubiquitin specific peptidase 16	13.1991	12.7622	12.1275	12.3895	12.5188	12.6841	12.4158	12.4673	12.1717	12.2042	12.3195	12.3286	12.4273	12.2374	12.3727	12.27	12.4378	0.0980999	12.4242	0.0253395	0.0136085	0.10132	0.897548	12.5705	0.0874614	12.2914	0.0874614	0.279122	0.142591	0.0980354	12.6196	0.167128	12.256	0.167128	12.5215	0.0516367	12.3268	0.0516367	0.0980683	0.174923	0.595344	-0.0708513	0.174923	0.699492	0.363581	0.270615	0.227679	0.194662
10602|CDC42EP3	CDC42 effector protein (Rho GTPase binding) 3	10.3776	10.4343	10.4406	10.711	10.2999	10.5141	10.4655	10.3103	10.2803	10.5647	10.5811	10.6808	10.4942	10.4825	10.3609	10.5273	10.5088	0.0749669	10.4318	0.0226325	0.0769642	0.0783088	0.363646	10.4442	0.0464463	10.4965	0.0464463	-0.0523014	0.0499675	0.335557	10.4909	0.0805882	10.5267	0.0805882	10.3975	0.0462013	10.4662	0.0462013	0.0934311	0.0928925	0.353338	0.0604974	0.0928925	0.539005	-0.0358346	0.0591414	0.566772	-0.0687682
10603|SH2B2	SH2B adaptor protein 2	10.9432	9.90555	9.76271	10.1967	9.79117	10.2659	10.8736	10.1056	11.0315	10.731	11.1101	10.9596	10.7173	11.0957	11.1976	10.9956	10.5801	0.145795	10.6303	0.161911	-0.0502283	0.217879	0.825337	10.2306	0.131445	10.9798	0.131445	-0.74925	0.147105	0.00223607	10.2021	0.194764	10.9581	0.194764	10.259	0.176574	11.0015	0.176574	-0.0569931	0.26289	0.835552	-0.0434634	0.26289	0.874115	-0.756015	0.258277	0.0263848	-0.742485
10605|PAIP1	poly(A) binding protein interacting protein 1	11.2031	11.0186	10.696	11.1395	10.9933	11.016	10.9158	10.8673	10.9853	10.9346	10.9893	11.1526	11.0778	11.0364	11.1438	11.04	11.0149	0.0674801	11.0113	0.0193074	0.00356402	0.0701879	0.961151	10.9812	0.0457937	11.045	0.0457937	-0.063768	0.058838	0.320076	11.0143	0.0865128	11.0154	0.0865128	10.9481	0.0300632	11.0745	0.0300632	0.0661959	0.0915874	0.49702	-0.0590679	0.0915874	0.542827	-0.00113615	0.108275	0.991968	-0.1264
10606|PAICS	phosphoribosylaminoimidazole carboxylase, phosphoribosylaminoimidazole succinocarboxamide synthetase	10.4468	10.35	10.1464	10.046	10.1243	10.0985	9.91991	9.92478	10.3692	10.2702	10.2733	10.1726	10.2811	10.0674	10.1911	10.0791	10.2593	0.0643058	10.0858	0.0424487	0.173549	0.0770528	0.0652316	10.1321	0.0441439	10.213	0.0441439	-0.0809145	0.0430998	0.109553	10.2473	0.0708109	10.2713	0.0708109	10.0169	0.0527308	10.1547	0.0527308	0.230433	0.0882878	0.0401193	0.116664	0.0882878	0.234516	-0.0240302	0.059294	0.699332	-0.137799
10607|TBL3	transducin (beta)-like 3	10.8358	10.5763	10.9322	10.6396	10.7476	10.3411	10.6923	10.7762	10.8272	10.7329	10.8564	10.6723	10.7611	10.6292	10.6026	10.7091	10.7591	0.0612844	10.6574	0.0622021	0.101699	0.0873206	0.288364	10.6926	0.0502641	10.7239	0.0502641	-0.031228	0.04981	0.553789	10.746	0.0659749	10.7722	0.0659749	10.6393	0.07585	10.6755	0.07585	0.106671	0.100528	0.329476	0.0967269	0.100528	0.373113	-0.0262561	0.0488635	0.610369	-0.0361999
10608|MXD4	MAX dimerization protein 4	12.9157	12.7925	13.0696	12.7538	12.5458	12.669	13.2329	13.109	12.9297	12.984	12.9669	12.9429	12.6735	12.9703	12.7645	12.8452	12.9194	0.0362741	12.8513	0.0898809	0.0681065	0.0969247	0.508589	12.886	0.0679291	12.8846	0.0679291	0.00141268	0.0952001	0.988642	12.8829	0.0510348	12.9559	0.0510348	12.8892	0.125908	12.8134	0.125908	-0.00625037	0.135858	0.964798	0.142463	0.135858	0.334745	-0.0729442	0.071798	0.34885	0.0757696
1060|CENPC1	centromere protein C	11.4678	11.2651	10.9249	10.9529	11.2811	11.2494	11.1254	11.0297	11.0265	10.9229	11.0756	11.0424	11.0136	10.9348	11.1276	10.9753	11.0848	0.0585894	11.0921	0.0319751	-0.00736221	0.0667468	0.915768	11.162	0.053791	11.0148	0.053791	0.147193	0.0843727	0.131677	11.1527	0.0950385	11.0169	0.0950385	11.1714	0.0504139	11.0128	0.0504139	-0.0187404	0.107582	0.86744	0.00401601	0.107582	0.971433	0.135815	0.149661	0.399129	0.158572
10610|ST6GALNAC2	ST6 (alpha-N-acetyl-neuraminyl-2,3-beta-galactosyl-1,3)-N-acetylgalactosaminide alpha-2,6-sialyltransferase 2	5.40691	5.47539	5.66271	5.74001	5.58116	5.50103	5.38573	5.45008	5.54206	5.55387	5.46875	5.3832	5.2649	5.51703	5.35504	5.4062	5.52911	0.0215833	5.43265	0.0286121	0.0964648	0.0358398	0.035978	5.52538	0.038905	5.43638	0.038905	0.0889968	0.0690646	0.24499	5.57126	0.0617956	5.48697	0.0617956	5.4795	0.0472833	5.38579	0.0472833	0.0917549	0.0778101	0.282949	0.101175	0.0778101	0.241217	0.084287	0.115808	0.494136	0.0937067
10611|PDLIM5	PDZ and LIM domain 5	9.94899	10.2565	10.057	10.2622	10.512	10.2213	10.3897	10.2762	10.141	10.35	10.3203	10.2786	10.4371	10.2918	10.5635	10.5723	10.2018	0.0575631	10.408	0.0519157	-0.206149	0.0775161	0.0375526	10.2405	0.0455333	10.3693	0.0455333	-0.128847	0.0477951	0.0357743	10.1312	0.0636352	10.2725	0.0636352	10.3498	0.0651436	10.4662	0.0651436	-0.218601	0.0910666	0.0532621	-0.193696	0.0910666	0.0775327	-0.1413	0.0542559	0.0404275	-0.116395
10612|TRIM3	tripartite motif containing 3	9.05119	9.33529	9.55162	9.11061	9.35325	9.20425	9.38608	9.51521	8.85965	9.11915	8.92908	8.77535	8.90302	8.94422	8.80288	8.98904	9.09149	0.082235	9.13724	0.0398733	-0.0457511	0.0913919	0.63448	9.31344	0.0548522	8.9153	0.0548522	0.39814	0.0606843	0.000600538	9.26218	0.0959417	8.92081	0.0959417	9.3647	0.0532002	8.90979	0.0532002	-0.102523	0.109704	0.386096	0.0110204	0.109704	0.923255	0.341368	0.0988374	0.0135692	0.454911
10613|ERLIN1	ER lipid raft associated 1	9.36991	9.53719	9.64747	9.60367	9.45235	9.57247	9.46697	9.39231	9.47367	9.40227	9.48576	9.49024	9.39301	9.51392	9.38928	9.45127	9.50127	0.0337497	9.45395	0.0297832	0.0473256	0.045012	0.333565	9.50529	0.0282823	9.44993	0.0282823	0.0553637	0.0342559	0.157183	9.53956	0.0454621	9.46299	0.0454621	9.47102	0.0336563	9.43687	0.0336563	0.0685341	0.0565645	0.271209	0.0261171	0.0565645	0.660547	0.0765722	0.0609184	0.255482	0.0341553
10614|HEXIM1	hexamethylene bis-acetamide inducible 1	11.8701	11.9751	12.6106	12.1522	12.3784	11.7182	12.1616	12.1838	11.5839	11.6883	11.5891	11.6248	11.7675	11.7044	11.6003	11.7748	11.8868	0.0785095	11.9111	0.077271	-0.0243421	0.110157	0.832439	12.1313	0.0778061	11.6666	0.0778061	0.464619	0.109912	0.00551718	12.152	0.116908	11.6215	0.116908	12.1105	0.102702	11.7117	0.102702	0.0415171	0.155612	0.798557	-0.0902012	0.155612	0.583242	0.530478	0.173248	0.0221694	0.39876
10615|SPAG5	sperm associated antigen 5	10.8251	9.51008	9.76908	9.84973	9.69793	10.0763	10.3984	9.84949	11.2171	10.554	10.9559	11.1233	10.8142	10.8369	11.1307	10.9442	10.4755	0.205598	10.4685	0.107261	0.0070288	0.231895	0.976803	9.99701	0.128883	10.947	0.128883	-0.950018	0.112554	0.000150943	9.98849	0.228563	10.9626	0.228563	10.0055	0.119175	10.9315	0.119175	-0.0170289	0.257767	0.949474	0.0310865	0.257767	0.907946	-0.974075	0.199707	0.00277314	-0.92596
10616|RBCK1	RanBP-type and C3HC4-type zinc finger containing 1	11.9441	11.9107	12.2368	11.9919	11.98	11.8264	12.0936	12.245	12.1587	12.1822	12.1441	12.0182	12.0036	12.1443	11.9634	12.1875	12.0733	0.040405	12.0555	0.0544385	0.0178581	0.0677947	0.801044	12.0286	0.0468586	12.1002	0.0468586	-0.071677	0.0647054	0.310393	12.0209	0.0583395	12.1258	0.0583395	12.0363	0.0733445	12.0747	0.0733445	-0.0153891	0.0937172	0.874959	0.0511053	0.0937172	0.6052	-0.104924	0.084165	0.258987	-0.0384298
10617|STAMBP	STAM binding protein	8.87432	8.8471	8.82098	9.05141	8.81663	9.0599	8.86893	8.86461	8.81169	8.83218	8.78387	8.86626	8.87701	8.95637	8.89601	8.84928	8.86098	0.0338909	8.89859	0.0372767	-0.0376164	0.05038	0.483493	8.90049	0.0283439	8.85908	0.0283439	0.0414022	0.0259877	0.162236	8.89845	0.0388542	8.8235	0.0388542	8.90252	0.0412778	8.89467	0.0412778	-0.00406718	0.0566878	0.945135	-0.0711656	0.0566878	0.256013	0.0749514	0.038003	0.0960502	0.00785302
10620|ARID3B	AT rich interactive domain 3B (BRIGHT-like)	9.5285	9.6625	9.86482	9.82203	9.62641	9.58204	9.79662	9.82841	9.92388	9.82625	9.77399	9.81855	9.75223	9.86128	9.8281	9.84133	9.77757	0.0246931	9.76455	0.0350343	0.0130137	0.042862	0.771672	9.71392	0.0375019	9.8282	0.0375019	-0.114283	0.0615502	0.112731	9.71946	0.0589233	9.83567	0.0589233	9.70837	0.0464072	9.82073	0.0464072	0.0110918	0.0750039	0.887279	0.0149355	0.0750039	0.848738	-0.116205	0.106999	0.319157	-0.112361
10621|POLR3F	polymerase (RNA) III (DNA directed) polypeptide F, 39 kDa	8.86239	8.82357	8.37025	8.82136	8.68641	9.00878	8.49083	8.69183	8.61223	8.78658	8.5152	8.73566	8.59007	8.68954	8.68585	8.83908	8.6909	0.0838932	8.7103	0.0594358	-0.0193957	0.102814	0.856588	8.71943	0.062761	8.68178	0.062761	0.0376513	0.0720075	0.619796	8.71939	0.0932234	8.66242	0.0932234	8.71946	0.0840545	8.70114	0.0840545	-7.18936e-05	0.125522	0.999562	-0.0387194	0.125522	0.768156	0.0569751	0.081303	0.509693	0.0183276
10622|POLR3G	polymerase (RNA) III (DNA directed) polypeptide G (32kD)	10.8257	10.8925	9.94964	10.5811	10.8102	11.0251	10.5374	10.5991	10.039	10.3611	10.1851	10.3017	10.5269	10.5498	10.4314	10.4859	10.392	0.117106	10.6207	0.0675721	-0.228759	0.135203	0.141602	10.6526	0.0895458	10.3601	0.0895458	0.292475	0.117448	0.0471456	10.5622	0.160027	10.2217	0.160027	10.743	0.0804067	10.4985	0.0804067	-0.180747	0.179092	0.351812	-0.276771	0.179092	0.173202	0.340487	0.218126	0.169553	0.244463
10623|POLR3C	polymerase (RNA) III (DNA directed) polypeptide C (62kD)	10.2206	10.3938	10.4889	10.3224	10.3841	10.2935	10.1711	10.1135	10.2182	10.3847	10.3941	10.2729	10.2729	10.1786	10.3359	10.2089	10.337	0.0491781	10.2448	0.0343353	0.0921443	0.0599783	0.175375	10.2985	0.0353324	10.2833	0.0353324	0.0152161	0.0373646	0.697967	10.3564	0.0503213	10.3175	0.0503213	10.2406	0.0496113	10.2491	0.0496113	0.115871	0.0706648	0.152173	0.0684175	0.0706648	0.370337	0.0389429	0.0213306	0.117691	-0.00851071
10625|IVNS1ABP	influenza virus NS1A binding protein	13.122	13.2709	12.9696	13.1622	13.1303	13.2581	13.0036	13.259	12.7774	12.9044	12.7966	12.7932	12.8443	12.8672	12.8863	12.8589	12.9745	0.0425999	13.0135	0.028673	-0.0389155	0.0513507	0.477247	13.147	0.0326784	12.841	0.0326784	0.305904	0.0404304	0.000276868	13.1312	0.04867	12.8179	0.04867	13.1627	0.0436204	12.8642	0.0436204	-0.031535	0.0653568	0.646545	-0.0462961	0.0653568	0.505297	0.313284	0.0470753	0.000556362	0.298523
10627|MYL12A	myosin, light chain 12A, regulatory, non-sarcomeric	13.6743	13.2962	12.9914	13.1309	13.0523	13.331	13.0437	13.2604	13.1193	13.1758	13.0378	13.2506	13.2937	13.1155	13.1015	12.8661	13.2096	0.0785918	13.133	0.0390063	0.0765304	0.0877392	0.416607	13.2225	0.0678208	13.12	0.0678208	0.10249	0.103443	0.360047	13.2732	0.109037	13.1459	0.109037	13.1719	0.0806824	13.0942	0.0806824	0.101357	0.135642	0.483163	0.0517039	0.135642	0.716202	0.127317	0.151159	0.431923	0.0776637
10628|TXNIP	thioredoxin interacting protein	15.1722	15.6474	15.7391	15.5806	16.094	15.8468	15.9442	16.0749	15.5014	15.1119	14.9732	15.1891	14.8283	15.096	15.0178	14.8192	15.3644	0.0111109	15.4651	0.00726903	-0.100792	0.0132775	0.000271883	15.7624	0.0673945	15.0671	0.0673945	0.69528	0.134134	0.00204737	15.5348	0.118668	15.1939	0.118668	15.99	0.0639219	14.9403	0.0639219	-0.455158	0.134789	0.0149164	0.253574	0.134789	0.108964	0.340915	0.236293	0.199187	1.04965
10629|TAF6L	TAF6-like RNA polymerase II, p300/CBP-associated factor (PCAF)-associated factor, 65kDa	10.1641	9.96255	10.2309	10.0243	9.85001	9.69528	10.2864	10.172	10.2426	10.1673	10.2024	10.2104	10.078	10.0515	10.009	10.0229	10.1506	0.0360452	10.0206	0.0625367	0.129953	0.072181	0.121889	10.0482	0.0538549	10.123	0.0538549	-0.0748075	0.0799455	0.385527	10.0955	0.045025	10.2057	0.045025	10.0009	0.0978475	10.0403	0.0978475	0.0945457	0.10771	0.413825	0.16536	0.10771	0.175628	-0.110215	0.0539626	0.0871509	-0.0394003
1062|CENPE	centromere protein E, 312kDa	11.1411	9.37249	8.90609	9.35181	9.0943	9.87839	10.0033	9.33115	10.6622	10.0964	10.7154	10.9083	10.6574	10.493	10.9527	10.6687	10.1442	0.266614	10.1349	0.130897	0.0093446	0.297014	0.975922	9.63482	0.203519	10.6443	0.203519	-1.00944	0.278323	0.0110063	9.69286	0.370869	10.5956	0.370869	9.57678	0.167741	10.693	0.167741	0.116081	0.407039	0.785092	-0.0973913	0.407039	0.818861	-0.902704	0.515599	0.130548	-1.11618
10630|PDPN	podoplanin	4.10872	4.11982	3.74359	4.29885	3.8322	4.52478	4.14543	4.17456	3.99494	3.96767	3.69616	3.9401	3.97277	4.50917	3.93014	4.20683	3.98373	0.0895768	4.16198	0.132164	-0.178253	0.15966	0.306933	4.11849	0.0836738	4.02722	0.0836738	0.0912714	0.0501386	0.118557	4.06775	0.0956628	3.89972	0.0956628	4.16924	0.137309	4.15473	0.137309	-0.101498	0.167348	0.566402	-0.255008	0.167348	0.178388	0.168027	0.067153	0.0463932	0.0145161
10631|POSTN	periostin, osteoblast specific factor	2.79295	2.30662	2.28335	2.40705	2.35001	2.41411	2.61877	2.32917	2.49947	2.27283	2.31881	2.4262	2.58809	2.49778	2.30195	2.29417	2.41341	0.0827245	2.42426	0.0376268	-0.0108462	0.0908797	0.908897	2.43776	0.057364	2.39991	0.057364	0.0378419	0.0700241	0.608373	2.44749	0.091149	2.37933	0.091149	2.42802	0.0696731	2.4205	0.0696731	0.0194777	0.114728	0.870768	-0.04117	0.114728	0.731998	0.0681657	0.0765453	0.40747	0.00751805
10632|ATP5L	ATP synthase, H+ transporting, mitochondrial Fo complex, subunit G	12.077	11.1763	11.6939	11.1678	11.0072	11.0992	11.5041	11.549	11.6014	11.4085	11.6676	11.748	11.6112	11.3954	11.5166	11.4698	11.5676	0.120532	11.3941	0.0680451	0.173482	0.138413	0.256698	11.4093	0.0967773	11.5523	0.0967773	-0.142995	0.135297	0.331243	11.5288	0.163978	11.6064	0.163978	11.2899	0.102832	11.4983	0.102832	0.238886	0.193555	0.263271	0.108078	0.193555	0.596786	-0.0775913	0.222359	0.739049	-0.208399
10633|RASL10A	RAS-like, family 10, member A	5.00616	4.66326	4.7467	5.06912	4.82213	4.71752	4.74686	4.6474	4.68276	4.62614	4.78218	4.96979	4.94378	5.03619	4.61475	4.6717	4.81826	0.0786271	4.77504	0.0607119	0.043222	0.0993386	0.678706	4.80239	0.0582959	4.79091	0.0582959	0.0114824	0.0610368	0.856981	4.87131	0.0876569	4.76522	0.0876569	4.73348	0.0768759	4.8166	0.0768759	0.137829	0.116592	0.281869	-0.0513848	0.116592	0.674848	0.106089	0.0774987	0.220059	-0.0831243
10634|GAS2L1	growth arrest-specific 2 like 1	5.51201	5.50324	5.79529	6.30541	5.62004	5.58301	5.57201	5.58981	5.70244	5.45104	5.52206	5.51189	5.72697	5.93235	5.57053	5.46695	5.66292	0.0903776	5.63271	0.0515925	0.0302132	0.104067	0.781341	5.6851	0.0780171	5.61053	0.0780171	0.0745742	0.116262	0.544949	5.77899	0.138432	5.54686	0.138432	5.59122	0.0719941	5.6742	0.0719941	0.18777	0.156034	0.274148	-0.127343	0.156034	0.445613	0.232131	0.209718	0.310742	-0.0829822
10635|RAD51AP1	RAD51 associated protein 1	9.8966	8.07205	7.74371	8.21265	7.92386	8.53506	8.61807	8.17381	9.24306	8.70856	9.28207	9.31803	9.31451	8.97152	9.37629	9.23428	8.80959	0.265165	8.76843	0.081124	0.0411652	0.277297	0.88685	8.39698	0.189401	9.18104	0.189401	-0.784064	0.258066	0.0228548	8.48125	0.355632	9.13793	0.355632	8.3127	0.13045	9.22415	0.13045	0.168551	0.378803	0.671952	-0.0862211	0.378803	0.827504	-0.656678	0.47397	0.21521	-0.911451
10636|RGS14	regulator of G-protein signaling 14	12.8617	13.0296	13.2378	12.9373	13.0616	12.766	13.0159	13.2552	12.6594	12.9409	12.8051	12.6364	12.706	12.7463	12.5705	12.8555	12.8885	0.0669219	12.8721	0.0666973	0.0164087	0.0944832	0.867838	13.0206	0.0561447	12.74	0.0561447	0.280618	0.0606783	0.00359766	13.0166	0.0762469	12.7605	0.0762469	13.0247	0.0824338	12.7196	0.0824338	-0.00807498	0.112289	0.945009	0.0408923	0.112289	0.728221	0.256134	0.0730767	0.0127486	0.305101
10637|LEFTY1	left-right determination factor 1	6.93448	6.60971	6.6819	6.41403	6.56269	6.16531	6.76532	6.99727	6.22822	6.48015	6.45387	6.28689	6.45717	6.00737	5.97502	6.3319	6.51116	0.05409	6.40776	0.122856	0.1034	0.134236	0.470364	6.64134	0.0871597	6.27757	0.0871597	0.363767	0.111211	0.0170136	6.66003	0.0877464	6.36228	0.0877464	6.62265	0.150625	6.19286	0.150625	0.0373807	0.174319	0.837308	0.169419	0.174319	0.368639	0.297748	0.138184	0.0746187	0.429786
1063|CENPF	centromere protein F, 350/400kDa	11.3443	10.5372	10.2022	10.512	10.6539	11.0858	10.9882	10.5235	11.8792	11.2439	11.6546	11.806	11.4945	11.5324	11.9098	11.7117	11.1474	0.165751	11.2375	0.0870281	-0.0900559	0.187209	0.647525	10.7309	0.115425	11.654	0.115425	-0.923144	0.13507	0.00048203	10.6489	0.199585	11.6459	0.199585	10.8128	0.116005	11.6621	0.116005	-0.163937	0.230849	0.504263	-0.0161743	0.230849	0.946419	-0.997025	0.222358	0.00417505	-0.849262
10640|EXOC5	exocyst complex component 5	12.3784	12.2135	11.6669	12.1424	12.1404	12.3583	12.1864	11.9405	12.022	11.9567	12.2498	12.2547	12.1775	12.2514	12.2832	12.0315	12.1106	0.0574384	12.1711	0.068537	-0.0605871	0.0894231	0.52332	12.1284	0.0705044	12.1534	0.0705044	-0.0249979	0.109027	0.826266	12.1003	0.12093	12.1208	0.12093	12.1564	0.0725218	12.1859	0.0725218	-0.0561029	0.141009	0.704497	-0.0650713	0.141009	0.660718	-0.0205137	0.212837	0.926356	-0.0294822
10641|NPRL2	nitrogen permease regulator-like 2 (S. cerevisiae)	10.7668	10.803	11.0361	10.7128	10.7877	10.6369	10.7137	10.7301	10.3339	10.5233	10.5246	10.3317	10.3207	10.4046	10.2129	10.4809	10.629	0.0589204	10.5359	0.0298284	0.0931178	0.0660405	0.20821	10.7734	0.0393637	10.3916	0.0393637	0.381808	0.0428562	0.000111471	10.8297	0.0637336	10.4284	0.0637336	10.7171	0.0462172	10.3548	0.0462172	0.112589	0.0787274	0.202628	0.0736463	0.0787274	0.385655	0.401279	0.0485944	0.000170569	0.362336
10642|IGF2BP1	insulin-like growth factor 2 mRNA binding protein 1	2.87631	2.70105	2.71648	2.66624	2.71273	2.78274	2.74661	2.66628	3.30187	2.84891	3.30284	2.91167	2.84073	2.89324	2.94349	2.86786	2.91567	0.0789308	2.80671	0.0202457	0.108961	0.081486	0.229625	2.73356	0.0477972	2.98883	0.0477972	-0.255271	0.0499831	0.00220588	2.74002	0.0926914	3.09132	0.0926914	2.72709	0.0233789	2.88633	0.0233789	0.0129293	0.0955943	0.896836	0.204993	0.0955943	0.0756882	-0.351303	0.0971932	0.0111708	-0.159239
10643|IGF2BP3	insulin-like growth factor 2 mRNA binding protein 3	9.6842	8.34726	8.22235	8.68943	8.469	9.04121	9.18811	8.56603	9.66764	8.88715	9.51721	9.63481	9.18831	9.3109	9.81118	9.77425	9.08126	0.227346	9.16862	0.136995	-0.0873671	0.265431	0.753227	8.77595	0.157854	9.47393	0.157854	-0.697982	0.170933	0.00647749	8.73581	0.267464	9.4267	0.267464	8.81609	0.167735	9.52116	0.167735	-0.0802779	0.315709	0.807771	-0.0944563	0.315709	0.774889	-0.690893	0.281784	0.0496656	-0.705072
10644|IGF2BP2	insulin-like growth factor 2 mRNA binding protein 2	3.21638	3.23409	3.07825	3.44328	3.1634	3.22519	3.20779	3.09905	3.4347	3.09763	3.2425	3.30682	3.13586	3.18857	3.41139	3.14502	3.25671	0.054981	3.19703	0.0414712	0.0596729	0.0688678	0.41952	3.20843	0.0441118	3.24531	0.0441118	-0.036883	0.055142	0.528457	3.243	0.072741	3.27041	0.072741	3.17386	0.0499215	3.22021	0.0499215	0.0691409	0.0882236	0.463021	0.0502049	0.0882236	0.589963	-0.027415	0.0952543	0.783176	-0.046351
10645|CAMKK2	calcium/calmodulin-dependent protein kinase kinase 2, beta	9.81845	9.70226	10.1425	9.99169	9.99408	9.80437	9.9283	9.93918	10.1221	10.0487	10.1599	10.0557	10.01	9.94047	10.0488	10.0841	10.0052	0.0575177	9.96867	0.0324317	0.0364838	0.0660311	0.600551	9.9151	0.0397152	10.0587	0.0397152	-0.143626	0.0441486	0.0173954	9.91371	0.0709495	10.0966	0.0709495	9.91648	0.0357123	10.0209	0.0357123	-0.00277152	0.0794305	0.973297	0.0757392	0.0794305	0.377141	-0.182882	0.0830793	0.0699778	-0.104371
10651|MTX2	metaxin 2	10.1691	9.64692	9.56929	9.71213	9.72925	9.77925	9.70075	9.81035	9.78782	9.77238	9.83786	9.91678	9.93713	9.75947	9.75956	9.87687	9.80154	0.0642373	9.79408	0.026896	0.00746419	0.0696407	0.918139	9.76464	0.052195	9.83098	0.052195	-0.0663482	0.0777653	0.426299	9.77437	0.0980452	9.82871	0.0980452	9.7549	0.0358385	9.83326	0.0358385	0.019475	0.10439	0.858154	-0.00454656	0.10439	0.966673	-0.0543375	0.148141	0.726359	-0.078359
10652|YKT6	YKT6 v-SNARE homolog (S. cerevisiae)	11.6195	11.5445	11.8274	11.6825	11.6228	11.5373	11.7483	11.7291	11.9263	11.7899	11.9031	11.8924	11.8324	11.7968	11.8552	11.7722	11.7732	0.0407219	11.7368	0.0279326	0.0364231	0.0493812	0.488594	11.6639	0.0301421	11.846	0.0301421	-0.182119	0.0345787	0.001889	11.6685	0.0474943	11.8779	0.0474943	11.6594	0.0371279	11.8142	0.0371279	0.00908895	0.0602842	0.8851	0.0637572	0.0602842	0.330943	-0.209453	0.048885	0.00517934	-0.154785
10653|SPINT2	serine peptidase inhibitor, Kunitz type, 2	11.7911	11.4919	11.6771	11.5042	11.4367	11.4925	11.7823	11.8795	11.4513	11.6161	11.456	11.4614	11.5448	11.4757	11.4275	11.2879	11.5561	0.0284744	11.5409	0.0311805	0.015288	0.0422258	0.729722	11.6319	0.0517769	11.4651	0.0517769	0.166828	0.0945536	0.128117	11.6161	0.0582793	11.4962	0.0582793	11.6477	0.0855974	11.434	0.0855974	-0.0316537	0.103554	0.770181	0.0622296	0.103554	0.56987	0.119886	0.101699	0.28309	0.21377
10654|PMVK	phosphomevalonate kinase	10.3718	9.5986	9.87152	9.94991	9.62514	9.77887	10.1818	9.97053	10.462	10.3659	10.5049	10.7718	10.4677	10.3779	10.3897	10.3368	10.237	0.0978806	10.1411	0.0532132	0.095986	0.11141	0.422024	9.91851	0.0778076	10.4596	0.0778076	-0.54108	0.108645	0.00250114	9.94795	0.128792	10.5261	0.128792	9.88908	0.0873421	10.393	0.0873421	0.058867	0.155615	0.718241	0.133105	0.155615	0.425191	-0.578199	0.167414	0.0135712	-0.503961
10657|KHDRBS1	KH domain containing, RNA binding, signal transduction associated 1	12.8215	12.8826	12.8476	12.9036	13.0146	12.8313	12.8393	12.8504	13.0767	13.0628	13.1225	12.9793	13.0387	13.046	13.0814	13.0907	12.9621	0.0101507	12.9741	0.018755	-0.011995	0.0213257	0.594173	12.8739	0.0203224	13.0623	0.0203224	-0.18839	0.0346007	0.0015953	12.8638	0.0247516	13.0603	0.0247516	12.8839	0.032239	13.0642	0.032239	-0.0200945	0.0406447	0.638605	-0.00389553	0.0406447	0.926766	-0.19649	0.045149	0.00481196	-0.180291
10658|CELF1	CUGBP, Elav-like family member 1	12.8661	13.1837	13.2434	12.9569	13.1522	13.08	13.1968	13.0477	12.9487	13.0113	13.1003	12.9259	12.8041	12.9477	12.9889	13.0764	13.0295	0.062947	13.0367	0.0254006	-0.00720141	0.0678787	0.918967	13.0909	0.0418115	12.9754	0.0418115	0.115456	0.0488394	0.0559772	13.0625	0.0693337	12.9965	0.0693337	13.1192	0.0467508	12.9543	0.0467508	-0.0566522	0.083623	0.523356	0.0422494	0.083623	0.63141	0.0660056	0.0581321	0.299502	0.164907
10659|CELF2	CUGBP, Elav-like family member 2	11.7933	12.4887	12.2604	12.2636	12.7003	12.5392	12.2347	12.3808	12.1228	12.265	12.0765	12.046	12.203	12.2063	12.1775	12.2998	12.1645	0.0855482	12.3427	0.051177	-0.178155	0.0996874	0.124145	12.3326	0.0656876	12.1746	0.0656876	0.157989	0.085568	0.114366	12.2015	0.108899	12.1276	0.108899	12.4637	0.0734881	12.2216	0.0734881	-0.262266	0.131375	0.0929004	-0.0940437	0.131375	0.500987	0.0738781	0.134766	0.60334	0.2421
10661|KLF1	Kruppel-like factor 1 (erythroid)	2.62727	2.6127	2.57707	2.67218	2.57264	2.63284	2.66709	2.55183	2.71367	2.64784	2.70839	2.64403	2.77791	2.669	2.80029	2.68884	2.65039	0.00878513	2.67006	0.0240044	-0.0196616	0.0255615	0.470967	2.6142	0.0176761	2.70625	0.0176761	-0.0920434	0.0244211	0.0092996	2.62231	0.0192669	2.67848	0.0192669	2.6061	0.0296407	2.73401	0.0296407	0.0162072	0.0353523	0.662766	-0.0555304	0.0353523	0.167291	-0.0561746	0.0342948	0.152538	-0.127912
10663|CXCR6	chemokine (C-X-C motif) receptor 6	7.78698	7.69945	7.52142	7.71848	7.37027	7.80881	7.72866	7.73477	8.34529	8.29592	8.10234	8.26827	7.95694	8.41504	7.83854	8.64294	7.96727	0.054411	7.937	0.126592	0.0302729	0.13779	0.833386	7.6711	0.0803367	8.23316	0.0803367	-0.562057	0.0826427	0.000494981	7.68158	0.0546701	8.25296	0.0546701	7.66063	0.151087	8.21337	0.151087	0.0209562	0.160673	0.900491	0.0395896	0.160673	0.813587	-0.571374	0.0106332	2.78868e-09	-0.55274
10664|CTCF	CCCTC-binding factor (zinc finger protein)	12.1702	12.2137	12.1842	12.2114	12.3388	12.1783	12.0526	12.084	12.2458	12.1629	12.2138	12.1362	12.1329	12.195	12.2657	12.2813	12.1923	0.00736408	12.1911	0.0161119	0.00117851	0.017715	0.94912	12.1792	0.0274401	12.2042	0.0274401	-0.0250298	0.0519424	0.646967	12.1949	0.0189935	12.1897	0.0189935	12.1635	0.0514887	12.2187	0.0514887	0.0314211	0.0548802	0.587752	-0.0290641	0.0548802	0.615409	0.00521283	0.0350157	0.886533	-0.0552724
10666|CD226	CD226 molecule	10.2304	10.7553	10.7372	10.2584	10.7023	10.7972	10.4647	10.8449	10.0321	10.1332	10.1991	9.97593	10.1772	10.0224	10.0779	10.2127	10.2902	0.0960053	10.4124	0.0533964	-0.122197	0.109855	0.308561	10.5988	0.0638473	10.1038	0.0638473	0.494973	0.0650979	0.000269467	10.4953	0.108483	10.0851	0.108483	10.7023	0.0673598	10.1226	0.0673598	-0.206947	0.127695	0.156223	-0.0374472	0.127695	0.779205	0.410224	0.101026	0.00664621	0.579723
10667|FARS2	phenylalanyl-tRNA synthetase 2, mitochondrial	9.51813	9.44084	9.55975	9.58972	9.53832	9.43635	9.2972	9.50654	9.44559	9.41104	9.3784	9.50577	9.51211	9.27517	9.45653	9.32702	9.48116	0.0252148	9.41866	0.0377056	0.0624991	0.0453596	0.21743	9.48586	0.0310043	9.41396	0.0310043	0.0719001	0.0422797	0.139927	9.52711	0.0298655	9.4352	0.0298655	9.4446	0.0543427	9.39271	0.0543427	0.0825064	0.0620086	0.231666	0.0424917	0.0620086	0.518766	0.0919075	0.03201	0.028382	0.0518928
10668|CGRRF1	cell growth regulator with ring finger domain 1	10.5234	9.8748	9.26031	9.69453	9.83291	10.0225	10.118	10.0495	9.51937	9.45723	9.46948	9.70307	9.80745	9.57172	10.0245	9.90793	9.68778	0.134211	9.91682	0.0654087	-0.229037	0.149301	0.17591	9.922	0.10308	9.68259	0.10308	0.239409	0.142167	0.143166	9.83827	0.189768	9.53729	0.189768	10.0057	0.0805616	9.8279	0.0805616	-0.167461	0.206161	0.447648	-0.290613	0.206161	0.208312	0.300985	0.268324	0.304857	0.177833
10669|CGREF1	cell growth regulator with EF-hand domain 1	5.31306	5.59693	5.8618	6.33074	5.61648	5.86978	5.86203	6.15928	5.58985	5.72323	5.53234	5.82324	5.72577	5.59787	5.52667	5.62558	5.7214	0.130277	5.74793	0.0498738	-0.026533	0.139498	0.855421	5.82626	0.0902185	5.64307	0.0902185	0.183192	0.114446	0.160564	5.77563	0.159835	5.66717	0.159835	5.87689	0.083727	5.61897	0.083727	-0.101261	0.180437	0.594985	0.048195	0.180437	0.798334	0.108464	0.185204	0.579457	0.25792
1066|CES1	carboxylesterase 1	4.34922	3.62716	3.64077	3.70001	3.60188	3.79732	3.96397	3.74221	3.85258	3.73923	3.79403	3.7716	3.72103	3.79562	3.8229	3.62664	3.80932	0.0978017	3.75895	0.0536596	0.0503777	0.111555	0.667425	3.80282	0.0692744	3.76545	0.0692744	0.0373666	0.082166	0.665265	3.82929	0.124212	3.78936	0.124212	3.77635	0.0613768	3.74155	0.0613768	0.0529443	0.138549	0.71553	0.0478111	0.138549	0.741806	0.0399333	0.153147	0.803003	0.0348
10670|RRAGA	Ras-related GTP binding A	11.0399	10.969	10.9316	11.1186	11.0342	10.9363	11.0063	10.9875	11.2934	11.2065	11.1963	11.1633	11.1933	11.1921	11.229	11.1718	11.1148	0.0236107	11.0938	0.0130536	0.0210328	0.0269789	0.465256	11.0029	0.0194868	11.2057	0.0194868	-0.202767	0.0281261	0.000360792	11.0148	0.0351496	11.2149	0.0351496	10.9911	0.0168358	11.1965	0.0168358	0.0237033	0.0389735	0.565358	0.0183622	0.0389735	0.654179	-0.200096	0.0520779	0.00853658	-0.205437
10671|DCTN6	dynactin 6	10.8078	10.2841	9.67192	10.0218	10.0572	10.2142	9.90312	9.97608	9.83728	9.86866	9.86511	10.0646	10.094	9.83928	10.1031	9.85383	10.0527	0.113372	10.0051	0.0336188	0.0475835	0.118252	0.701339	10.117	0.0933805	9.94073	0.0933805	0.176302	0.144555	0.268373	10.1964	0.173209	9.90892	0.173209	10.0376	0.0698451	9.97254	0.0698451	0.158783	0.186761	0.427834	-0.0636164	0.186761	0.744992	0.287502	0.261902	0.314404	0.0651019
10672|GNA13	guanine nucleotide binding protein (G protein), alpha 13	12.9688	13.045	12.5588	12.9226	13.1205	13.2548	12.9489	13.1274	12.9867	12.945	13.0297	12.9625	12.9571	12.9896	13.0264	13.0217	12.9274	0.0456965	13.0558	0.0284142	-0.128415	0.0538101	0.0542891	12.9934	0.0449986	12.9898	0.0449986	0.00352672	0.0721385	0.962595	12.8738	0.0774576	12.981	0.0774576	13.1129	0.0458238	12.9987	0.0458238	-0.239102	0.0899972	0.0376864	-0.0177279	0.0899972	0.850344	-0.10716	0.125084	0.424498	0.114214
10673|TNFSF13B	tumor necrosis factor (ligand) superfamily, member 13b	10.243	10.2313	9.10704	10.2287	9.57552	10.1184	9.85009	9.18582	9.53727	9.67527	9.37742	9.75578	9.81841	9.90474	9.8227	9.54749	9.76947	0.176999	9.72789	0.136529	0.0415759	0.223537	0.858581	9.81747	0.128484	9.67989	0.128484	0.137584	0.126742	0.319357	9.9525	0.207751	9.58644	0.207751	9.68245	0.151236	9.77334	0.151236	0.27005	0.256968	0.333772	-0.186898	0.256968	0.494418	0.366059	0.217545	0.143427	-0.0908899
10675|CSPG5	chondroitin sulfate proteoglycan 5 (neuroglycan C)	7.73745	8.04134	7.95196	7.89375	8.0588	7.83688	7.98215	8.24939	7.39356	7.51182	7.42841	7.30482	7.52205	7.51336	7.46305	7.44722	7.65789	0.0475222	7.75911	0.0379948	-0.101221	0.0608438	0.147248	7.96897	0.0412865	7.44804	0.0412865	0.520928	0.0558241	8.5811e-05	7.90613	0.0544015	7.40966	0.0544015	8.0318	0.0621191	7.48642	0.0621191	-0.125677	0.082573	0.178831	-0.0767644	0.082573	0.388423	0.496472	0.0529588	8.36019e-05	0.545384
10677|AVIL	advillin	6.04495	6.06131	6.36353	6.28741	6.60102	6.27309	6.37685	6.4201	6.21134	6.29619	6.31345	6.18288	6.36105	6.24294	6.20206	6.35739	6.22013	0.0450995	6.35431	0.0505999	-0.13418	0.0677814	0.0950768	6.30353	0.0414681	6.27091	0.0414681	0.0326169	0.0477924	0.520405	6.1893	0.0610173	6.25097	0.0610173	6.41776	0.0561722	6.29086	0.0561722	-0.228466	0.0829363	0.0330844	-0.0398935	0.0829363	0.647545	-0.0616695	0.0821985	0.481478	0.126903
10678|B3GNT2	UDP-GlcNAc:betaGal beta-1,3-N-acetylglucosaminyltransferase 2	12.4586	12.4601	11.9623	12.2342	12.2955	12.4328	12.3617	12.5731	12.3624	12.3096	12.4299	12.4744	12.392	12.2679	12.6381	12.3817	12.3364	0.0481792	12.4179	0.0411497	-0.0814424	0.0633604	0.24604	12.3473	0.055777	12.407	0.055777	-0.0597069	0.0918137	0.539582	12.2788	0.0873866	12.394	0.0873866	12.4158	0.0693389	12.4199	0.0693389	-0.136988	0.111554	0.265433	-0.0258972	0.111554	0.824138	-0.115252	0.145811	0.459372	-0.00416171
10681|GNB5	guanine nucleotide binding protein (G protein), beta 5	6.5022	6.94584	6.87979	6.75516	6.84179	6.8865	6.86624	6.80297	6.58645	6.71113	6.68077	6.47991	6.70098	6.55771	6.56861	6.50874	6.69266	0.0669402	6.71669	0.0236672	-0.0240366	0.0710009	0.74649	6.81006	0.0422893	6.59929	0.0422893	0.210775	0.045961	0.00374699	6.77075	0.0784051	6.61456	0.0784051	6.84938	0.0317205	6.58401	0.0317205	-0.0786268	0.0845786	0.388434	0.0305537	0.0845786	0.730295	0.156184	0.0816422	0.104268	0.265365
10682|EBP	emopamil binding protein (sterol isomerase)	9.46299	9.16256	9.60897	9.33854	9.18545	9.21058	9.51241	9.47343	9.67638	9.63564	9.64901	9.64426	9.52935	9.47121	9.42727	9.45924	9.52229	0.049801	9.40862	0.0345073	0.113676	0.0605879	0.109729	9.36937	0.0458753	9.56154	0.0458753	-0.192177	0.0689005	0.0316112	9.39327	0.0672488	9.65132	0.0672488	9.34547	0.0624161	9.47177	0.0624161	0.0477974	0.0917506	0.621062	0.179554	0.0917506	0.0981047	-0.258055	0.0903828	0.0289858	-0.126298
10683|DLL3	delta-like 3 (Drosophila)	5.93823	5.71322	5.89934	5.75452	5.85669	5.81629	5.96443	6.12057	5.95074	5.80121	5.97187	5.82581	6.00458	5.92862	5.74793	5.76277	5.85687	0.048525	5.90024	0.0211222	-0.0433673	0.0529228	0.443857	5.88291	0.0409826	5.87419	0.0409826	0.00872137	0.0625898	0.89374	5.82633	0.0492323	5.88741	0.0492323	5.9395	0.0655324	5.86097	0.0655324	-0.11317	0.0819653	0.216598	0.0264355	0.0819653	0.758	-0.0610814	0.0166305	0.0104189	0.0785242
10691|GMEB1	glucocorticoid modulatory element binding protein 1	9.07774	9.40322	9.58085	9.23816	9.59335	9.26956	9.2244	9.4227	9.57768	9.50594	9.49648	9.3338	9.44386	9.39503	9.50115	9.60761	9.40173	0.0580384	9.43221	0.0492848	-0.0304738	0.0761409	0.702848	9.35125	0.0540925	9.48269	0.0540925	-0.131447	0.0768542	0.138055	9.32499	0.084682	9.47847	0.084682	9.3775	0.0673273	9.48691	0.0673273	-0.0525082	0.108185	0.644637	-0.00843945	0.108185	0.940357	-0.153481	0.12333	0.259732	-0.109412
10693|CCT6B	chaperonin containing TCP1, subunit 6B (zeta 2)	6.26276	5.89556	5.94775	5.88975	6.0093	6.1245	5.77098	5.82058	5.8022	5.84453	5.97974	5.91445	5.98112	5.83914	5.81397	5.77647	5.94209	0.0358573	5.89201	0.0558	0.050083	0.0663279	0.47878	5.96515	0.047711	5.86895	0.047711	0.0961964	0.0686	0.210393	5.99895	0.068668	5.88523	0.068668	5.93134	0.0662575	5.85267	0.0662575	0.0676118	0.0954219	0.505183	0.0325543	0.0954219	0.744612	0.113725	0.117125	0.36906	0.0786676
10694|CCT8	chaperonin containing TCP1, subunit 8 (theta)	14.4817	13.8467	13.4683	13.5795	13.643	13.6911	13.6439	13.6712	13.6752	13.5798	13.721	13.7982	13.8271	13.5258	13.7559	13.5268	13.7688	0.10634	13.6606	0.0336661	0.108201	0.111541	0.369482	13.7532	0.0864349	13.6762	0.0864349	0.0769524	0.13207	0.58134	13.8441	0.163649	13.6935	0.163649	13.6623	0.055706	13.6589	0.055706	0.181751	0.17287	0.333576	0.034652	0.17287	0.847749	0.150502	0.248779	0.567364	0.00340293
10695|CNPY3	canopy FGF signaling regulator 3	11.49	11.3679	11.6101	11.4402	11.2164	11.0804	11.5805	11.4708	11.6328	11.6768	11.6333	11.7209	11.5621	11.4724	11.5389	11.4978	11.5715	0.0206556	11.4274	0.0612301	0.144073	0.0646202	0.0673086	11.4071	0.0455156	11.5919	0.0455156	-0.184797	0.0641162	0.0279764	11.4771	0.0389673	11.6659	0.0389673	11.3371	0.0822691	11.5178	0.0822691	0.140036	0.0910311	0.174887	0.148111	0.0910311	0.154854	-0.188834	0.0660847	0.0288977	-0.18076
10699|CORIN	corin, serine peptidase	5.02955	4.96324	4.90824	5.21085	5.10438	5.00615	5.088	5.01146	4.95858	5.04689	4.92057	5.3354	4.97589	5.09387	5.12	5.04421	5.04666	0.0781416	5.0555	0.0167932	-0.00883217	0.0799257	0.915613	5.04023	0.0429931	5.06193	0.0429931	-0.0216927	0.03171	0.519449	5.02797	0.0810349	5.06536	0.0810349	5.0525	0.0287574	5.05849	0.0287574	-0.0245296	0.0859863	0.785026	0.00686526	0.0859863	0.93896	-0.0373901	0.0429208	0.417166	-0.00599523
1069|CETN2	centrin, EF-hand protein, 2	9.75257	8.94427	8.68048	8.9128	8.85431	9.02754	8.74496	8.82503	8.98391	8.8375	8.89551	9.11724	9.07846	8.92119	9.01832	8.85915	9.01553	0.126398	8.91612	0.0323887	0.0994111	0.130481	0.475004	8.96775	0.0897844	8.96391	0.0897844	0.00383493	0.123367	0.97621	9.07253	0.171098	8.95854	0.171098	8.86296	0.054502	8.96928	0.054502	0.209566	0.179569	0.287469	-0.0107434	0.179569	0.954235	0.113989	0.230634	0.638706	-0.10632
1070|CETN3	centrin, EF-hand protein, 3	10.3394	9.4161	8.96909	9.03153	8.97433	9.21743	9.1388	9.14057	9.30917	9.26664	9.52469	9.41055	9.41344	9.26392	9.43066	9.39916	9.40839	0.141021	9.24729	0.0200149	0.161106	0.142435	0.301192	9.27841	0.115775	9.37728	0.115775	-0.0988725	0.182559	0.607608	9.43903	0.227102	9.37776	0.227102	9.11778	0.0451635	9.37679	0.0451635	0.321245	0.23155	0.214665	0.000967144	0.23155	0.996803	0.0612663	0.356025	0.869029	-0.259011
10712|FAM189B	family with sequence similarity 189, member B	8.08856	8.05573	8.49865	8.08895	8.12872	7.89301	8.16808	8.25388	8.16434	8.39821	8.33474	8.09927	8.37371	8.11583	8.08645	8.16395	8.21606	0.0726154	8.14795	0.0543202	0.0681022	0.0906845	0.48107	8.14695	0.0572689	8.21706	0.0572689	-0.0701123	0.0699661	0.354986	8.18297	0.0896289	8.24914	0.0896289	8.11092	0.0713133	8.18498	0.0713133	0.0720506	0.114538	0.552494	0.0641538	0.114538	0.595682	-0.0661639	0.105078	0.552121	-0.0740607
10713|USP39	ubiquitin specific peptidase 39	11.391	11.4939	11.5041	11.42	11.5688	11.4979	11.4334	11.3548	11.5066	11.4846	11.5025	11.4911	11.5155	11.4528	11.5464	11.4842	11.4742	0.0131162	11.4817	0.02521	-0.00751967	0.0284179	0.800165	11.458	0.0202506	11.498	0.0202506	-0.039975	0.0288577	0.215279	11.4523	0.0199191	11.4962	0.0199191	11.4637	0.0352643	11.4998	0.0352643	-0.0114662	0.0405011	0.786609	-0.00357319	0.0405011	0.932569	-0.0439215	0.0299824	0.193291	-0.0360285
10714|POLD3	polymerase (DNA-directed), delta 3, accessory subunit	9.95776	9.8855	9.84049	9.98283	10.0927	10.1238	9.87372	9.93656	10.2702	9.94754	10.1295	10.1768	10.112	10.1185	10.218	10.2845	10.0238	0.044984	10.095	0.0168137	-0.0711527	0.0480236	0.18895	9.96167	0.0371379	10.1571	0.0371379	-0.195461	0.0566624	0.0136402	9.91664	0.0532153	10.131	0.0532153	10.0067	0.0518172	10.1833	0.0518172	-0.0900444	0.0742758	0.270964	-0.052261	0.0742758	0.508048	-0.214352	0.0568615	0.00929167	-0.176569
10717|AP4B1	adaptor-related protein complex 4, beta 1 subunit	10.4457	11.0412	10.9502	10.9869	10.8417	10.5799	10.5509	10.6815	10.5443	10.8962	10.6247	10.6667	10.4563	10.4808	10.4125	10.5776	10.7695	0.0994233	10.5726	0.0399335	0.196851	0.107143	0.115816	10.7597	0.0615234	10.5824	0.0615234	0.177328	0.060505	0.0262597	10.856	0.111239	10.683	0.111239	10.6635	0.0525972	10.4818	0.0525972	0.192512	0.123047	0.168725	0.201189	0.123047	0.153153	0.17299	0.0997811	0.133671	0.181667
1071|CETP	cholesteryl ester transfer protein, plasma	5.60606	5.85013	6.16412	6.12707	5.67703	5.68973	5.89357	5.86634	5.77793	6.06696	5.86834	6.06484	5.86706	5.83466	5.77903	5.90004	5.94068	0.0875501	5.81343	0.028471	0.127247	0.0920631	0.216171	5.85926	0.0572702	5.89486	0.0572702	-0.0356023	0.068146	0.620083	5.93684	0.105633	5.94452	0.105633	5.78167	0.0442852	5.8452	0.0442852	0.155176	0.11454	0.224276	0.0993179	0.11454	0.419209	-0.00767315	0.118208	0.950353	-0.0635315
10721|POLQ	polymerase (DNA directed), theta	8.81178	8.29363	8.29073	8.43685	8.41761	8.79222	8.55087	8.41948	9.25374	8.82407	9.09939	9.14234	9.01162	9.07059	9.28849	9.16408	8.76907	0.0998427	8.83937	0.0522391	-0.0703015	0.112683	0.555663	8.50165	0.0659428	9.10679	0.0659428	-0.605142	0.0685297	0.000117177	8.45825	0.108118	9.07989	0.108118	8.54504	0.0755262	9.13369	0.0755262	-0.0867958	0.131886	0.534885	-0.0538072	0.131886	0.697445	-0.621636	0.0829708	0.000292225	-0.588648
10723|SLC12A7	solute carrier family 12 (potassium/chloride transporter), member 7	11.4779	12.0274	12.4267	11.9333	12.1163	11.6052	12.1167	12.3761	11.7087	12.0833	11.9211	11.7265	11.7588	11.7315	11.6753	11.9604	11.9131	0.128271	11.9175	0.102404	-0.00441752	0.164134	0.979401	12.0099	0.0973075	11.8207	0.0973075	0.18923	0.10457	0.120341	11.9663	0.151333	11.8599	0.151333	12.0536	0.122366	11.7815	0.122366	-0.0872541	0.194615	0.669642	0.078419	0.194615	0.700954	0.106393	0.160599	0.532274	0.272066
10724|MGEA5	meningioma expressed antigen 5 (hyaluronidase)	13.5097	13.5192	13.5039	13.4696	13.6366	13.5353	13.4957	13.62	13.3823	13.4389	13.4414	13.3747	13.3466	13.3985	13.443	13.4915	13.455	0.0130663	13.4959	0.0207035	-0.040934	0.0244819	0.145553	13.5363	0.0177845	13.4146	0.0177845	0.121652	0.0258028	0.00327597	13.5006	0.0147599	13.4093	0.0147599	13.5719	0.032362	13.4199	0.032362	-0.0713098	0.0355689	0.0918096	-0.0105583	0.0355689	0.776597	0.0912764	0.0137296	0.000559433	0.152028
10725|NFAT5	nuclear factor of activated T-cells 5, tonicity-responsive	10.1219	11.1515	10.8801	10.4682	11.2939	11.2263	10.9499	10.9822	10.3058	10.48	10.2603	10.2378	10.5788	10.6987	10.7313	10.7565	10.4882	0.131518	10.9022	0.0283985	-0.413999	0.134549	0.0217478	10.8843	0.0889896	10.5061	0.0889896	0.37811	0.116504	0.0175661	10.6554	0.164871	10.321	0.164871	11.1131	0.0670383	10.6913	0.0670383	-0.457656	0.177979	0.0422552	-0.370342	0.177979	0.0826414	0.334453	0.198853	0.143579	0.421767
10728|PTGES3	prostaglandin E synthase 3 (cytosolic)	13.5074	13.3192	13.0561	13.4358	13.1443	13.2389	13.2519	13.1895	13.2128	13.2712	13.4135	13.348	13.2442	13.2422	13.2286	13.3131	13.3205	0.0349374	13.2316	0.0127174	0.0889023	0.0371801	0.0539432	13.2679	0.0398604	13.2842	0.0398604	-0.016311	0.0705199	0.82477	13.3296	0.0766256	13.3114	0.0766256	13.2061	0.0219983	13.257	0.0219983	0.123461	0.0797208	0.172433	0.0543437	0.0797208	0.520874	0.0182476	0.136394	0.897947	-0.0508695
1072|CFL1	cofilin 1 (non-muscle)	15.1127	14.8775	15.1476	15.0724	15.0287	14.8753	15.0839	15.0002	15.4615	15.3512	15.4275	15.347	15.3303	15.3287	15.3222	15.3445	15.2247	0.0410686	15.1642	0.0217574	0.0604383	0.0464759	0.24117	15.0248	0.0283248	15.3641	0.0283248	-0.339338	0.0323908	4.43936e-05	15.0525	0.0471577	15.3968	0.0471577	14.997	0.0313899	15.3314	0.0313899	0.0555153	0.0566496	0.364943	0.0653612	0.0566496	0.29247	-0.344261	0.0463561	0.000306716	-0.334415
10730|YME1L1	YME1-like 1 ATPase	12.9246	12.7463	12.4518	12.6502	12.699	12.7255	12.5996	12.5753	12.74	12.6418	12.6754	12.8296	12.7085	12.6414	12.7076	12.5977	12.7075	0.0559107	12.6568	0.0256124	0.0506304	0.061498	0.441833	12.6715	0.0410827	12.6927	0.0410827	-0.021203	0.0544898	0.710624	12.6932	0.0755556	12.7217	0.0755556	12.6499	0.0322877	12.6638	0.0322877	0.0433433	0.0821653	0.616766	0.0579174	0.0821653	0.507305	-0.02849	0.101639	0.788657	-0.0139159
10733|PLK4	polo-like kinase 4	10.3227	9.51806	9.09374	9.38751	9.38094	9.79755	9.64515	9.47394	10.1082	9.63791	10.0556	10.2076	9.9983	9.94873	10.2122	9.99547	9.79142	0.150659	9.80653	0.0564066	-0.015109	0.160872	0.928231	9.57745	0.110015	10.0205	0.110015	-0.443062	0.150113	0.0255622	9.5805	0.205944	10.0024	0.205944	9.5744	0.0774627	10.0387	0.0774627	0.00610237	0.220031	0.978774	-0.0363203	0.220031	0.874311	-0.421851	0.280821	0.183727	-0.464273
10734|STAG3	stromal antigen 3	11.1138	10.7565	10.4141	10.7221	10.8627	10.9272	11.0636	10.7949	10.584	10.5166	10.4754	10.3312	10.3561	10.6334	10.7487	10.5991	10.6142	0.0875352	10.7482	0.0631484	-0.133998	0.107936	0.260767	10.8319	0.0646568	10.5306	0.0646568	0.30129	0.0712171	0.00549653	10.7516	0.108062	10.4768	0.108062	10.9121	0.0710248	10.5843	0.0710248	-0.160465	0.129314	0.260959	-0.10753	0.129314	0.437499	0.274823	0.126729	0.0732046	0.327758
10735|STAG2	stromal antigen 2	14.1467	14.1219	13.418	13.6863	13.8779	13.9807	13.8058	13.8567	13.569	13.6251	13.7077	13.7661	13.7521	13.6247	13.8257	13.7363	13.7551	0.0721044	13.8075	0.00473119	-0.0523966	0.0722594	0.495675	13.8617	0.0673114	13.7008	0.0673114	0.160922	0.113586	0.206326	13.8432	0.128788	13.667	0.128788	13.8803	0.0392026	13.7347	0.0392026	-0.037045	0.134623	0.792411	-0.0677482	0.134623	0.632729	0.176274	0.213424	0.440439	0.145571
1073|CFL2	cofilin 2 (muscle)	9.17627	9.07653	8.49363	9.0346	9.20025	9.35404	8.98429	8.92843	8.86214	8.77638	8.95294	9.00431	8.94755	8.98683	9.05048	8.97787	8.9221	0.0697932	9.05372	0.0460649	-0.131619	0.0836246	0.166569	9.031	0.0673026	8.94481	0.0673026	0.0861908	0.105477	0.44507	8.94526	0.11419	8.89894	0.11419	9.11675	0.0712688	8.99068	0.0712688	-0.171494	0.134605	0.249767	-0.0917443	0.134605	0.52093	0.0463159	0.180756	0.80633	0.126066
10741|RBBP9	retinoblastoma binding protein 9	10.0637	10.0854	9.7751	10.0586	9.94577	9.92214	9.6336	9.7223	9.88315	9.91614	9.88491	9.87159	10.0011	9.73875	9.79078	9.77472	9.94233	0.0382081	9.81615	0.0579727	0.126178	0.0694312	0.119064	9.90083	0.0430947	9.85765	0.0430947	0.0431827	0.0510678	0.430203	9.9957	0.0525929	9.88895	0.0525929	9.80595	0.0682832	9.82634	0.0682832	0.189751	0.0861894	0.0699517	0.062604	0.0861894	0.49497	0.106756	0.0722817	0.190155	-0.0203908
10742|RAI2	retinoic acid induced 2	4.47893	4.37858	4.35779	5.13068	4.16847	4.69608	4.25951	4.21134	4.26677	4.30354	4.09202	4.13888	4.44679	4.30029	4.36342	4.1872	4.3934	0.0865142	4.32914	0.0620603	0.0642609	0.106471	0.568243	4.46018	0.0822104	4.26237	0.0822104	0.19781	0.125292	0.165462	4.5865	0.134446	4.2003	0.134446	4.33385	0.0946496	4.32443	0.0946496	0.252644	0.164421	0.175309	-0.124122	0.164421	0.478878	0.386193	0.205825	0.109713	0.00942638
10743|RAI1	retinoic acid induced 1	9.71017	10.1457	10.4198	10.2335	10.1907	9.95179	10.3821	10.4106	10.1881	10.336	10.1069	10.0836	9.99904	10.2585	10.2149	10.3121	10.153	0.0715893	10.215	0.0676338	-0.0620107	0.0984853	0.552134	10.1806	0.0722684	10.1874	0.0722684	-0.00682885	0.10579	0.950628	10.1273	0.113686	10.1786	0.113686	10.2338	0.0892551	10.1961	0.0892551	-0.106512	0.144537	0.488975	-0.0175097	0.144537	0.907533	-0.0513298	0.176628	0.781133	0.0376721
10745|PHTF1	putative homeodomain transcription factor 1	9.56166	9.69907	9.56109	9.65046	9.63726	9.67753	9.76276	9.60367	9.77933	9.67515	9.71215	9.78575	9.73013	9.84295	9.81762	9.66054	9.67808	0.0169801	9.71656	0.0359889	-0.0384746	0.0397935	0.370956	9.64419	0.0245232	9.75045	0.0245232	-0.106266	0.0286709	0.0100122	9.61807	0.0307178	9.7381	0.0307178	9.67031	0.0382356	9.76281	0.0382356	-0.0522368	0.0490463	0.327825	-0.0247123	0.0490463	0.632324	-0.120028	0.0511961	0.0574911	-0.0925035
10746|MAP3K2	mitogen-activated protein kinase kinase kinase 2	12.2529	12.7298	12.4954	12.5049	12.8275	12.8284	12.6642	12.6997	12.3535	12.3527	12.358	12.4514	12.4423	12.4876	12.5304	12.4485	12.4373	0.0504684	12.6161	0.0187617	-0.178738	0.0538429	0.016012	12.6253	0.0392381	12.428	0.0392381	0.19729	0.0570916	0.0135387	12.4957	0.0709718	12.3789	0.0709718	12.7549	0.0334888	12.4772	0.0334888	-0.259186	0.0784761	0.0163521	-0.0982901	0.0784761	0.256999	0.116842	0.0997987	0.286078	0.277738
10749|KIF1C	kinesin family member 1C	9.76242	10.0501	10.2763	10.3976	10.0968	9.93831	10.1729	10.0795	10.1162	10.2186	9.93944	10.1724	10.1654	10.2573	10.0838	10.048	10.1166	0.0708131	10.1053	0.0157719	0.0113808	0.0725482	0.880491	10.0967	0.0589636	10.1252	0.0589636	-0.0284193	0.0929707	0.770176	10.1216	0.107823	10.1117	0.107823	10.0719	0.0477592	10.1386	0.0477592	0.0497188	0.117927	0.688	-0.0269571	0.117927	0.826778	0.00991865	0.162621	0.953346	-0.0667573
10750|GRAP	GRB2-related adaptor protein	13.4103	12.9828	13.2708	12.9973	12.9842	12.8313	13.2156	13.2394	13.0001	13.0666	13.124	12.9927	12.9528	12.8906	12.8941	13.0694	13.1056	0.0556238	13.0096	0.06244	0.0959254	0.0836227	0.295007	13.1164	0.0539296	12.9988	0.0539296	0.117667	0.0681237	0.134866	13.1653	0.0774904	13.0459	0.0774904	13.0676	0.0750256	12.9517	0.0750256	0.0976971	0.107859	0.39996	0.0941537	0.107859	0.416263	0.119438	0.107903	0.310727	0.115895
10752|CHL1	cell adhesion molecule L1-like	6.10979	5.86241	5.79932	6.91853	6.13983	6.5263	5.68747	5.95713	5.66417	5.53018	5.50759	5.64873	5.70156	6.04039	5.70875	5.88217	5.88009	0.143769	5.95545	0.121184	-0.0753603	0.18803	0.702458	6.1251	0.114804	5.71044	0.114804	0.414657	0.131774	0.019897	6.17251	0.184302	5.58767	0.184302	6.07768	0.136939	5.83322	0.136939	0.0948306	0.229607	0.693951	-0.245551	0.229607	0.325996	0.584848	0.23063	0.0443271	0.244466
10755|GIPC1	GIPC PDZ domain containing family, member 1	7.20265	6.93466	7.18595	7.08219	7.00504	7.01063	7.10402	7.01341	7.2193	7.059	7.19812	6.96974	7.2237	7.08807	7.15318	7.15197	7.10645	0.0553353	7.09375	0.0176391	0.0126967	0.0580787	0.834199	7.06732	0.0328292	7.13289	0.0328292	-0.0655659	0.0306253	0.0760549	7.10136	0.0603962	7.11154	0.0603962	7.03328	0.0257553	7.15423	0.0257553	0.068084	0.0656585	0.339735	-0.0426906	0.0656585	0.53965	-0.0101786	0.0484029	0.840402	-0.120953
10758|TRAF3IP2	TRAF3 interacting protein 2	8.9138	9.01966	9.33188	9.14518	9.25259	9.05162	9.09211	9.25947	9.05517	9.10479	9.04656	8.90969	9.02042	9.02791	9.00361	9.2176	9.06584	0.0440917	9.11567	0.0464488	-0.0498249	0.0640435	0.466139	9.13329	0.0436647	9.04822	0.0436647	0.0850676	0.0593704	0.201885	9.10263	0.0700829	9.02905	0.0700829	9.16395	0.0521038	9.06739	0.0521038	-0.0613176	0.0873293	0.508899	-0.0383322	0.0873293	0.676071	0.0735749	0.10895	0.524637	0.0965603
1075|CTSC	cathepsin C	11.7551	11.8838	11.7071	12.0869	11.7838	12.0784	11.782	11.5556	11.8008	11.726	11.6621	11.8542	11.8841	11.8993	11.9533	11.7205	11.8095	0.0595421	11.8321	0.0727391	-0.0226403	0.0940013	0.81769	11.8291	0.0535916	11.8125	0.0535916	0.0165458	0.0514975	0.758886	11.8582	0.066983	11.7608	0.066983	11.7999	0.083675	11.8643	0.083675	0.0582721	0.107183	0.606264	-0.103553	0.107183	0.371291	0.0974582	0.0613665	0.163355	-0.0643666
10762|NUP50	nucleoporin 50kDa	12.0596	12.233	11.9715	12.2211	12.5566	12.3691	12.1773	12.3488	12.0771	12.1521	12.0902	12.2469	12.0927	12.1726	12.187	12.2163	12.1314	0.0486116	12.265	0.029949	-0.133616	0.0570967	0.0578309	12.2421	0.0391667	12.1543	0.0391667	0.0877677	0.0536292	0.152836	12.1213	0.052717	12.1416	0.052717	12.3629	0.05794	12.1671	0.05794	-0.241637	0.0783334	0.0215323	-0.025594	0.0783334	0.754968	-0.0202541	0.0407915	0.637187	0.195789
10763|NES	nestin	5.96264	4.75107	5.65705	6.24876	4.80631	5.75523	5.04049	5.30432	5.2132	4.93454	4.69892	4.87003	5.02975	5.32809	4.88736	4.61529	5.29203	0.176504	5.09586	0.148963	0.19617	0.230962	0.428264	5.44073	0.150091	4.94715	0.150091	0.493588	0.191744	0.0420966	5.65488	0.241653	4.92917	0.241653	5.22659	0.178082	4.96512	0.178082	0.42829	0.300182	0.203548	-0.03595	0.300182	0.908582	0.725708	0.330105	0.0702558	0.261468
10765|KDM5B	lysine (K)-specific demethylase 5B	10.1703	10.3526	10.4904	10.257	10.4488	10.2311	10.1399	10.4224	10.3571	10.3166	10.2003	10.1603	10.0751	10.1634	10.2721	10.298	10.2881	0.032073	10.2564	0.0374632	0.0317061	0.049317	0.544057	10.314	0.0434658	10.2304	0.0434658	0.0836781	0.0715887	0.286788	10.3176	0.0586562	10.2586	0.0586562	10.3105	0.0641605	10.2022	0.0641605	0.00701932	0.0869316	0.93827	0.0563929	0.0869316	0.540548	0.0589913	0.0982216	0.570086	0.108365
10766|TOB2	transducer of ERBB2, 2	11.1703	11.4414	11.5737	11.4712	11.7239	11.4276	11.5976	11.6439	11.8157	11.8055	11.7654	11.7659	11.5212	11.7094	11.7288	11.7157	11.6012	0.0378248	11.6335	0.0247894	-0.0323546	0.0452242	0.501224	11.5062	0.0417352	11.7285	0.0417352	-0.222269	0.0701576	0.0193644	11.4142	0.0615682	11.7881	0.0615682	11.5982	0.056362	11.6688	0.056362	-0.184062	0.0834705	0.0696101	0.119353	0.0834705	0.202693	-0.373976	0.0971583	0.00846842	-0.0705616
10767|HBS1L	HBS1-like (S. cerevisiae)	11.5716	11.5204	11.3146	11.3881	11.5292	11.6456	11.4544	11.4729	11.4031	11.3638	11.4398	11.6146	11.5672	11.4669	11.5576	11.3435	11.452	0.0279578	11.5047	0.0339867	-0.0526636	0.0440084	0.276569	11.4871	0.0372546	11.4696	0.0372546	0.0175302	0.0601238	0.780435	11.4487	0.0572321	11.4553	0.0572321	11.5255	0.0477085	11.4838	0.0477085	-0.0768265	0.0745091	0.342253	-0.0285006	0.0745091	0.715265	-0.00663272	0.0998774	0.94921	0.0416931
10768|AHCYL1	adenosylhomocysteinase-like 1	11.3654	11.6086	11.5763	11.5822	11.6289	11.5629	11.4669	11.4889	11.5998	11.6093	11.5849	11.4781	11.5873	11.6097	11.5973	11.6908	11.5506	0.0279133	11.5791	0.0163712	-0.0285283	0.03236	0.411918	11.535	0.0274293	11.5946	0.0274293	-0.0596269	0.0442977	0.226915	11.5331	0.0452733	11.568	0.0452733	11.5369	0.0309804	11.6213	0.0309804	-0.00378988	0.0548585	0.947167	-0.0532667	0.0548585	0.369056	-0.0348885	0.0712887	0.641936	-0.0843653
10769|PLK2	polo-like kinase 2	8.07028	8.11735	9.84172	9.01761	10.0954	9.58231	8.7922	8.50906	7.81719	7.6984	8.39943	8.32299	8.98472	8.63444	8.91213	7.38346	8.41062	0.294705	8.86171	0.336542	-0.45109	0.447338	0.35219	9.00324	0.244748	8.2691	0.244748	0.734141	0.198734	0.0101593	8.76174	0.322702	8.0595	0.322702	9.24474	0.368062	8.47869	0.368062	-0.482997	0.489496	0.361882	-0.419183	0.489496	0.424675	0.702234	0.262952	0.0369979	0.766048
10771|ZMYND11	zinc finger, MYND-type containing 11	12.2137	12.6141	12.4186	12.5454	12.6991	12.6184	12.175	12.4693	11.9886	12.2368	12.0753	12.1299	12.2323	12.2358	12.089	12.187	12.2778	0.0692476	12.3382	0.0745907	-0.0604475	0.101779	0.574267	12.4692	0.0558172	12.1468	0.0558172	0.322366	0.0458609	0.000414019	12.4479	0.0722368	12.1076	0.0722368	12.4905	0.0851121	12.186	0.0851121	-0.0425094	0.111634	0.716475	-0.0783855	0.111634	0.508886	0.340304	0.0411303	0.000168729	0.304428
10772|SRSF10	serine/arginine-rich splicing factor 10	12.2733	11.9682	11.6289	11.8291	11.8607	12.0335	11.9564	11.9431	11.7726	11.6232	11.8566	11.958	11.7976	11.7899	11.8446	11.7775	11.8637	0.0615647	11.8754	0.0189626	-0.0116698	0.0644189	0.862211	11.9367	0.0556938	11.8025	0.0556938	0.134153	0.0908702	0.190319	11.9249	0.108045	11.8026	0.108045	11.9484	0.0270836	11.8024	0.0270836	-0.0235421	0.111388	0.839608	0.000202564	0.111388	0.998608	0.122281	0.177578	0.516799	0.146025
10773|ZBTB6	zinc finger and BTB domain containing 6	8.85909	9.36745	8.69363	8.77069	9.28363	9.16104	9.11416	9.13485	8.92911	9.01092	8.8588	8.94107	9.01071	8.88375	8.95941	9.02221	8.92885	0.0901863	9.07122	0.0279753	-0.142373	0.0944256	0.182337	9.04807	0.0575812	8.952	0.0575812	0.0960685	0.0659256	0.195318	8.92271	0.109747	8.93498	0.109747	9.17342	0.0348986	8.96902	0.0348986	-0.250703	0.115162	0.0723649	-0.0340426	0.115162	0.777495	-0.0122616	0.125074	0.925098	0.204399
10775|POP4	processing of precursor 4, ribonuclease P/MRP subunit (S. cerevisiae)	9.44731	9.13094	9.22847	9.21096	9.16531	9.14449	9.1362	9.23631	9.31932	9.13857	9.24842	9.45063	9.20013	9.07998	9.12745	9.05218	9.27183	0.0546281	9.14276	0.0148618	0.129071	0.0566136	0.0628114	9.2125	0.0361018	9.20208	0.0361018	0.0104151	0.0448137	0.823946	9.25442	0.0665633	9.28923	0.0665633	9.17058	0.0279767	9.11493	0.0279767	0.0838438	0.0722037	0.28966	0.174299	0.0722037	0.052289	-0.0348126	0.0760643	0.663293	0.0556427
10776|ARPP19	cAMP-regulated phosphoprotein, 19kDa	12.562	12.5534	12.0137	12.3909	12.4413	12.5201	12.4029	12.4923	12.2789	12.3653	12.3145	12.4819	12.3861	12.3152	12.5011	12.3428	12.3701	0.0691088	12.4252	0.00896805	-0.0551333	0.0696882	0.458983	12.4221	0.050961	12.3732	0.050961	0.0488551	0.074375	0.535629	12.38	0.0959593	12.3601	0.0959593	12.4641	0.0343496	12.3863	0.0343496	-0.0841122	0.101922	0.440794	-0.0261545	0.101922	0.80605	0.0198762	0.133149	0.886225	0.0778339
10777|ARPP21	cAMP-regulated phosphoprotein, 21kDa	3.61077	3.33707	3.24717	3.36922	3.30554	3.40201	3.50683	3.32295	3.58569	3.47341	3.65276	3.44697	3.59905	3.47109	3.59216	3.45858	3.46538	0.0454467	3.45728	0.0333948	0.00810702	0.056397	0.890405	3.3877	0.0385621	3.53496	0.0385621	-0.147267	0.0526072	0.0311902	3.39106	0.0646331	3.53971	0.0646331	3.38433	0.0420796	3.53022	0.0420796	0.0067238	0.0771242	0.933364	0.00949023	0.0771242	0.906085	-0.14865	0.0919139	0.156947	-0.145883
10780|ZNF234	zinc finger protein 234	8.02808	8.39314	8.29632	8.28867	8.15948	8.33295	8.31938	8.08899	8.12149	8.34892	8.36541	8.34919	8.13916	8.31076	8.24986	8.31554	8.2739	0.0673013	8.23952	0.0390909	0.0343878	0.0778304	0.674091	8.23838	0.0430402	8.27504	0.0430402	-0.0366627	0.0367731	0.357259	8.25156	0.0690018	8.29625	0.0690018	8.2252	0.0514644	8.25383	0.0514644	0.0263559	0.0860803	0.769815	0.0424197	0.0860803	0.639672	-0.0446946	0.0304485	0.192514	-0.0286308
10781|ZNF266	zinc finger protein 266	9.55651	9.3621	9.45544	9.09511	9.61364	9.6177	8.95982	9.6877	9.1853	9.17396	9.30529	9.0521	9.2633	9.18601	8.89367	9.2257	9.27323	0.0712349	9.30594	0.126912	-0.0327193	0.145537	0.829582	9.4185	0.0780786	9.16067	0.0780786	0.257835	0.0566036	0.00387088	9.36729	0.079003	9.17916	0.079003	9.46972	0.134698	9.14217	0.134698	-0.10243	0.156157	0.536191	0.036991	0.156157	0.820628	0.188125	0.0683246	0.0331421	0.327546
10782|ZNF274	zinc finger protein 274	10.2811	10.486	10.3188	10.4102	10.4929	10.3209	10.2076	10.4293	10.1307	10.3408	10.1532	10.1643	10.1952	10.1205	10.2238	10.3135	10.2857	0.0457669	10.288	0.0406768	-0.00232741	0.0612308	0.970913	10.3684	0.0353341	10.2053	0.0353341	0.163104	0.0352815	0.00360423	10.374	0.0472449	10.1973	0.0472449	10.3627	0.0525539	10.2133	0.0525539	0.0113276	0.0706682	0.877911	-0.0159824	0.0706682	0.828584	0.176759	0.0234501	0.000282673	0.149449
10783|NEK6	NIMA-related kinase 6	11.3163	11.1053	11.0042	11.4276	10.7016	11.4546	11.2917	10.9469	10.9995	11.104	10.8115	10.8898	10.8917	11.3279	11.2442	10.9393	11.0823	0.0595019	11.0998	0.138343	-0.0174658	0.150597	0.911455	11.156	0.0821248	11.026	0.0821248	0.130043	0.0655633	0.0945684	11.2134	0.0818776	10.9512	0.0818776	11.0987	0.142387	11.1008	0.142387	0.114681	0.16425	0.511186	-0.149612	0.16425	0.397474	0.262189	0.112489	0.0585771	-0.00210359
10785|WDR4	WD repeat domain 4	10.1941	10.1661	10.4268	10.0458	10.162	9.94567	9.98231	10.2581	10.2114	10.2795	10.3214	10.1199	9.98082	10.1003	9.86657	10.1644	10.2206	0.0597689	10.0575	0.0596691	0.163121	0.0844555	0.10164	10.1476	0.0475789	10.1305	0.0475789	0.0170856	0.043844	0.710222	10.2082	0.0643491	10.2331	0.0643491	10.087	0.0701015	10.028	0.0701015	0.121192	0.0951579	0.249922	0.205051	0.0951579	0.0746057	-0.0248437	0.0476858	0.621036	0.059015
10787|NCKAP1	NCK-associated protein 1	6.97085	7.00335	6.6238	7.57498	6.84761	7.34515	6.91268	6.38995	6.50579	6.52067	6.42881	6.9452	6.85046	7.03696	6.5241	6.51593	6.82168	0.155445	6.80285	0.153408	0.0188265	0.218397	0.93411	6.95855	0.115676	6.66599	0.115676	0.292557	0.0763308	0.00863146	7.04324	0.161908	6.60012	0.161908	6.87385	0.165255	6.73186	0.165255	0.169395	0.231352	0.491647	-0.131742	0.231352	0.58972	0.443126	0.0905793	0.00273251	0.141988
10788|IQGAP2	IQ motif containing GTPase activating protein 2	11.5637	11.7781	11.4809	11.7259	11.809	11.8723	11.5019	11.5893	11.6305	11.614	11.5369	11.748	11.7219	11.6289	11.7169	11.6397	11.6347	0.0511993	11.685	0.042297	-0.0502547	0.0664109	0.477867	11.6651	0.0433714	11.6546	0.0433714	0.0105156	0.0558023	0.856741	11.6371	0.057867	11.6323	0.057867	11.6931	0.0646197	11.6769	0.0646197	-0.0559925	0.0867427	0.542485	-0.0445169	0.0867427	0.62615	0.00477779	0.0539341	0.932294	0.0162534
10791|VAMP5	vesicle-associated membrane protein 5	10.5865	10.3566	10.6515	10.3873	10.3996	10.32	10.4509	10.501	10.5481	10.6964	10.6378	10.6073	10.8182	10.5981	10.4875	10.4572	10.5589	0.0319691	10.5041	0.035182	0.0548504	0.0475373	0.292448	10.4567	0.0424823	10.6063	0.0424823	-0.149637	0.0704215	0.0777575	10.4955	0.0559265	10.6224	0.0559265	10.4179	0.0639626	10.5903	0.0639626	0.0775703	0.0849646	0.396459	0.0321304	0.0849646	0.718328	-0.126917	0.0917769	0.215963	-0.172357
10794|ZNF460	zinc finger protein 460	7.84396	8.7113	8.12102	7.79807	8.63296	8.48806	8.39487	8.71168	7.96515	7.9927	7.8372	7.90374	8.07376	7.96301	8.05049	8.02003	8.02164	0.113212	8.29186	0.039202	-0.270214	0.119807	0.0649572	8.33774	0.0798069	7.97576	0.0798069	0.361978	0.105465	0.013933	8.11859	0.15053	7.9247	0.15053	8.55689	0.0530777	8.02682	0.0530777	-0.438302	0.159614	0.0334679	-0.102126	0.159614	0.545922	0.19389	0.198417	0.366215	0.530066
10795|ZNF268	zinc finger protein 268	9.64436	9.33941	9.3738	9.47933	9.2032	9.63562	9.25223	9.36713	9.28616	9.30623	9.4085	9.45894	9.39589	9.32652	9.37421	9.32782	9.41209	0.0347479	9.36033	0.0414905	0.0517623	0.0541191	0.375778	9.41188	0.0447723	9.36053	0.0447723	0.0513506	0.0713397	0.498712	9.45922	0.0565393	9.36496	0.0565393	9.36455	0.0694373	9.35611	0.0694373	0.0946778	0.0895446	0.331063	0.00884668	0.0895446	0.924518	0.0942662	0.0892026	0.331299	0.00843507
10799|RPP40	ribonuclease P/MRP 40kDa subunit	8.59382	8.88641	8.75849	8.85246	8.31504	8.58422	8.27204	8.31125	8.43421	8.75026	8.68994	8.66215	8.27816	8.51221	8.29784	8.19991	8.70347	0.06609	8.34633	0.0678443	0.357134	0.0947139	0.00928151	8.57171	0.0483466	8.47808	0.0483466	0.0936296	0.0194642	0.00296915	8.77279	0.0673435	8.63414	0.0673435	8.37063	0.0693862	8.32203	0.0693862	0.40216	0.0966932	0.00595012	0.312108	0.0966932	0.0179598	0.138656	0.0258656	0.00172708	0.0486033
107|ADCY1	adenylate cyclase 1 (brain)	5.19933	5.41799	5.6338	5.84256	5.70803	5.82549	5.61161	5.93848	5.30344	5.57127	5.39937	5.53475	5.99069	5.36245	5.30566	5.27745	5.48781	0.0899595	5.62748	0.0812628	-0.139671	0.121228	0.293096	5.64716	0.0843152	5.46814	0.0843152	0.179027	0.117217	0.177541	5.52342	0.107258	5.45221	0.107258	5.7709	0.130123	5.48406	0.130123	-0.247485	0.16863	0.192581	-0.0318572	0.16863	0.856386	0.0712127	0.116816	0.564473	0.286841
10800|CYSLTR1	cysteinyl leukotriene receptor 1	9.62791	9.94904	9.22659	9.56034	9.98721	9.79803	9.80871	9.6727	9.06749	9.28341	9.02608	9.30855	9.58493	9.23757	9.58427	9.20481	9.38118	0.101715	9.60978	0.0797438	-0.228604	0.129248	0.127348	9.70382	0.0728435	9.28714	0.0728435	0.416676	0.0672285	0.000812969	9.59097	0.116648	9.17138	0.116648	9.81666	0.0872809	9.4029	0.0872809	-0.225695	0.145687	0.172311	-0.231513	0.145687	0.163136	0.419585	0.114207	0.0104057	0.413767
10801|SEPT9	septin 9	14.5361	14.6183	15.0047	14.7014	14.8462	14.496	14.6038	14.8496	14.8786	14.8895	14.845	14.6606	14.6869	14.734	14.7149	14.8344	14.7668	0.0548064	14.7207	0.0514463	0.0460665	0.0751696	0.562479	14.707	0.0527104	14.7805	0.0527104	-0.0734594	0.0739126	0.358663	14.7151	0.0815793	14.8184	0.0815793	14.6989	0.066771	14.7425	0.066771	0.0162205	0.105421	0.882761	0.0759124	0.105421	0.498549	-0.103305	0.120854	0.425475	-0.0436135
10802|SEC24A	SEC24 family member A	11.0112	11.2767	11.0037	11.1585	11.2715	11.2015	11.2103	11.0546	11.0974	11.0309	11.2964	11.3033	11.2414	11.2456	11.2764	11.2814	11.1473	0.0361664	11.2228	0.0194892	-0.0755748	0.0410833	0.11545	11.1485	0.0375877	11.2216	0.0375877	-0.0730951	0.0629564	0.289724	11.1125	0.0673781	11.182	0.0673781	11.1845	0.0333397	11.2612	0.0333397	-0.0719511	0.0751754	0.375471	-0.0791985	0.0751754	0.33267	-0.0694714	0.113698	0.563603	-0.0767188
10803|CCR9	chemokine (C-C motif) receptor 9	7.20683	7.41133	7.40005	7.50961	7.01085	6.72199	7.55651	7.41975	7.25743	7.4455	7.04833	7.16676	7.26995	6.74993	7.30772	7.40042	7.30573	0.0484516	7.17964	0.16208	0.12609	0.169167	0.484219	7.27962	0.0928639	7.20576	0.0928639	0.0738594	0.0766635	0.372541	7.38196	0.0742602	7.22951	0.0742602	7.17728	0.170236	7.18201	0.170236	0.20468	0.185728	0.312674	0.0474996	0.185728	0.806687	0.15245	0.112552	0.224365	-0.004731
10806|SDCCAG8	serologically defined colon cancer antigen 8	10.4252	10.3534	10.2313	10.3285	10.2578	10.4315	10.2931	10.2024	10.1631	10.201	10.2595	10.2143	10.2134	10.214	10.3508	10.2443	10.272	0.0100995	10.2759	0.026934	-0.00387501	0.0287652	0.897245	10.3154	0.0260827	10.2326	0.0260827	0.0828414	0.0435178	0.105638	10.3346	0.0316351	10.2095	0.0316351	10.2962	0.0414784	10.2556	0.0414784	0.0383818	0.0521655	0.489623	-0.0461318	0.0521655	0.410549	0.125098	0.0599594	0.0820077	0.0405846
10807|SDCCAG3	serologically defined colon cancer antigen 3	10.6745	10.7344	10.6416	10.873	10.6711	10.3405	10.7055	10.7933	10.5603	10.7608	10.6269	10.7677	10.6512	10.5035	10.4461	10.6198	10.7049	0.0481251	10.5914	0.0626263	0.113514	0.0789815	0.200686	10.6792	0.0466073	10.617	0.0466073	0.0622131	0.0495063	0.255581	10.7309	0.0511162	10.6789	0.0511162	10.6276	0.0779493	10.5551	0.0779493	0.103226	0.0932145	0.310529	0.123803	0.0932145	0.232415	0.0519248	0.0344581	0.182556	0.0725015
10808|HSPH1	heat shock 105kDa/110kDa protein 1	12.8531	12.7284	12.872	13.0016	12.8804	12.8813	12.9161	12.8382	12.5029	12.4397	12.9055	13.172	12.6295	12.6523	12.5777	12.5575	12.8094	0.112284	12.7416	0.0151507	0.0677578	0.113302	0.571687	12.8714	0.0650225	12.6796	0.0650225	0.191757	0.0638317	0.0238813	12.8638	0.128615	12.755	0.128615	12.879	0.0192321	12.6043	0.0192321	-0.0152496	0.130045	0.910478	0.150765	0.130045	0.29037	0.10875	0.125446	0.419306	0.274765
10809|STARD10	StAR-related lipid transfer (START) domain containing 10	9.01867	8.97056	8.92968	9.29721	8.97262	8.96438	9.01684	8.95336	8.65248	8.80287	8.73349	8.77345	8.86144	8.78407	8.604	8.6529	8.8973	0.0476907	8.8512	0.0271382	0.0461005	0.0548715	0.433019	9.01541	0.0381689	8.73309	0.0381689	0.282325	0.0530715	0.00179568	9.05403	0.0631108	8.74057	0.0631108	8.9768	0.0429476	8.7256	0.0429476	0.0772306	0.0763379	0.350729	0.0149703	0.0763379	0.851001	0.313455	0.0826698	0.00905585	0.251195
1080|CFTR	cystic fibrosis transmembrane conductance regulator (ATP-binding cassette sub-family C, member 7)	4.47671	5.50895	4.45808	5.34424	5.24917	5.81484	4.37107	4.76526	4.50115	4.88534	4.38974	4.6257	5.15381	4.92361	4.30183	4.54871	4.77374	0.188722	4.89104	0.239337	-0.1173	0.304792	0.713618	4.99854	0.166765	4.66624	0.166765	0.332303	0.135441	0.0495547	4.94699	0.211135	4.60048	0.211135	5.05009	0.258195	4.73199	0.258195	-0.103093	0.33353	0.7677	-0.131508	0.33353	0.707	0.346511	0.189337	0.116968	0.318096
10810|WASF3	WAS protein family, member 3	4.32241	4.48893	4.17934	4.65293	4.31034	4.48646	4.2729	4.16813	4.17506	4.29768	4.1123	4.25336	4.53216	4.29452	4.64457	4.43042	4.31025	0.0696049	4.39244	0.0340438	-0.0821875	0.0774843	0.329646	4.36018	0.0526063	4.34251	0.0526063	0.017671	0.0711749	0.8122	4.4109	0.0781164	4.2096	0.0781164	4.30946	0.0704806	4.47542	0.0704806	0.101443	0.105213	0.372194	-0.265818	0.105213	0.0448921	0.201302	0.0709178	0.0296244	-0.16596
10811|NOXA1	NADPH oxidase activator 1	9.2887	9.10913	9.38938	9.23757	9.05492	9.04716	9.05618	9.5157	8.96025	9.29575	9.00502	8.82247	8.98888	9.17945	8.70859	8.87135	9.13854	0.0403096	9.05278	0.0667464	0.0857566	0.077974	0.313573	9.21234	0.067574	8.97897	0.067574	0.233375	0.110386	0.0789162	9.2562	0.0815513	9.02087	0.0815513	9.16849	0.10777	8.93707	0.10777	0.0877067	0.135148	0.540389	0.0838065	0.135148	0.557987	0.235325	0.141785	0.148038	0.231425
10813|UTP14A	UTP14, U3 small nucleolar ribonucleoprotein, homolog A (yeast)	10.5752	10.3862	10.4736	10.3638	10.3669	10.4145	10.2724	10.3401	10.4184	10.3255	10.4355	10.4675	10.4836	10.3592	10.4862	10.3608	10.4307	0.0299463	10.3855	0.0154141	0.0452542	0.0336805	0.22765	10.3991	0.0260319	10.4171	0.0260319	-0.0179831	0.0397022	0.666503	10.4497	0.0402492	10.4117	0.0402492	10.3485	0.0330249	10.4224	0.0330249	0.101222	0.0520638	0.0998599	-0.0107136	0.0520638	0.843769	0.0379847	0.0537852	0.506529	-0.0739509
10817|FRS3	fibroblast growth factor receptor substrate 3	7.63314	7.43588	7.8736	7.91264	7.55953	7.69668	7.56994	7.78077	7.71297	7.59787	7.75941	7.60035	7.70128	7.54351	7.67584	7.72289	7.69073	0.0649888	7.65631	0.0319154	0.0344273	0.0724026	0.651249	7.68277	0.0480918	7.66427	0.0480918	0.0185048	0.0633178	0.779935	7.71381	0.0838381	7.66765	0.0838381	7.65173	0.047143	7.66088	0.047143	0.062084	0.0961836	0.542501	0.00677051	0.0961836	0.94617	0.0461616	0.10593	0.678241	-0.00915192
10818|FRS2	fibroblast growth factor receptor substrate 2	10.3751	10.7651	10.3534	10.5006	10.8243	10.7359	10.4417	10.6141	10.1975	10.3327	10.156	10.1836	10.468	10.3792	10.4327	10.3049	10.358	0.0661421	10.5251	0.0480741	-0.167096	0.0817674	0.0870146	10.5763	0.048243	10.3068	0.048243	0.269464	0.0512216	0.00190003	10.4986	0.0724402	10.2174	0.0724402	10.654	0.0637337	10.3962	0.0637337	-0.155435	0.0964861	0.158315	-0.178758	0.0964861	0.113368	0.281126	0.0590862	0.00313318	0.257803
1081|CGA	glycoprotein hormones, alpha polypeptide	8.79759	8.511	8.03526	7.26342	8.62696	8.54	7.65974	8.0193	7.52311	7.49289	7.40884	6.81353	7.98775	7.29412	7.12777	6.47453	7.73071	0.247896	7.71627	0.243928	0.0144347	0.347783	0.96824	8.18166	0.189985	7.26532	0.189985	0.916342	0.153049	0.000975377	8.15182	0.264889	7.30959	0.264889	8.2115	0.272417	7.22104	0.272417	-0.0596826	0.37997	0.88034	0.088552	0.37997	0.823469	0.842224	0.186697	0.00405543	0.990459
10825|NEU3	sialidase 3 (membrane sialidase)	7.90619	8.311	8.42472	8.2088	8.19663	8.15878	8.36259	8.40824	8.28296	8.3785	8.11712	8.40394	8.1219	8.20862	8.44868	8.33654	8.25415	0.0552885	8.28025	0.0633584	-0.0260931	0.0840898	0.766828	8.24712	0.0564437	8.28728	0.0564437	-0.0401617	0.0753158	0.613029	8.21268	0.0911058	8.29563	0.0911058	8.28156	0.0666582	8.27893	0.0666582	-0.068882	0.112887	0.564121	0.0166958	0.112887	0.887269	-0.0829506	0.144823	0.587605	0.00262716
10826|C5orf4	fatty acid hydroxylase domain containing 2	10.6006	11.0861	11.2017	11.0002	11.115	10.5122	10.8431	10.8513	10.8026	10.9292	10.7935	10.6371	10.7222	10.4321	10.7636	10.8157	10.8814	0.0739895	10.7569	0.098008	0.124448	0.122801	0.349972	10.9013	0.0735178	10.737	0.0735178	0.164309	0.0808668	0.0884376	10.9722	0.101531	10.7906	0.101531	10.8304	0.106353	10.6834	0.106353	0.141741	0.147036	0.372278	0.107154	0.147036	0.493597	0.181602	0.139054	0.239392	0.147016
10827|FAM114A2	family with sequence similarity 114, member A2	10.6138	10.2406	10.2258	10.3466	10.2432	10.3988	10.2012	10.1831	10.5054	10.2807	10.461	10.5255	10.4529	10.4445	10.3651	10.3693	10.3999	0.0641488	10.3323	0.0339052	0.0676453	0.0725578	0.387162	10.3067	0.0420443	10.4256	0.0420443	-0.118897	0.0425	0.0312639	10.3567	0.0747618	10.4431	0.0747618	10.2566	0.0384909	10.408	0.0384909	0.100111	0.0840885	0.278797	0.03518	0.0840885	0.690239	-0.0864315	0.0767921	0.303363	-0.151362
1082|CGB	chorionic gonadotropin, beta polypeptide	2.61935	2.6803	2.77059	2.91729	2.6755	2.79121	2.63973	2.61846	2.75596	2.6662	2.80637	2.68579	2.72892	2.71099	2.6191	2.62724	2.73773	0.0333063	2.6764	0.0307156	0.0613346	0.0453074	0.224586	2.71405	0.0306478	2.70007	0.0306478	0.0139828	0.0412841	0.746377	2.74688	0.0511613	2.72858	0.0511613	2.68123	0.0337588	2.67156	0.0337588	0.0656536	0.0612955	0.325307	0.0570156	0.0612955	0.388173	0.0183018	0.0776703	0.821553	0.00966384
10840|ALDH1L1	aldehyde dehydrogenase 1 family, member L1	6.43428	6.58154	7.03962	6.50077	6.55074	6.22779	7.12564	5.96988	6.22396	6.75906	6.65184	6.07462	6.86721	6.28471	6.47003	5.98443	6.53321	0.134906	6.43505	0.19328	0.0981592	0.235705	0.691568	6.55378	0.133282	6.41448	0.133282	0.139299	0.124498	0.305973	6.63905	0.151524	6.42737	0.151524	6.46851	0.21931	6.40159	0.21931	0.170542	0.266564	0.545954	0.0257762	0.266564	0.926115	0.211682	0.137986	0.175906	0.0669161
10844|TUBGCP2	tubulin, gamma complex associated protein 2	11.525	11.5181	11.8058	11.654	11.7293	11.459	11.503	11.6469	11.7184	11.7158	11.6821	11.5306	11.6505	11.6281	11.612	11.6242	11.6437	0.0340206	11.6066	0.0343484	0.0370875	0.0483447	0.472093	11.6052	0.0363302	11.6452	0.0363302	-0.0400368	0.0542431	0.488307	11.6257	0.0572582	11.6617	0.0572582	11.5846	0.0447328	11.6287	0.0447328	0.0411772	0.0726603	0.591465	0.0329977	0.0726603	0.665696	-0.035947	0.0921109	0.709824	-0.0441265
10845|CLPX	caseinolytic mitochondrial matrix peptidase chaperone subunit	10.4863	10.6991	10.5297	10.5074	10.7349	10.6965	10.5351	10.584	10.537	10.535	10.4976	10.5116	10.6161	10.5086	10.5955	10.5131	10.538	0.0263801	10.598	0.028198	-0.0600163	0.0386139	0.171116	10.5966	0.0260285	10.5393	0.0260285	0.0573015	0.0349126	0.151847	10.5556	0.0350433	10.5203	0.0350433	10.6376	0.0384954	10.5583	0.0384954	-0.0820313	0.0520569	0.166142	-0.0380013	0.0520569	0.492898	0.0352865	0.0461355	0.473364	0.0793165
10846|PDE10A	phosphodiesterase 10A	3.23936	3.19823	3.05818	3.52221	3.08039	3.29079	3.12612	2.99021	3.08838	3.0857	2.998	3.16705	3.07834	3.12856	3.1342	2.92791	3.16964	0.0654829	3.09456	0.0525277	0.0750738	0.0839475	0.405606	3.18818	0.046019	3.07602	0.046019	0.112168	0.0377335	0.0248725	3.25449	0.0730058	3.08478	0.0730058	3.12188	0.056046	3.06725	0.056046	0.132617	0.092038	0.199693	0.017531	0.092038	0.855218	0.169711	0.0645549	0.0391151	0.0546252
10847|SRCAP	Snf2-related CREBBP activator protein	12.7903	13.4184	13.7975	13.3769	13.6953	13.2194	13.3901	13.5577	13.2994	13.3701	13.2498	13.1781	13.2005	13.3452	13.316	13.4046	13.3101	0.1017	13.3911	0.0452905	-0.0810295	0.111329	0.494125	13.4057	0.0846657	13.2955	0.0846657	0.11024	0.127589	0.420769	13.3458	0.149799	13.2744	0.149799	13.4656	0.0789516	13.3166	0.0789516	-0.119841	0.169331	0.505661	-0.042218	0.169331	0.811428	0.0714282	0.219971	0.756418	0.149051
10848|PPP1R13L	protein phosphatase 1, regulatory subunit 13 like	7.68753	7.85297	8.17673	7.96564	7.95678	7.69436	8.03495	7.89416	8.01368	8.08524	8.09077	7.86416	7.91222	8.03935	8.03967	8.03456	7.96709	0.060602	7.95076	0.0353315	0.0163328	0.0701493	0.823634	7.90789	0.0495243	8.00996	0.0495243	-0.102067	0.0699265	0.194682	7.92072	0.0816348	8.01346	0.0816348	7.89506	0.0560928	8.00645	0.0560928	0.025654	0.0990487	0.804289	0.00701148	0.0990487	0.945867	-0.0927456	0.109392	0.429051	-0.111388
10849|CD3EAP	CD3e molecule, epsilon associated protein	9.35223	9.35896	9.73885	9.43894	9.26	9.2775	9.48097	9.49757	9.51913	9.6168	9.56589	9.49723	9.45981	9.44174	9.30739	9.46987	9.511	0.0483346	9.39936	0.0292684	0.111643	0.0565055	0.095579	9.42563	0.0425762	9.48473	0.0425762	-0.0591052	0.063703	0.389297	9.47224	0.0670438	9.54976	0.0670438	9.37901	0.0524983	9.4197	0.0524983	0.0932301	0.0851524	0.31557	0.130057	0.0851524	0.177534	-0.0775186	0.0929223	0.436099	-0.0406919
1084|CEACAM3	carcinoembryonic antigen-related cell adhesion molecule 3	6.51498	6.70031	7.11483	7.17513	6.48701	6.41527	6.81979	6.4863	6.59375	6.70674	6.48731	6.33399	6.47128	6.54505	6.2896	6.51818	6.70338	0.0535163	6.50406	0.0177	0.199317	0.0563674	0.0122777	6.7142	0.0737346	6.49324	0.0737346	0.220966	0.136271	0.156033	6.87631	0.12637	6.53045	0.12637	6.5521	0.0760111	6.45603	0.0760111	0.324216	0.147469	0.0702437	0.0744174	0.147469	0.631812	0.345866	0.228958	0.181635	0.0960669
10850|CCL27	chemokine (C-C motif) ligand 27	3.66014	3.42022	3.66357	3.50885	3.5056	3.45789	3.55811	3.50913	3.4423	3.46561	3.45542	3.48001	3.53105	3.42123	3.40424	3.52646	3.51201	0.0271966	3.48921	0.018695	0.0228005	0.0330023	0.515468	3.53544	0.0254697	3.46579	0.0254697	0.0696491	0.038803	0.12281	3.5632	0.0426383	3.46083	0.0426383	3.50768	0.0278712	3.47075	0.0278712	0.0555127	0.0509395	0.317633	-0.00991166	0.0509395	0.852145	0.102361	0.0656772	0.170116	0.0369369
10856|RUVBL2	RuvB-like AAA ATPase 2	11.0284	10.6509	10.9182	10.7176	10.5136	10.4687	10.8717	10.8045	11.0236	10.9125	11.0818	10.9615	10.9132	10.8572	10.9139	10.9154	10.9118	0.0598384	10.7823	0.0557104	0.129506	0.0817575	0.164279	10.7467	0.0493958	10.9474	0.0493958	-0.200669	0.055457	0.0111177	10.8288	0.0671271	10.9948	0.0671271	10.6647	0.0724825	10.8999	0.0724825	0.164118	0.0987915	0.147728	0.094894	0.0987915	0.373873	-0.166057	0.0608413	0.0342158	-0.235281
10857|PGRMC1	progesterone receptor membrane component 1	9.99045	9.65466	9.30808	9.51231	9.54815	9.67226	9.4935	9.6476	9.27625	9.38488	9.46171	9.39919	9.49664	9.38563	9.36448	9.42196	9.49844	0.0527334	9.50378	0.025056	-0.00533467	0.0583833	0.93017	9.60338	0.0555613	9.39884	0.0555613	0.204532	0.0945496	0.0737481	9.61638	0.1051	9.38051	0.1051	9.59038	0.0360871	9.41718	0.0360871	0.025999	0.111123	0.82279	-0.0366683	0.111123	0.752631	0.235866	0.181826	0.242204	0.173198
10858|CYP46A1	cytochrome P450, family 46, subfamily A, polypeptide 1	1.84556	1.77273	1.81578	1.76885	1.81209	1.77098	1.86473	1.95778	1.85499	1.79413	1.76332	1.88677	1.92766	1.88902	1.8453	1.80861	1.81277	0.0158976	1.85952	0.0113993	-0.0467559	0.0195622	0.0540179	1.82606	0.0206805	1.84622	0.0206805	-0.020162	0.0364426	0.600082	1.80073	0.0237241	1.8248	0.0237241	1.8514	0.0338808	1.86765	0.0338808	-0.050666	0.0413611	0.266492	-0.0428457	0.0413611	0.340185	-0.0240721	0.0352192	0.519802	-0.0162519
10859|LILRB1	leukocyte immunoglobulin-like receptor, subfamily B (with TM and ITIM domains), member 1	5.81796	5.99122	6.07672	6.34179	5.67545	5.69942	5.9876	6.0927	6.04666	6.10924	5.90973	6.1888	6.07148	6.01244	5.90941	5.66967	6.06026	0.0724596	5.88977	0.0202776	0.170493	0.0752434	0.064029	5.96036	0.0652797	5.98968	0.0652797	-0.0293211	0.106697	0.792681	6.05692	0.0877222	6.06361	0.0877222	5.86379	0.0966984	5.91575	0.0966984	0.193127	0.130559	0.189566	0.147858	0.130559	0.300645	-0.00668641	0.0988897	0.948289	-0.0519559
10861|SLC26A1	solute carrier family 26 (anion exchanger), member 1	5.35963	5.66996	5.28576	5.32723	5.76167	5.21371	5.78222	5.71368	5.46465	5.92356	5.51235	5.42654	5.70751	5.34549	5.71781	5.58811	5.49621	0.100448	5.60378	0.110229	-0.107567	0.149132	0.497864	5.51423	0.0765123	5.58575	0.0765123	-0.0715216	0.0342977	0.0821285	5.41064	0.10244	5.58178	0.10244	5.61782	0.113677	5.58973	0.113677	-0.207176	0.153025	0.224547	-0.0079569	0.153025	0.960219	-0.171131	0.0402123	0.00534652	0.028088
10863|ADAM28	ADAM metallopeptidase domain 28	5.17572	4.56296	4.11558	4.34926	4.13677	4.28543	4.13098	4.22822	4.84025	4.65012	4.4914	4.55241	4.35865	4.51401	4.45985	4.63568	4.59221	0.151773	4.3437	0.0432751	0.248515	0.157822	0.166404	4.37312	0.088224	4.5628	0.088224	-0.18968	0.0789054	0.053013	4.55088	0.169619	4.63355	0.169619	4.19535	0.048612	4.49205	0.048612	0.355529	0.176448	0.0905351	0.141501	0.176448	0.453168	-0.0826664	0.151468	0.604908	-0.296694
10864|SLC22A7	solute carrier family 22 (organic anion transporter), member 7	4.62239	4.72297	4.92165	4.85244	4.80943	4.61843	4.92887	4.95752	4.68906	4.77646	4.67876	4.8626	4.77039	4.81576	4.84205	5.00436	4.76579	0.042789	4.84335	0.0573729	-0.077559	0.071572	0.320133	4.80421	0.0430486	4.80493	0.0430486	-0.000719543	0.0478559	0.988491	4.77986	0.0561096	4.75172	0.0561096	4.82856	0.0653028	4.85814	0.0653028	-0.0486972	0.0860972	0.592168	-0.106421	0.0860972	0.262631	0.0281423	0.0725916	0.711633	-0.0295814
10865|ARID5A	AT rich interactive domain 5A (MRF1-like)	11.1583	11.1252	11.3996	11.1735	11.1855	10.9688	11.3881	11.6165	11.4917	11.4967	11.4906	11.4211	11.346	11.3317	11.2168	11.343	11.3446	0.0339689	11.2996	0.0682576	0.0450413	0.0762429	0.576241	11.252	0.0552289	11.3922	0.0552289	-0.140254	0.0799245	0.129821	11.2142	0.0460819	11.475	0.0460819	11.2897	0.100386	11.3094	0.100386	-0.075563	0.110458	0.519452	0.165646	0.110458	0.184374	-0.260858	0.0622786	0.00575842	-0.0196493
10867|TSPAN9	tetraspanin 9	6.77242	6.63943	7.17701	6.95442	7.0217	6.72219	6.86646	7.12351	6.70157	6.88206	6.61539	6.91126	7.03133	6.63136	6.52797	6.68165	6.8317	0.0486421	6.82577	0.0841262	0.00592403	0.0971765	0.95337	6.90964	0.0692282	6.74782	0.0692282	0.161819	0.0986249	0.151958	6.88582	0.096595	6.77757	0.096595	6.93346	0.0991945	6.71808	0.0991945	-0.0476428	0.138456	0.74251	0.0594909	0.138456	0.682436	0.108253	0.166908	0.540625	0.215386
10868|USP20	ubiquitin specific peptidase 20	12.019	12.1109	12.5779	12.2667	12.3652	12.0095	12.0969	12.4058	12.0256	12.1939	12.1469	11.8329	12.1128	12.0025	11.8359	12.1718	12.1467	0.0771402	12.1251	0.0812032	0.0216678	0.112003	0.852983	12.2315	0.0675909	12.0403	0.0675909	0.191202	0.0756939	0.0449221	12.2436	0.10371	12.0498	0.10371	12.2194	0.086709	12.0308	0.086709	0.0242671	0.135182	0.863443	0.0190684	0.135182	0.892441	0.193802	0.138637	0.211639	0.188603
10869|USP19	ubiquitin specific peptidase 19	12.1388	12.2523	12.6414	12.2481	12.3193	12.113	12.401	12.427	12.3875	12.3998	12.4028	12.2619	12.2567	12.3095	12.2676	12.3478	12.3416	0.0622242	12.3052	0.0373375	0.03634	0.0725667	0.634363	12.3176	0.0484778	12.3292	0.0484778	-0.0115738	0.0642997	0.863079	12.3202	0.0815528	12.363	0.0815528	12.3151	0.0524359	12.2954	0.0524359	0.00506613	0.0969556	0.960024	0.0676138	0.0969556	0.511675	-0.0428476	0.105433	0.698548	0.0197
10870|HCST	hematopoietic cell signal transducer	10.6642	10.6278	10.9893	10.6882	10.5875	10.8307	10.7662	10.9699	10.9091	10.9743	10.8675	10.7905	10.9275	11.1025	10.8674	10.9281	10.8138	0.0403887	10.8725	0.0508554	-0.0586528	0.0649425	0.401249	10.7655	0.0464846	10.9209	0.0464846	-0.155389	0.0665263	0.0581808	10.7423	0.064852	10.8853	0.064852	10.7886	0.0666145	10.9564	0.0666145	-0.0462555	0.0929692	0.636516	-0.0710501	0.0929692	0.473701	-0.142992	0.10148	0.208475	-0.167786
10873|ME3	malic enzyme 3, NADP(+)-dependent, mitochondrial	4.28401	4.36631	4.52511	4.35138	4.3862	4.36966	4.19764	4.35176	4.59608	4.24096	4.47444	4.44912	4.41697	4.21965	4.48192	4.58274	4.41092	0.0411976	4.37582	0.0375398	0.0351079	0.0557358	0.551978	4.35401	0.0444337	4.43273	0.0444337	-0.0787261	0.0692165	0.298749	4.3817	0.063414	4.44015	0.063414	4.32631	0.062258	4.42532	0.062258	0.0553868	0.0888673	0.556053	0.0148291	0.0888673	0.872956	-0.0584472	0.0964177	0.566601	-0.0990049
10874|NMU	neuromedin U	1.79936	1.65049	1.6249	1.69979	1.65811	1.75652	1.61813	1.67362	1.98856	1.64612	1.73327	1.74571	1.81156	1.64575	1.64686	1.64082	1.73602	0.0548158	1.68142	0.0227692	0.0546039	0.0593566	0.393092	1.68511	0.034413	1.73233	0.034413	-0.0472172	0.0348399	0.22413	1.69363	0.0586562	1.77842	0.0586562	1.6766	0.0360066	1.68625	0.0360066	0.0170365	0.068826	0.812751	0.0921712	0.068826	0.229008	-0.0847845	0.0417507	0.0885738	-0.00964985
10875|FGL2	fibrinogen-like 2	12.4083	12.7925	12.0912	12.7298	12.5644	12.8879	12.5806	12.6173	12.2778	12.5364	12.4343	12.7362	12.7746	12.6323	12.8486	12.6008	12.5008	0.116292	12.6883	0.0322557	-0.18749	0.120683	0.171278	12.584	0.074654	12.6051	0.074654	-0.0211123	0.087912	0.818207	12.5055	0.133011	12.4962	0.133011	12.6626	0.0678307	12.7141	0.0678307	-0.157085	0.149308	0.333276	-0.217895	0.149308	0.194751	0.00929318	0.129119	0.944962	-0.0515178
10876|EDDM3A	epididymal protein 3A	1.59717	1.68407	1.55665	1.54302	1.68046	1.60067	1.61867	1.54306	1.58702	1.56944	1.53754	1.54159	1.84525	1.56887	1.59695	1.51279	1.57706	0.0200026	1.62084	0.0502265	-0.043781	0.054063	0.448963	1.60297	0.030323	1.59493	0.030323	0.00804052	0.0274795	0.779683	1.59523	0.0239515	1.5589	0.0239515	1.61072	0.0557158	1.63097	0.0557158	-0.0154902	0.0606459	0.806928	-0.0720717	0.0606459	0.279576	0.0363313	0.0263491	0.217143	-0.0202502
10879|SMR3B	submaxillary gland androgen regulated protein 3B	6.06887	5.26239	5.14665	6.26148	4.9621	5.96218	4.71813	5.00608	4.62701	5.04744	4.57606	4.77711	4.9968	5.22282	4.56917	4.73648	5.22088	0.14107	5.02172	0.202719	0.199156	0.246973	0.45079	5.42348	0.152495	4.81911	0.152495	0.604372	0.17895	0.014907	5.68484	0.212378	4.75691	0.212378	5.16212	0.218894	4.88132	0.218894	0.522722	0.30499	0.137377	-0.12441	0.30499	0.697492	0.927939	0.317515	0.0265445	0.280806
10880|ACTL7B	actin-like 7B	3.51889	3.74843	3.70454	3.58238	3.78122	3.52591	3.51208	3.80667	3.61497	3.81891	3.72681	3.53285	3.6011	3.87655	3.54076	3.7103	3.65597	0.0558816	3.66932	0.0498881	-0.0133506	0.0749105	0.864415	3.64752	0.0481163	3.67778	0.0481163	-0.030265	0.0604082	0.634211	3.63856	0.0581285	3.67339	0.0581285	3.65647	0.0766929	3.68218	0.0766929	-0.0179095	0.0962327	0.858494	-0.00879171	0.0962327	0.930181	-0.0348239	0.0320108	0.318406	-0.0257061
10881|ACTL7A	actin-like 7A	2.82607	3.06454	3.21437	2.87917	3.07569	3.05581	3.01728	3.10814	3.02198	3.12527	2.99702	2.94898	3.06299	3.04112	3.04663	3.01652	3.00968	0.052408	3.05302	0.00825382	-0.0433471	0.053054	0.445129	3.03013	0.0349059	3.03256	0.0349059	-0.00243187	0.0453756	0.958998	2.99604	0.0681668	3.02331	0.0681668	3.06423	0.0150653	3.04181	0.0150653	-0.0681941	0.0698117	0.366378	-0.0185001	0.0698117	0.799878	-0.0272789	0.0871805	0.764946	0.0224151
10882|C1QL1	complement component 1, q subcomponent-like 1	2.28403	2.07155	2.11662	2.09368	2.08009	2.17554	2.11675	2.14465	2.15478	2.03955	2.36195	2.11633	2.0712	2.25672	2.23974	2.21383	2.15481	0.0443865	2.16232	0.0302048	-0.00750396	0.0536889	0.893417	2.13536	0.0340828	2.18176	0.0340828	-0.0463995	0.0420007	0.311597	2.14147	0.0595376	2.16815	0.0595376	2.12926	0.0331938	2.19537	0.0331938	0.0122128	0.0681656	0.863707	-0.0272207	0.0681656	0.703475	-0.0266828	0.0793615	0.748153	-0.0661162
10884|MRPS30	mitochondrial ribosomal protein S30	11.5988	11.1751	10.7627	10.8942	11.1863	11.1009	11.0281	11.1084	11.0439	10.9461	11.1241	11.1508	11.1144	10.9993	11.1808	11.0028	11.087	0.0818567	11.0901	0.0235031	-0.00315917	0.085164	0.971613	11.1068	0.070124	11.0703	0.070124	0.0365258	0.11143	0.754204	11.1077	0.134756	11.0662	0.134756	11.1059	0.0388631	11.0743	0.0388631	0.00181091	0.140248	0.990116	-0.00812925	0.140248	0.95566	0.0414959	0.21409	0.852709	0.0315558
10885|WDR3	WD repeat domain 3	12.8206	12.7076	12.736	12.5171	12.6955	12.746	12.6008	12.7365	12.2037	12.2053	12.2417	12.2983	12.2898	12.1901	12.2718	12.159	12.4663	0.0226237	12.4612	0.0123762	0.00508811	0.0257876	0.850101	12.695	0.028919	12.2325	0.028919	0.462549	0.0517709	0.000109692	12.6953	0.0479344	12.2372	0.0479344	12.6947	0.0323654	12.2277	0.0323654	0.00061329	0.0578379	0.991883	0.00956292	0.0578379	0.874107	0.458074	0.0845192	0.00163316	0.467024
10888|GPR83	G protein-coupled receptor 83	4.67576	4.65036	4.81311	4.4456	4.66902	4.60113	4.52087	4.62754	4.58004	4.69503	4.69975	4.55112	4.598	4.50853	4.518	4.64909	4.63884	0.0538737	4.58652	0.029433	0.0523227	0.0613895	0.426749	4.62542	0.0341573	4.59994	0.0341573	0.0254789	0.0299702	0.427863	4.64621	0.0601367	4.63148	0.0601367	4.60464	0.032411	4.5684	0.032411	0.0415658	0.0683146	0.565199	0.0630797	0.0683146	0.391435	0.0147219	0.0534433	0.792198	0.0362358
10890|RAB10	RAB10, member RAS oncogene family	12.7214	12.6714	12.1929	12.5947	12.4855	12.4873	12.4951	12.4107	12.3983	12.5124	12.5825	12.5708	12.5644	12.5128	12.6155	12.5662	12.5306	0.0480943	12.5172	0.0148122	0.0133794	0.0503236	0.799241	12.5074	0.0461906	12.5404	0.0461906	-0.032972	0.0774715	0.685241	12.5451	0.0901073	12.516	0.0901073	12.4696	0.0203706	12.5647	0.0203706	0.0754609	0.0923812	0.445232	-0.0487021	0.0923812	0.61698	0.0291095	0.152398	0.854817	-0.0950535
10892|MALT1	mucosa associated lymphoid tissue lymphoma translocation gene 1	11.4955	12.1304	11.6358	11.9144	12.2824	12.1332	11.7236	11.9247	11.4884	11.7757	11.548	11.7855	11.8724	11.6578	11.6753	11.7278	11.7217	0.107851	11.8747	0.0788341	-0.15295	0.133592	0.295855	11.905	0.0735558	11.6914	0.0735558	0.213643	0.0616043	0.0133365	11.794	0.114093	11.6494	0.114093	12.016	0.0928685	11.7333	0.0928685	-0.22199	0.147112	0.182036	-0.0839097	0.147112	0.589125	0.144603	0.0744402	0.100089	0.282683
10894|LYVE1	lymphatic vessel endothelial hyaluronan receptor 1	8.18302	8.73395	8.18142	9.21633	8.39416	9.14655	7.95306	8.1698	7.93535	7.98286	7.4096	7.35095	7.72249	8.49701	7.57561	8.31902	8.12419	0.126667	8.22221	0.222951	-0.0980252	0.256421	0.715427	8.49729	0.161204	7.84911	0.161204	0.648176	0.195435	0.0160727	8.57868	0.212422	7.66969	0.212422	8.41589	0.242536	8.02853	0.242536	0.16279	0.322408	0.631621	-0.35884	0.322408	0.308301	0.908991	0.341048	0.0372603	0.387361
10897|YIF1A	Yip1 interacting factor homolog A (S. cerevisiae)	9.25801	9.00266	9.44005	9.22556	9.20711	9.05293	9.21379	9.21102	9.54774	9.47111	9.50836	9.34495	9.42997	9.42732	9.36954	9.29795	9.34981	0.0541677	9.2762	0.0178061	0.0736005	0.0570192	0.244276	9.20139	0.0395269	9.42462	0.0395269	-0.223227	0.0547568	0.0065264	9.23157	0.070634	9.46804	0.070634	9.17121	0.0355013	9.38119	0.0355013	0.0603539	0.0790538	0.474133	0.0868471	0.0790538	0.314067	-0.236473	0.0906648	0.0402167	-0.20998
10898|CPSF4	cleavage and polyadenylation specific factor 4, 30kDa	11.2782	11.0928	11.2641	11.0226	11.1154	10.9517	11.1269	11.1882	11.2205	11.1835	11.2258	11.1581	11.0986	11.0531	11.0148	11.0456	11.1807	0.0395933	11.0743	0.0259246	0.106406	0.0473256	0.065588	11.13	0.029833	11.125	0.029833	0.0049668	0.0363361	0.895747	11.1644	0.0461859	11.197	0.0461859	11.0955	0.0377742	11.053	0.0377742	0.0688752	0.059666	0.292255	0.143936	0.059666	0.0524053	-0.0325635	0.0475607	0.519109	0.0424971
10899|JTB	jumping translocation breakpoint	11.9938	11.8198	11.7039	11.5857	11.4497	11.4938	11.9646	11.9269	11.8235	11.8594	11.796	11.7932	11.7089	11.7207	11.766	11.6657	11.7969	0.0483499	11.712	0.0702262	0.0848758	0.085261	0.357938	11.7423	0.0581885	11.7667	0.0581885	-0.0244091	0.0792097	0.76838	11.7758	0.0624508	11.818	0.0624508	11.7088	0.0982013	11.7153	0.0982013	0.0670324	0.116377	0.58556	0.102719	0.116377	0.411394	-0.0422525	0.0790542	0.612228	-0.00656567
10900|RUNDC3A	RUN domain containing 3A	4.51226	4.19659	4.18297	4.33783	4.19537	4.39092	4.22122	4.26796	4.38743	4.33419	4.30329	4.40436	4.45407	4.4849	4.52518	4.45746	4.33237	0.0480881	4.37463	0.0235225	-0.0422688	0.0535329	0.459826	4.28814	0.0327623	4.41886	0.0327623	-0.130718	0.0377848	0.0134748	4.30741	0.0567264	4.35732	0.0567264	4.26887	0.0327961	4.4804	0.0327961	0.0385461	0.0655245	0.577807	-0.123084	0.0655245	0.109392	-0.0499032	0.0601802	0.438712	-0.211533
10901|DHRS4	dehydrogenase/reductase (SDR family) member 4	6.39851	6.52882	6.31446	6.1032	6.05648	6.33322	6.37029	6.60946	6.20071	6.64153	6.49758	6.24317	6.38042	6.17626	6.44704	6.52995	6.366	0.0871899	6.36289	0.080326	0.00311112	0.118551	0.979915	6.3393	0.0684822	6.38958	0.0684822	-0.0502769	0.0685923	0.491203	6.33625	0.097435	6.39575	0.097435	6.34236	0.0962584	6.38342	0.0962584	-0.00610919	0.136964	0.96587	0.0123314	0.136964	0.931191	-0.0594972	0.0869827	0.519497	-0.0410566
10902|BRD8	bromodomain containing 8	11.579	11.6218	11.6877	11.5397	11.6401	11.4838	11.5804	11.502	11.5865	11.4543	11.5634	11.5527	11.4428	11.4891	11.4731	11.6169	11.5731	0.0199903	11.5285	0.0155516	0.0445953	0.0253272	0.128758	11.5793	0.0240756	11.5224	0.0240756	0.0569239	0.0409522	0.213902	11.607	0.0304523	11.5392	0.0304523	11.5516	0.0372989	11.5055	0.0372989	0.055445	0.0481513	0.293346	0.0337456	0.0481513	0.509663	0.0677736	0.0459446	0.190629	0.0460742
10903|MTMR11	myotubularin related protein 11	3.23641	3.21173	3.05772	3.31243	3.16976	3.10976	3.18582	3.17071	3.08637	3.29068	3.25585	3.28371	3.18722	3.18821	3.21501	3.25539	3.21686	0.0347143	3.18524	0.0140349	0.031627	0.0374441	0.430694	3.18179	0.0267307	3.2203	0.0267307	-0.0385114	0.0381584	0.351808	3.20457	0.0508788	3.22915	0.0508788	3.15901	0.0164156	3.21146	0.0164156	0.0455593	0.0534615	0.426809	0.0176947	0.0534615	0.751913	-0.0245791	0.0743928	0.752332	-0.0524437
10904|BLCAP	bladder cancer associated protein	11.0181	11.057	11.3411	11.1878	11.1284	11.0357	11.1311	11.1963	11.2486	11.234	11.1918	11.1302	11.13	11.0823	11.0922	11.1335	11.1761	0.0305739	11.1162	0.0220408	0.05987	0.0376903	0.16328	11.1369	0.0302001	11.1553	0.0302001	-0.0183762	0.0471977	0.710465	11.151	0.0549408	11.2011	0.0549408	11.1229	0.0250936	11.1095	0.0250936	0.0281296	0.0604002	0.657841	0.0916103	0.0604002	0.180126	-0.0501165	0.0912958	0.602855	0.0133642
10905|MAN1A2	mannosidase, alpha, class 1A, member 2	10.0487	10.5908	10.2187	10.1114	10.5782	10.747	10.6329	10.4186	10.3991	10.4294	10.3365	10.5155	10.5159	10.5964	10.8187	10.5366	10.3312	0.0623912	10.6055	0.0567324	-0.274299	0.0843281	0.0174061	10.4183	0.05655	10.5185	0.05655	-0.100234	0.0753684	0.231865	10.2424	0.0897355	10.4201	0.0897355	10.5942	0.0688415	10.6169	0.0688415	-0.351771	0.1131	0.0208419	-0.196827	0.1131	0.132457	-0.177706	0.128993	0.217493	-0.0227619
10906|TRAFD1	TRAF-type zinc finger domain containing 1	11.5043	11.6085	11.8168	11.6283	11.5307	11.4208	11.6623	11.6463	11.8693	11.8702	11.883	11.8388	11.7359	11.6954	11.7649	11.7246	11.7524	0.0345678	11.6476	0.0341615	0.104782	0.0485998	0.0744843	11.6023	0.0310217	11.7978	0.0310217	-0.195516	0.0385673	0.0022892	11.6395	0.0464847	11.8653	0.0464847	11.565	0.0410919	11.7302	0.0410919	0.0744381	0.0620433	0.275448	0.135126	0.0620433	0.0722666	-0.22586	0.0621577	0.0109174	-0.165171
10907|TXNL4A	thioredoxin-like 4A	10.5521	10.1292	10.036	10.1936	10.1041	9.92851	10.1804	10.0035	10.6333	10.3686	10.4853	10.4809	10.3219	10.2486	10.4128	10.2846	10.3599	0.0800454	10.1856	0.0449164	0.1743	0.0917865	0.106322	10.1409	0.0499934	10.4045	0.0499934	-0.263579	0.0396563	0.000560138	10.2277	0.0885613	10.492	0.0885613	10.0541	0.0464141	10.317	0.0464141	0.173581	0.0999869	0.133237	0.175018	0.0999869	0.130617	-0.264297	0.0757847	0.0130235	-0.26286
10908|PNPLA6	patatin-like phospholipase domain containing 6	12.1781	12.2973	12.5133	12.3154	12.3998	12.2309	12.4598	12.6422	12.369	12.4083	12.3307	12.1934	12.2843	12.3774	12.2531	12.4445	12.3257	0.0385296	12.3865	0.0534377	-0.060799	0.0658796	0.391671	12.3796	0.0448977	12.3326	0.0448977	0.0470271	0.0610172	0.470124	12.3261	0.0592048	12.3254	0.0592048	12.4332	0.0675131	12.3398	0.0675131	-0.107129	0.0897954	0.277889	-0.0144691	0.0897954	0.877276	0.000697273	0.0899038	0.994063	0.0933569
10910|SUGT1	SGT1, suppressor of G2 allele of SKP1 (S. cerevisiae)	11.9923	11.4552	10.8541	11.2442	11.1637	11.3263	11.342	11.2653	11.2114	11.1803	11.348	11.4763	11.4394	11.2454	11.369	11.1956	11.3452	0.102648	11.2933	0.0257169	0.0518957	0.10582	0.641258	11.3304	0.090595	11.3082	0.090595	0.0222107	0.147078	0.884914	11.3865	0.174507	11.304	0.174507	11.2743	0.0487568	11.3124	0.0487568	0.112125	0.18119	0.558776	-0.00833411	0.18119	0.964806	0.0824405	0.282248	0.780058	-0.0380191
10911|UTS2	urotensin 2	1.67379	1.5667	1.57109	1.85598	1.73201	1.80154	1.6185	1.62052	1.61335	1.5648	1.56252	1.84763	1.56656	1.6954	1.56512	1.58743	1.65698	0.0674475	1.64838	0.035579	0.00859796	0.0762564	0.913906	1.68001	0.03899	1.62535	0.03899	0.0546636	0.0163048	0.0153698	1.66689	0.0677909	1.64708	0.0677909	1.69314	0.0385392	1.60363	0.0385392	-0.0262533	0.07798	0.747831	0.0434492	0.07798	0.597557	0.0198123	0.0136294	0.19627	0.0895149
10912|GADD45G	growth arrest and DNA-damage-inducible, gamma	8.14876	6.72862	7.80259	7.30385	6.87133	6.9342	7.77042	7.43451	6.60875	6.42781	6.28401	6.3736	6.76955	6.62865	6.73647	6.61778	6.95975	0.169007	6.97036	0.108559	-0.0106156	0.200869	0.959569	7.37429	0.135692	6.55583	0.135692	0.818459	0.182485	0.00416974	7.49595	0.223808	6.42354	0.223808	7.25262	0.15349	6.68811	0.15349	0.243338	0.271384	0.40444	-0.264569	0.271384	0.367265	1.07241	0.29344	0.0106474	0.564505
10913|EDAR	ectodysplasin A receptor	8.1655	8.61361	8.79115	8.28026	8.85635	8.48889	8.30299	8.57725	7.98845	8.50482	8.13125	7.93195	8.0437	8.0017	7.97927	8.04038	8.30087	0.122648	8.28632	0.0645936	0.014559	0.138617	0.919775	8.5095	0.0799593	8.07769	0.0799593	0.431807	0.0797446	0.00164069	8.46263	0.137186	8.13912	0.137186	8.55637	0.0821821	8.01626	0.0821821	-0.0937381	0.159919	0.579134	0.122856	0.159919	0.471488	0.32351	0.122925	0.0389673	0.540104
10914|PAPOLA	poly(A) polymerase alpha	14.4284	14.4124	14.0328	14.2195	14.2456	14.3583	14.2303	14.2733	14.0036	14.0074	14.092	14.1602	14.0404	14.0254	14.1711	14.1398	14.1695	0.0361415	14.1855	0.0144988	-0.0159651	0.0389412	0.696057	14.2751	0.0390534	14.08	0.0390534	0.195075	0.067707	0.0280149	14.2733	0.0710049	14.0658	0.0710049	14.2769	0.0325418	14.0942	0.0325418	-0.00357666	0.0781067	0.964962	-0.0283535	0.0781067	0.729043	0.207464	0.122237	0.140578	0.182687
10915|TCERG1	transcription elongation regulator 1	11.8902	11.9646	11.7742	11.7871	12.1298	12.0733	11.6436	11.7801	11.6834	11.648	11.7174	11.6569	11.7485	11.7485	11.7727	11.7869	11.7652	0.0191476	11.8354	0.0542728	-0.070207	0.0575514	0.268272	11.8803	0.0446242	11.7203	0.0446242	0.160061	0.0682136	0.0573352	11.854	0.0337361	11.6764	0.0337361	11.9067	0.0826265	11.7642	0.0826265	-0.0526781	0.0892483	0.576567	-0.0877359	0.0892483	0.363545	0.177589	0.0555515	0.0186742	0.142532
10916|MAGED2	melanoma antigen family D, 2	11.1457	11.1356	11.3364	11.1739	11.2124	11.0532	11.2503	11.242	11.2278	11.31	11.2391	11.2407	11.2344	11.149	11.21	11.1749	11.2261	0.0218308	11.1908	0.0302387	0.0353671	0.0372956	0.379594	11.1937	0.0250863	11.2232	0.0250863	-0.0295694	0.033561	0.412181	11.1979	0.0357004	11.2544	0.0357004	11.1895	0.035253	11.1921	0.035253	0.0084241	0.0501727	0.872177	0.06231	0.0501727	0.260611	-0.0565124	0.0564956	0.355785	-0.00262645
10919|EHMT2	euchromatic histone-lysine N-methyltransferase 2	11.8691	11.9959	12.3577	12.0337	12.1142	11.8247	12.1136	12.1973	12.1275	12.1207	12.1414	11.9783	12.0225	12.0295	11.9538	12.1028	12.078	0.0587001	12.0448	0.0461937	0.0332181	0.0746965	0.672124	12.0633	0.0498291	12.0596	0.0498291	0.00369005	0.0659713	0.95721	12.0641	0.0783225	12.092	0.0783225	12.0625	0.0616227	12.0272	0.0616227	0.00163399	0.0996583	0.98745	0.0648022	0.0996583	0.539619	-0.027894	0.103706	0.79696	0.0352741
10920|COPS8	COP9 signalosome subunit 8	11.8318	11.4531	11.3393	11.4452	11.4762	11.4965	11.3234	11.36	11.64	11.4755	11.55	11.6272	11.6551	11.5181	11.5512	11.519	11.5453	0.0665144	11.4874	0.0307138	0.0578197	0.0732632	0.460032	11.4657	0.0446844	11.567	0.0446844	-0.101308	0.0511791	0.0950916	11.5174	0.0809666	11.5732	0.0809666	11.414	0.0378312	11.5609	0.0378312	0.103331	0.0893689	0.291543	0.0123088	0.0893689	0.89496	-0.0557973	0.0923348	0.56778	-0.146819
10921|RNPS1	RNA binding protein S1, serine-rich domain	12.454	12.3949	12.7992	12.4912	12.4949	12.3499	12.5269	12.4826	12.7853	12.6883	12.8591	12.566	12.5712	12.6642	12.5336	12.6509	12.6298	0.0694357	12.5343	0.0122975	0.0954854	0.0705162	0.224482	12.4992	0.0428505	12.6648	0.0428505	-0.165611	0.0487044	0.0144901	12.5348	0.0780362	12.7247	0.0780362	12.4636	0.0354261	12.605	0.0354261	0.0712585	0.085701	0.437535	0.119712	0.085701	0.211937	-0.189838	0.0712274	0.0372628	-0.141384
10922|FASTK	Fas-activated serine/threonine kinase	11.9964	11.4511	11.7917	11.4666	11.4809	11.4958	11.8254	11.8032	11.5388	11.489	11.5997	11.3908	11.4495	11.4657	11.3207	11.4761	11.5905	0.0832246	11.5397	0.0409621	0.050874	0.092759	0.603174	11.6639	0.0609094	11.4663	0.0609094	0.197604	0.0789657	0.0463773	11.6765	0.0987112	11.5046	0.0987112	11.6513	0.0713855	11.428	0.0713855	0.0251634	0.121819	0.843182	0.0765846	0.121819	0.552726	0.171893	0.106162	0.15654	0.223314
10923|SUB1	SUB1 homolog (S. cerevisiae)	13.594	13.084	12.2995	12.7353	12.9524	12.9304	12.7857	12.8722	12.4048	12.598	12.7315	12.7686	13.0794	12.6501	12.6683	12.8286	12.777	0.101056	12.8459	0.0620208	-0.0689198	0.11857	0.582228	12.9067	0.107833	12.7162	0.107833	0.190537	0.180148	0.330918	12.9282	0.202191	12.6257	0.202191	12.8852	0.0750398	12.8066	0.0750398	0.0430148	0.215667	0.848498	-0.180854	0.215667	0.433834	0.302471	0.35025	0.42099	0.0786022
10924|SMPDL3A	sphingomyelin phosphodiesterase, acid-like 3A	9.44531	9.00787	8.67924	9.2642	8.83126	9.06871	8.82768	8.68416	9.75891	9.48358	9.81939	9.8251	9.45698	9.66194	9.75617	9.65599	9.41045	0.0947985	9.24286	0.0520034	0.167588	0.108125	0.172132	8.97605	0.0745624	9.67726	0.0745624	-0.701207	0.102699	0.00048461	9.09915	0.13071	9.72174	0.13071	8.85295	0.0717844	9.63277	0.0717844	0.246204	0.149125	0.14983	0.0889719	0.149125	0.572564	-0.622591	0.179983	0.013481	-0.779823
10926|DBF4	DBF4 homolog (S. cerevisiae)	10.3809	10.014	9.62554	9.9575	10.0514	10.2976	10.0225	10.0452	10.3203	10.0458	10.3499	10.4083	10.2048	10.2505	10.3279	10.2669	10.1378	0.0824036	10.1834	0.0317464	-0.0455711	0.0883073	0.624278	10.0493	0.066391	10.2718	0.066391	-0.222452	0.0991608	0.0660424	9.99449	0.123325	10.2811	0.123325	10.1042	0.0492147	10.2625	0.0492147	-0.109695	0.132782	0.440337	0.018553	0.132782	0.893449	-0.286576	0.183506	0.16939	-0.158328
10927|SPIN1	spindlin 1	10.9035	11.0426	10.8865	11.0759	11.093	11.1327	10.876	11.0421	10.9947	10.9203	11.0293	10.8514	10.8788	10.9825	10.8778	11.194	10.963	0.00683824	11.0096	0.0518324	-0.0465908	0.0522815	0.40716	11.0065	0.0396944	10.9661	0.0396944	0.0404275	0.0597429	0.523817	10.9771	0.0440567	10.9489	0.0440567	11.0359	0.0660422	10.9833	0.0660422	-0.0588303	0.0793887	0.486647	-0.0343513	0.0793887	0.680355	0.028188	0.0870456	0.757057	0.0526671
10929|SRSF8	serine/arginine-rich splicing factor 8	11.6992	11.8664	11.744	11.8648	12.0177	11.7855	11.7687	11.8991	11.7258	11.8298	11.821	11.7905	11.8448	11.769	11.8057	11.7294	11.7927	0.0300422	11.8275	0.0354619	-0.0348033	0.0464766	0.482271	11.8307	0.0280985	11.7895	0.0280985	0.0411976	0.0315917	0.240003	11.7936	0.0344017	11.7918	0.0344017	11.8678	0.0444369	11.7872	0.0444369	-0.0741739	0.0561971	0.234993	0.00456741	0.0561971	0.937867	0.00182695	0.0335228	0.958307	0.0805683
10930|APOBEC2	apolipoprotein B mRNA editing enzyme, catalytic polypeptide-like 2	5.09717	5.08773	5.02368	5.0669	5.1301	5.20325	4.8114	4.8869	4.98527	4.94117	4.97268	4.84102	4.93864	5.08198	4.77569	5.11784	5.00195	0.0182929	4.99322	0.0730101	0.00873009	0.0752669	0.911446	5.03839	0.0450939	4.95679	0.0450939	0.0816067	0.0496861	0.151605	5.06887	0.0258358	4.93503	0.0258358	5.00791	0.086408	4.97854	0.086408	0.0609614	0.0901877	0.524263	-0.0435012	0.0901877	0.646655	0.133838	0.0364887	0.0104801	0.0293754
10933|MORF4L1	mortality factor 4 like 1	13.2734	12.9994	12.6804	12.9413	12.9655	13.0873	12.7965	12.9144	12.8563	12.8032	12.9864	13.0214	12.9861	12.8689	12.9175	12.9106	12.9452	0.0500346	12.9309	0.028936	0.0143733	0.0577993	0.811904	12.9573	0.0521011	12.9188	0.0521011	0.0384649	0.0867027	0.672852	12.9736	0.0935254	12.9168	0.0935254	12.9409	0.0459469	12.9208	0.0459469	0.0326781	0.104202	0.764439	-0.00393138	0.104202	0.971128	0.0567696	0.158032	0.731728	0.0201602
10935|PRDX3	peroxiredoxin 3	12.636	12.369	11.9765	12.3284	12.2045	12.329	12.287	12.3183	12.2656	12.2151	12.3507	12.4396	12.4209	12.2763	12.3803	12.2547	12.3226	0.0622051	12.3089	0.00985802	0.013742	0.0629814	0.834512	12.3061	0.0538282	12.3254	0.0538282	-0.0193067	0.0873113	0.832328	12.3275	0.101924	12.3177	0.101924	12.2847	0.0346628	12.333	0.0346628	0.0428014	0.107656	0.704703	-0.0153174	0.107656	0.891516	0.00975267	0.16148	0.953802	-0.0483661
10936|GPR75	G protein-coupled receptor 75	3.26731	3.35267	3.37646	3.26563	3.59684	3.42887	3.40683	3.41528	3.24717	3.35165	3.26371	3.36621	3.32799	3.44802	3.35565	3.37801	3.31135	0.0197711	3.41969	0.0186784	-0.108336	0.0271989	0.00725754	3.38874	0.0235558	3.3423	0.0235558	0.0464366	0.0384672	0.272792	3.31552	0.0294821	3.30718	0.0294821	3.46196	0.0367466	3.37742	0.0367466	-0.146436	0.0471116	0.0208945	-0.0702351	0.0471116	0.186599	0.00833598	0.0437401	0.85514	0.0845372
10938|EHD1	EH-domain containing 1	12.8489	12.8207	13.0501	13.2948	12.9093	12.7278	12.9001	12.9345	13.0237	13.1101	12.9716	12.9535	13.0006	13.0589	12.8577	12.9456	13.0092	0.0412726	12.9168	0.0182168	0.0923715	0.0451141	0.0865399	12.9358	0.0465385	12.9902	0.0465385	-0.0544602	0.0814129	0.528418	13.0036	0.0814268	13.0147	0.0814268	12.8679	0.0450889	12.9657	0.0450889	0.135708	0.093077	0.195108	0.049035	0.093077	0.617218	-0.0111238	0.140384	0.93942	-0.0977967
10940|POP1	processing of precursor 1, ribonuclease P/MRP subunit (S. cerevisiae)	9.12173	9.01836	9.13613	8.93333	8.95194	8.97073	8.91712	9.132	9.01033	9.07318	9.10772	9.02065	9.11552	9.03828	9.04669	9.16251	9.05268	0.0299301	9.04185	0.0367012	0.0108309	0.0473581	0.826696	9.02267	0.027222	9.07186	0.027222	-0.0491916	0.0268582	0.116741	9.05239	0.0373175	9.05297	0.0373175	8.99295	0.0396429	9.09075	0.0396429	0.0594436	0.054444	0.316798	-0.0377818	0.054444	0.513665	-0.000578889	0.0445772	0.99006	-0.0978043
10943|MSL3	male-specific lethal 3 homolog (Drosophila)	10.9226	11.0875	10.9151	10.9714	11.1123	11.0083	10.9573	10.8956	10.8632	10.8778	10.7941	10.9844	10.8846	10.8909	10.9876	10.9076	10.927	0.0317449	10.9555	0.0205601	-0.0285092	0.0378214	0.479503	10.9838	0.0269246	10.8988	0.0269246	0.0849651	0.0383311	0.0685168	10.9741	0.0395592	10.8799	0.0395592	10.9934	0.0365349	10.9177	0.0365349	-0.0192386	0.0538491	0.733121	-0.0377798	0.0538491	0.509221	0.0942357	0.0472098	0.0929268	0.0756945
10944|C11orf58	chromosome 11 open reading frame 58	12.3094	11.9172	11.8045	12.0288	11.8186	12.0318	11.981	12.0214	12.0107	11.9211	12.0574	12.1459	11.9984	11.9951	12.0387	12.0109	12.0244	0.059273	11.987	0.026197	0.037392	0.0648041	0.584922	11.9891	0.0453655	12.0223	0.0453655	-0.0331631	0.0635024	0.62022	12.015	0.0834338	12.0338	0.0834338	11.9632	0.0356501	12.0107	0.0356501	0.0517724	0.0907311	0.588977	0.0230115	0.0907311	0.808254	-0.0187826	0.117438	0.878179	-0.0475435
10945|KDELR1	KDEL (Lys-Asp-Glu-Leu) endoplasmic reticulum protein retention receptor 1	11.1716	11.2539	11.3285	11.3082	11.2968	11.1499	11.3701	11.2289	11.3957	11.346	11.3817	11.3465	11.255	11.3651	11.352	11.3378	11.3165	0.0157023	11.2944	0.0228501	0.0220618	0.0277253	0.456507	11.2635	0.0229489	11.3475	0.0229489	-0.0839799	0.0365774	0.0614409	11.2655	0.0263254	11.3675	0.0263254	11.2614	0.0375975	11.3275	0.0375975	0.00411957	0.0458977	0.931403	0.0400041	0.0458977	0.416939	-0.101922	0.0422595	0.0524443	-0.0660377
10946|SF3A3	splicing factor 3a, subunit 3, 60kDa	11.9009	11.9032	11.936	11.9942	11.9659	11.9679	11.7776	11.8144	12.0553	11.9663	12.0145	12.037	11.9584	11.9467	12.0429	11.9427	11.9759	0.0165129	11.9271	0.0199617	0.0488737	0.0259065	0.10817	11.9075	0.0220562	11.9955	0.0220562	-0.0879751	0.0357037	0.0488515	11.9336	0.0205164	12.0183	0.0205164	11.8814	0.039051	11.9727	0.039051	0.0521345	0.0441124	0.281976	0.0456129	0.0441124	0.340995	-0.0847143	0.0243514	0.0131612	-0.091236
10947|AP3M2	adaptor-related protein complex 3, mu 2 subunit	9.97116	10.1479	10.1143	10.0506	10.2381	10.3145	9.73297	10.0062	9.91475	10.0064	9.862	9.8368	9.8474	9.88904	9.69781	9.89994	9.98798	0.0315391	9.95324	0.0849715	0.0347389	0.0906359	0.714725	10.072	0.0527168	9.86926	0.0527168	0.202695	0.0538644	0.00936467	10.071	0.0382095	9.90498	0.0382095	10.0729	0.0982663	9.83355	0.0982663	-0.00195464	0.105434	0.98581	0.0714325	0.105434	0.523332	0.166002	0.0431395	0.00847941	0.239389
10948|STARD3	StAR-related lipid transfer (START) domain containing 3	11.8309	12.0418	12.3233	11.8693	12.0745	11.7479	12.1622	12.2866	11.9473	12.0336	12.0014	11.8138	11.8136	11.8614	11.7899	11.977	11.9827	0.0730147	11.9641	0.067142	0.0185325	0.0991928	0.857949	12.0421	0.0611488	11.9047	0.0611488	0.137326	0.0715366	0.103315	12.0163	0.0863699	11.949	0.0863699	12.0678	0.0865848	11.8605	0.0865848	-0.0514827	0.122298	0.688445	0.0885478	0.122298	0.496292	0.0673107	0.0922738	0.493198	0.207341
10949|HNRNPA0	heterogeneous nuclear ribonucleoprotein A0	12.6446	12.7235	13.0171	12.7322	12.8934	12.5704	12.8141	13.1011	13.0311	12.9811	12.8857	12.7965	12.9273	12.8683	12.8766	12.8191	12.8515	0.0384729	12.8588	0.0520881	-0.00731931	0.064756	0.913694	12.8121	0.052311	12.8982	0.052311	-0.086146	0.0821732	0.334861	12.7794	0.0684566	12.9236	0.0684566	12.8448	0.0791168	12.8728	0.0791168	-0.0653974	0.104622	0.554929	0.0507588	0.104622	0.644766	-0.144224	0.113246	0.249933	-0.0280679
10950|BTG3	BTG family, member 3	9.39947	8.70292	8.31206	8.61679	8.41481	8.91379	8.79117	8.56248	8.62414	8.48552	8.70103	8.76631	8.67126	8.58794	8.7769	8.58697	8.70103	0.110266	8.66317	0.0609325	0.0378638	0.125982	0.7739	8.71419	0.0942118	8.65001	0.0942118	0.064177	0.140114	0.663049	8.75781	0.167959	8.64425	0.167959	8.67056	0.0854011	8.65577	0.0854011	0.0872462	0.188424	0.65966	-0.0115186	0.188424	0.95324	0.113559	0.253388	0.669764	0.0147946
10951|CBX1	chromobox homolog 1	11.4022	11.3669	11.4459	11.3983	11.4101	11.4074	11.3955	11.3058	11.5606	11.5135	11.5235	11.5769	11.4352	11.5089	11.5207	11.506	11.4735	0.0111712	11.4362	0.0131045	0.0372808	0.0172198	0.0735682	11.3915	0.0136146	11.5182	0.0136146	-0.126638	0.0210928	0.000961323	11.4033	0.0156434	11.5436	0.0156434	11.3797	0.0222871	11.4927	0.0222871	0.0236367	0.0272292	0.418721	0.0509249	0.0272292	0.110643	-0.140282	0.0219018	0.0006828	-0.112993
10952|SEC61B	Sec61 beta subunit	10.8143	10.0801	10.4686	10.1999	9.98609	10.1712	10.6005	10.4521	10.5371	10.4508	10.578	10.6103	10.6124	10.4937	10.6715	10.4343	10.4674	0.087167	10.4277	0.0759474	0.0396443	0.115612	0.743362	10.3466	0.078823	10.5485	0.078823	-0.201911	0.107174	0.108556	10.3907	0.11774	10.544	0.11774	10.3025	0.104831	10.553	0.104831	0.0882454	0.157646	0.5959	-0.00895672	0.157646	0.956537	-0.15331	0.1583	0.370207	-0.250513
10953|TOMM34	translocase of outer mitochondrial membrane 34	8.27247	8.77489	8.87291	8.82404	8.83995	8.36417	8.22592	8.5029	8.53312	8.88328	8.90468	8.72745	8.68126	8.37446	8.33941	8.5298	8.7241	0.109563	8.48223	0.104575	0.24187	0.15146	0.161397	8.58466	0.0792838	8.62168	0.0792838	-0.0370257	0.0469416	0.460273	8.68608	0.115749	8.76213	0.115749	8.48324	0.108379	8.48123	0.108379	0.20284	0.158568	0.248067	0.2809	0.158568	0.126863	-0.0760558	0.0746609	0.347658	0.00200438
10954|PDIA5	protein disulfide isomerase family A, member 5	8.39897	8.18665	8.529	8.40253	8.62936	8.31082	8.65879	8.17487	8.56765	8.26087	8.60557	8.67234	8.70623	8.53551	8.92184	8.61578	8.45295	0.0783482	8.56915	0.0958166	-0.116202	0.123771	0.384049	8.41137	0.0656837	8.61072	0.0656837	-0.199349	0.0440245	0.00398297	8.37929	0.0817074	8.52661	0.0817074	8.44346	0.102865	8.69484	0.102865	-0.0641713	0.131367	0.642544	-0.168232	0.131367	0.247599	-0.147319	0.0463755	0.0191568	-0.25138
10955|SERINC3	serine incorporator 3	10.5614	10.7069	10.562	10.7055	10.7051	10.7397	10.763	10.5739	10.6873	10.7152	10.7351	10.8357	10.6546	10.7646	10.8153	10.7431	10.6886	0.0328615	10.7199	0.0305677	-0.0312813	0.0448806	0.511896	10.6647	0.0266745	10.7439	0.0266745	-0.0791711	0.028842	0.0335132	10.6339	0.0373151	10.7433	0.0373151	10.6954	0.0381275	10.7444	0.0381275	-0.0615135	0.0533491	0.292752	-0.00104911	0.0533491	0.984948	-0.109403	0.0353574	0.021273	-0.0489389
10956|OS9	osteosarcoma amplified 9, endoplasmic reticulum lectin	13.79	13.5725	13.6576	13.5122	13.5442	13.4966	13.6872	13.6452	13.6927	13.6809	13.6983	13.6831	13.6025	13.6314	13.673	13.6521	13.6609	0.0315336	13.6165	0.0284302	0.0443823	0.0424576	0.336142	13.6132	0.0269441	13.6642	0.0269441	-0.051049	0.0331857	0.174899	13.6331	0.0426701	13.6887	0.0426701	13.5933	0.0329119	13.6398	0.0329119	0.0397899	0.0538882	0.488148	0.0489747	0.0538882	0.398478	-0.0556414	0.0574935	0.370526	-0.0464566
10957|PNRC1	proline-rich nuclear receptor coactivator 1	12.7906	13.4701	13.0046	13.2516	13.7703	13.3308	13.0508	13.4718	13.2786	13.358	13.1317	12.951	13.3858	13.363	13.2543	13.0487	13.1545	0.087581	13.3344	0.090411	-0.179923	0.125875	0.202831	13.2675	0.0852366	13.2214	0.0852366	0.0461646	0.114963	0.70192	13.1292	0.122056	13.1798	0.122056	13.4059	0.11901	13.2629	0.11901	-0.276714	0.170473	0.155671	-0.0831317	0.170473	0.643101	-0.0506265	0.170027	0.775931	0.142956
10959|TMED2	transmembrane emp24 domain trafficking protein 2	12.7315	12.7899	12.3942	12.6558	12.7582	12.7177	12.6639	12.5914	12.6206	12.6	12.5633	12.7407	12.76	12.6487	12.775	12.5008	12.637	0.0529768	12.677	0.0462838	-0.039962	0.0703472	0.590598	12.6629	0.0424447	12.6511	0.0424447	0.0117262	0.0475131	0.813291	12.6429	0.0674408	12.6311	0.0674408	12.6828	0.0515555	12.6711	0.0515555	-0.0399257	0.0848895	0.654732	-0.0399983	0.0848895	0.654155	0.0117625	0.0834678	0.892543	0.0116899
10960|LMAN2	lectin, mannose-binding 2	12.4326	12.1243	12.4068	12.1844	11.9684	12.1452	12.397	12.3022	12.4491	12.3785	12.4896	12.4713	12.2138	12.4342	12.2954	12.2376	12.3671	0.0473941	12.2492	0.0551393	0.117872	0.0727087	0.156113	12.2451	0.0473048	12.3712	0.0473048	-0.126062	0.0605344	0.0824516	12.287	0.0576195	12.4471	0.0576195	12.2032	0.0750397	12.2952	0.0750397	0.0838242	0.0946095	0.409719	0.151919	0.0946095	0.159453	-0.160109	0.0655378	0.0502663	-0.0920142
10962|MLLT11		9.95541	10.2031	10.1192	9.87627	10.0457	9.76229	9.91138	10.0426	9.98838	10.0563	9.95113	9.7849	9.61522	9.65294	9.74977	9.93801	9.99184	0.0627677	9.83973	0.0579472	0.152103	0.0854263	0.125287	9.98949	0.0482281	9.84208	0.0482281	0.147414	0.0447901	0.0165888	10.0385	0.0666958	9.94517	0.0666958	9.94048	0.0696813	9.73899	0.0696813	0.0980241	0.0964563	0.348723	0.206182	0.0964563	0.0764062	0.0933345	0.0451018	0.0839549	0.201493
10963|STIP1	stress-induced-phosphoprotein 1	12.9856	12.9451	13.2612	13.0097	13.0231	12.7931	13.0138	12.9432	12.9085	12.8222	13.0541	12.9977	12.8178	12.856	12.8608	12.9429	12.998	0.0585898	12.9064	0.0276809	0.0916702	0.0647997	0.206903	12.9969	0.0374585	12.9075	0.0374585	0.0893526	0.0375972	0.0550249	13.0504	0.0620754	12.9456	0.0620754	12.9433	0.0419428	12.8694	0.0419428	0.107111	0.074917	0.202733	0.0762295	0.074917	0.348168	0.104793	0.0410165	0.043204	0.0739118
10964|IFI44L	interferon-induced protein 44-like	6.60904	9.45663	7.21668	6.86298	7.05802	7.60153	8.26343	7.00705	7.23914	8.54483	7.21909	7.26388	7.39399	7.33759	8.54183	7.46761	7.55153	0.486777	7.58388	0.278626	-0.0323489	0.560878	0.95588	7.50942	0.295744	7.62599	0.295744	-0.116576	0.187815	0.557626	7.53633	0.515573	7.56673	0.515573	7.48251	0.289903	7.68526	0.289903	0.0538251	0.591489	0.930455	-0.118523	0.591489	0.847802	-0.030402	0.339784	0.931617	-0.20275
10966|RAB40B	RAB40B, member RAS oncogene family	7.25738	7.08028	7.19127	7.3495	7.09246	6.88432	7.25211	7.01969	7.16433	7.26851	7.38812	7.15581	7.45642	7.15872	7.24152	7.2545	7.2319	0.0250341	7.16997	0.0576902	0.061935	0.0628877	0.36273	7.14088	0.0447663	7.26099	0.0447663	-0.120113	0.0637279	0.108433	7.21961	0.0555318	7.24419	0.0555318	7.06214	0.0702305	7.27779	0.0702305	0.157467	0.0895327	0.129117	-0.0335966	0.0895327	0.720387	-0.0245817	0.0991378	0.812437	-0.215645
10969|EBNA1BP2	EBNA1 binding protein 2	10.4608	10.2101	10.2715	10.3305	10.2219	10.171	10.2168	10.1477	10.5859	10.4611	10.6067	10.4653	10.4866	10.3249	10.4764	10.5314	10.424	0.0393623	10.3221	0.0249019	0.101891	0.0465778	0.0713166	10.2538	0.0289387	10.4923	0.0289387	-0.238496	0.0343555	0.000443025	10.3182	0.0466745	10.5297	0.0466745	10.1894	0.034224	10.4548	0.034224	0.128864	0.0578774	0.0675905	0.0749171	0.0578774	0.243106	-0.211522	0.0501646	0.00558242	-0.265469
10971|YWHAQ	tyrosine 3-monooxygenase/tryptophan 5-monooxygenase activation protein, theta	12.7664	12.3989	12.0363	12.2738	12.2407	12.3468	12.3495	12.3743	12.5314	12.4252	12.5552	12.5998	12.5321	12.4355	12.6054	12.4295	12.4484	0.073583	12.4142	0.0213217	0.0341642	0.0766099	0.671275	12.3483	0.0583575	12.5143	0.0583575	-0.165925	0.088053	0.108495	12.3688	0.110886	12.5279	0.110886	12.3278	0.0364255	12.5006	0.0364255	0.0410276	0.116715	0.737214	0.0273007	0.116715	0.822832	-0.159062	0.165905	0.374708	-0.172788
10972|TMED10	transmembrane emp24-like trafficking protein 10 (yeast)	12.7474	12.9523	12.8504	12.9295	13.1223	13.0733	12.8983	12.9167	12.979	12.9865	12.9748	13.0316	12.9255	13.0057	13.0387	12.8734	12.9314	0.0271698	12.9817	0.0326669	-0.0502938	0.0424892	0.281304	12.9363	0.0292866	12.9769	0.0292866	-0.0406293	0.0403174	0.352478	12.8699	0.0340224	12.993	0.0340224	13.0026	0.0476791	12.9608	0.0476791	-0.132736	0.0585732	0.0640046	0.0321485	0.0585732	0.602911	-0.123072	0.0409547	0.0238519	0.041813
10973|ASCC3	activating signal cointegrator 1 complex subunit 3	11.0778	11.35	10.9841	11.1333	11.2924	11.328	11.0401	11.1088	11.0612	11.087	11.0708	11.155	11.0997	11.1171	11.1835	11.078	11.1149	0.0421231	11.1559	0.0314935	-0.0410553	0.0525946	0.464711	11.1643	0.0385162	11.1065	0.0385162	0.0577743	0.0562832	0.344251	11.1363	0.0568774	11.0935	0.0568774	11.1923	0.0519515	11.1196	0.0519515	-0.056004	0.0770324	0.494591	-0.0261065	0.0770324	0.746229	0.0428255	0.0764378	0.595581	0.072723
10974|C10orf116	adipogenesis regulatory factor	5.60853	5.17004	5.39007	6.14118	5.0383	5.53478	5.29231	5.39408	4.88637	5.32818	5.10793	5.52169	5.43019	5.41662	5.11601	5.05113	5.39425	0.14573	5.28418	0.0641402	0.110069	0.159221	0.515222	5.44616	0.101829	5.23226	0.101829	0.213898	0.126987	0.143084	5.57745	0.176319	5.21104	0.176319	5.31487	0.101923	5.25349	0.101923	0.262585	0.203659	0.244751	-0.0424478	0.203659	0.841791	0.366415	0.198507	0.114447	0.0613821
10975|UQCR11	ubiquinol-cytochrome c reductase, complex III subunit XI	11.165	10.6603	10.6056	10.804	10.7687	10.7644	10.4885	10.8204	10.8168	10.8576	10.8165	11.0435	11.0845	10.8036	10.6644	10.715	10.8462	0.0663469	10.7637	0.0719025	0.0824616	0.097836	0.431619	10.7596	0.0644328	10.8502	0.0644328	-0.0906405	0.0838718	0.321342	10.8087	0.096922	10.8836	0.096922	10.7105	0.0849263	10.8169	0.0849263	0.0982044	0.128866	0.474899	0.0667187	0.128866	0.623168	-0.0748977	0.141308	0.615121	-0.106383
10978|CLP1	cleavage and polyadenylation factor I subunit 1	8.45022	8.34221	8.52501	8.39107	8.45233	8.43643	8.38502	8.48626	8.71404	8.56495	8.77539	8.82877	8.59867	8.57942	8.65599	8.70273	8.57396	0.0424889	8.5371	0.0194836	0.0368525	0.0467431	0.460466	8.43357	0.0274546	8.67749	0.0274546	-0.243926	0.0288115	0.000148392	8.42713	0.0489892	8.72079	0.0489892	8.44001	0.0248007	8.6342	0.0248007	-0.0128804	0.0549092	0.822338	0.0865853	0.0549092	0.165896	-0.293659	0.0487705	0.000946803	-0.194194
10980|COPS6	COP9 signalosome subunit 6	12.0975	11.9613	12.0883	12.0704	12.003	11.9537	11.9646	11.9409	12.03	11.9755	12.0399	11.9984	11.9466	11.9021	11.9723	11.9678	12.0327	0.0225294	11.9564	0.0104064	0.0762713	0.0248167	0.021847	12.01	0.0143573	11.9791	0.0143573	0.0308751	0.0144453	0.0764263	12.0544	0.0246239	12.011	0.0246239	11.9656	0.0147715	11.9472	0.0147715	0.0888011	0.0287147	0.0213188	0.0637416	0.0287147	0.0682144	0.0434049	0.0198759	0.0716854	0.0183454
10981|RAB32	RAB32, member RAS oncogene family	8.60414	8.74491	8.65452	9.15134	8.56175	8.66881	8.68895	8.19221	8.62745	8.84303	8.49044	8.55011	8.77529	8.68076	8.45981	8.28862	8.70824	0.0674704	8.53952	0.102313	0.168717	0.122557	0.217784	8.65833	0.07642	8.58944	0.07642	0.0688906	0.091323	0.479182	8.78873	0.103424	8.62776	0.103424	8.52793	0.112532	8.55112	0.112532	0.260798	0.15284	0.138818	0.0766367	0.15284	0.633939	0.160971	0.156771	0.34412	-0.0231901
10982|MAPRE2	microtubule-associated protein, RP/EB family, member 2	11.972	12.1952	12.1683	12.2289	12.5858	12.0275	12.0129	12.1044	12.3417	12.3011	12.1451	12.1821	12.2904	12.1089	12.1742	12.2268	12.1918	0.0220176	12.1914	0.084792	0.000430541	0.087604	0.996238	12.1619	0.056436	12.2213	0.056436	-0.0594067	0.0711733	0.435866	12.1411	0.0525915	12.2425	0.0525915	12.1827	0.099871	12.2001	0.099871	-0.041564	0.112872	0.725337	0.0424251	0.112872	0.719945	-0.101401	0.0955216	0.329287	-0.0174121
10983|CCNI	cyclin I	12.3969	12.6791	12.6268	12.6996	13.0806	12.8361	12.5578	12.787	12.5622	12.6289	12.5421	12.4243	12.7545	12.7384	12.6183	12.8793	12.57	0.0359523	12.7815	0.069905	-0.211516	0.0786084	0.0360164	12.708	0.0512428	12.6435	0.0512428	0.0645192	0.0657572	0.364399	12.6006	0.0577084	12.5394	0.0577084	12.8154	0.0846937	12.7476	0.0846937	-0.21479	0.102486	0.0809459	-0.208242	0.102486	0.0884285	0.0612456	0.0902817	0.522817	0.0677929
10985|GCN1L1	GCN1 general control of amino-acid synthesis 1-like 1 (yeast)	12.2733	12.6124	12.9802	12.6035	12.829	12.4999	12.6667	12.7535	12.7403	12.7024	12.6851	12.6004	12.6064	12.63	12.6613	12.7077	12.6497	0.0684475	12.6693	0.0376532	-0.0196309	0.0781206	0.809975	12.6523	0.0583161	12.6667	0.0583161	-0.0143926	0.086604	0.873467	12.6173	0.10423	12.682	0.10423	12.6873	0.0523366	12.6514	0.0523366	-0.0699477	0.116632	0.570626	0.0306859	0.116632	0.801275	-0.0647094	0.157212	0.694927	0.0359242
10987|COPS5	COP9 signalosome subunit 5	12.1496	11.4845	11.3834	11.2169	11.1304	11.2779	11.5173	11.4813	11.4309	11.4169	11.5201	11.5458	11.4881	11.3007	11.4467	11.3343	11.5185	0.0920596	11.3721	0.0448751	0.14642	0.102415	0.202747	11.4552	0.0814613	11.4354	0.0814613	0.0197244	0.126708	0.8814	11.5586	0.146415	11.4784	0.146415	11.3517	0.0714583	11.3924	0.0714583	0.206874	0.162923	0.251189	0.0859664	0.162923	0.616675	0.0801781	0.227706	0.736791	-0.0407293
10988|METAP2	methionyl aminopeptidase 2	12.9869	12.1789	11.7	12.0133	11.973	12.3134	12.2298	11.9741	12.3359	12.1625	12.4177	12.3299	12.4691	12.3042	12.5116	12.168	12.2656	0.134544	12.2429	0.0649863	0.0227545	0.149416	0.883951	12.1712	0.10726	12.3374	0.10726	-0.166188	0.153927	0.321773	12.2198	0.197622	12.3115	0.197622	12.1226	0.0834514	12.3632	0.0834514	0.0972228	0.21452	0.666325	-0.0517139	0.21452	0.817529	-0.0917192	0.289499	0.762114	-0.240656
10992|SF3B2	splicing factor 3b, subunit 2, 145kDa	12.5415	12.571	12.7664	12.6763	12.7584	12.5497	12.5392	12.5819	12.7965	12.7449	12.7618	12.6284	12.6719	12.7077	12.7237	12.7601	12.6859	0.0263132	12.6616	0.0203019	0.024283	0.0332348	0.492525	12.623	0.0294283	12.7244	0.0294283	-0.101346	0.0485751	0.0820084	12.6388	0.0445792	12.7329	0.0445792	12.6073	0.038429	12.7159	0.038429	0.0315209	0.0588566	0.611526	0.0170452	0.0588566	0.781865	-0.094108	0.07197	0.238875	-0.108584
10993|SDS	serine dehydratase	3.23081	3.2924	3.49118	3.552	3.42713	3.4699	3.34462	3.49626	3.40922	3.41324	3.60344	3.40744	3.36615	3.56375	3.43814	3.5083	3.42496	0.0533751	3.45178	0.0335026	-0.0268166	0.0630184	0.685287	3.41304	0.0374562	3.46371	0.0374562	-0.0506727	0.0405036	0.257481	3.3916	0.0643663	3.45833	0.0643663	3.43448	0.0383256	3.46908	0.0383256	-0.0428832	0.0749124	0.587813	-0.01075	0.0749124	0.890593	-0.0667393	0.0719477	0.389402	-0.0346061
10994|ILVBL	ilvB (bacterial acetolactate synthase)-like	9.48694	9.23394	9.83737	9.5552	9.38302	9.07594	9.55019	9.56996	9.66668	9.50702	9.66933	9.69849	9.44012	9.34437	9.24464	9.29987	9.58187	0.0796556	9.36351	0.0517004	0.218359	0.0949629	0.0611499	9.46157	0.063274	9.48382	0.063274	-0.0222485	0.0836447	0.799152	9.52836	0.0929154	9.63538	0.0929154	9.39477	0.0859134	9.33225	0.0859134	0.133586	0.126548	0.331784	0.303131	0.126548	0.053631	-0.107021	0.0956714	0.306072	0.0625241
10998|SLC27A5	solute carrier family 27 (fatty acid transporter), member 5	8.37843	7.55935	8.05844	7.75272	7.53902	7.64016	7.8654	8.00451	8.10774	7.92346	8.04229	7.94423	8.06462	7.97576	7.91623	7.92687	7.97083	0.111075	7.86657	0.038773	0.104262	0.117648	0.409612	7.84975	0.0761211	7.98765	0.0761211	-0.137897	0.0966263	0.203451	7.93724	0.130458	8.00443	0.130458	7.76227	0.0784749	7.97087	0.0784749	0.174964	0.152242	0.294194	0.0335591	0.152242	0.832844	-0.0671945	0.136846	0.64085	-0.2086
10999|SLC27A4	solute carrier family 27 (fatty acid transporter), member 4	9.37513	9.5671	10.0374	9.56227	9.62913	9.39236	9.66475	9.81924	9.71074	9.81836	9.74976	9.54055	9.60727	9.55744	9.54764	9.64145	9.67017	0.0820139	9.60741	0.0522727	0.062758	0.0972559	0.542614	9.63092	0.0629586	9.64665	0.0629586	-0.0157252	0.0799776	0.850616	9.63548	0.108262	9.70485	0.108262	9.62637	0.0643004	9.58845	0.0643004	0.00911095	0.125917	0.94467	0.116405	0.125917	0.390913	-0.0693722	0.141341	0.64099	0.0379219
109|ADCY3	adenylate cyclase 3	8.20817	8.26851	8.76412	8.36792	8.30787	8.34458	8.59558	8.89378	8.60899	8.51591	8.54879	8.43328	8.5216	8.25711	8.42237	8.49267	8.46446	0.0640851	8.47944	0.0829962	-0.0149824	0.104858	0.891061	8.46882	0.0696812	8.47509	0.0696812	-0.00627294	0.0917966	0.947739	8.40218	0.092147	8.52674	0.092147	8.53545	0.104551	8.42344	0.104551	-0.133272	0.139362	0.375849	0.103307	0.139362	0.48651	-0.124563	0.132426	0.383209	0.112017
11000|SLC27A3	solute carrier family 27 (fatty acid transporter), member 3	7.24027	6.89367	6.90501	6.94582	6.61097	6.95977	7.53759	7.24162	7.14429	7.11344	7.02172	6.99187	7.06647	7.036	7.06677	6.99206	7.03201	0.0541584	7.06391	0.0977428	-0.0318967	0.111744	0.784902	7.04184	0.0770697	7.05408	0.0770697	-0.0122355	0.106171	0.912012	6.99619	0.0634946	7.06783	0.0634946	7.08749	0.140454	7.04033	0.140454	-0.0912949	0.154139	0.575283	0.0275015	0.154139	0.864266	-0.0716337	0.066285	0.321347	0.0471627
11001|SLC27A2	solute carrier family 27 (fatty acid transporter), member 2	7.0584	7.69912	7.71045	8.09871	8.07784	8.1048	7.37165	7.82637	7.53049	7.6989	7.58247	7.7095	7.87809	7.73686	7.55833	7.79172	7.636	0.126695	7.79321	0.114891	-0.157202	0.171031	0.393471	7.74342	0.101099	7.68579	0.101099	0.0576238	0.107853	0.612354	7.64167	0.155502	7.63034	0.155502	7.84517	0.129239	7.74125	0.129239	-0.203495	0.202197	0.353062	-0.110908	0.202197	0.603135	0.01133	0.180326	0.951942	0.103918
11004|KIF2C	kinesin family member 2C	9.79251	8.65772	8.71461	8.94923	8.64823	9.29195	9.43633	8.83337	10.3885	9.71391	10.2009	10.3456	10.0304	10.0999	10.3313	10.1068	9.59538	0.190293	9.59728	0.120615	-0.00190402	0.225298	0.993531	9.0405	0.12832	10.1522	0.12832	-1.11167	0.122902	0.000102338	9.02852	0.215379	10.1622	0.215379	9.05247	0.139557	10.1421	0.139557	-0.0239562	0.25664	0.928668	0.0201482	0.25664	0.939977	-1.13373	0.201759	0.00135672	-1.08962
11006|LILRB4	leukocyte immunoglobulin-like receptor, subfamily B (with TM and ITIM domains), member 4	8.56029	8.18085	8.65113	8.85156	8.4952	8.87421	8.27338	8.17809	8.44955	8.58317	8.25823	8.02946	8.57664	9.00579	8.50913	8.51589	8.44553	0.0252832	8.55354	0.134988	-0.108013	0.137336	0.461507	8.50809	0.0950731	8.49098	0.0950731	0.0171036	0.131509	0.900772	8.56096	0.130851	8.3301	0.130851	8.45522	0.137962	8.65187	0.137962	0.105737	0.190146	0.598265	-0.321762	0.190146	0.141559	0.230853	0.256771	0.403257	-0.196646
11007|CCDC85B	coiled-coil domain containing 85B	9.94348	9.50367	9.98441	9.89207	9.60356	9.39142	10.0752	9.91344	9.83094	9.89394	9.91034	10.0402	9.91151	9.83271	9.87035	9.73055	9.87489	0.06106	9.7911	0.0748021	0.0837897	0.0965592	0.418877	9.78841	0.0700195	9.87757	0.0700195	-0.0891616	0.101426	0.413175	9.83091	0.0842153	9.91886	0.0842153	9.74591	0.111887	9.83628	0.111887	0.0849996	0.140039	0.566115	0.0825799	0.140039	0.576912	-0.0879518	0.115998	0.477037	-0.0903714
11009|IL24	interleukin 24	6.77853	7.33713	7.37284	6.85222	7.99988	7.37065	7.09318	7.50598	6.78356	6.90139	6.67573	6.35092	7.0782	6.9763	6.68095	7.01545	6.88154	0.117392	7.21507	0.134274	-0.333535	0.178355	0.110669	7.2888	0.101431	6.80781	0.101431	0.480989	0.0966579	0.00251124	7.08518	0.138829	6.6779	0.138829	7.49242	0.147918	6.93773	0.147918	-0.407243	0.202862	0.0914726	-0.259826	0.202862	0.247542	0.40728	0.148225	0.0333921	0.554698
11010|GLIPR1	GLI pathogenesis-related 1	12.2961	12.0991	11.7022	11.9011	11.7688	11.9234	11.8168	11.7668	11.5975	11.6647	11.6279	11.8485	11.7463	11.5765	11.7285	11.5107	11.8421	0.0612145	11.7297	0.0306978	0.112417	0.0684804	0.151782	11.9093	0.0549662	11.6626	0.0549662	0.246717	0.0859974	0.0284683	11.9996	0.0987451	11.6847	0.0987451	11.819	0.0483169	11.6405	0.0483169	0.180659	0.109932	0.151413	0.0441757	0.109932	0.701721	0.314959	0.154963	0.08836	0.178476
11011|TLK2	tousled-like kinase 2	10.6429	10.8174	10.6654	10.6826	10.8656	10.8096	10.6159	10.7026	10.8067	10.7623	10.7661	10.6792	10.7107	10.7652	10.8207	10.759	10.7278	0.0227477	10.7562	0.0184322	-0.0283361	0.0292781	0.370508	10.7253	0.0270683	10.7587	0.0270683	-0.0334818	0.0455365	0.489904	10.7021	0.033619	10.7536	0.033619	10.7484	0.0424327	10.7639	0.0424327	-0.0463388	0.0541366	0.424878	-0.0103334	0.0541366	0.854917	-0.0514845	0.0495087	0.338462	-0.0154791
11013|TMSB15A	thymosin beta 15a	4.94784	3.98034	3.9777	4.1812	3.84543	4.12295	3.9953	3.91205	4.221	4.06337	4.31184	4.30001	4.0922	4.29153	4.28684	4.20992	4.24791	0.120773	4.09453	0.0514769	0.153387	0.131286	0.286986	4.12035	0.0880879	4.22209	0.0880879	-0.101736	0.117482	0.41978	4.27177	0.167828	4.22405	0.167828	3.96893	0.0535891	4.22012	0.0535891	0.30284	0.176176	0.13642	0.00393307	0.176176	0.982913	0.0477172	0.233068	0.844548	-0.25119
11014|KDELR2	KDEL (Lys-Asp-Glu-Leu) endoplasmic reticulum protein retention receptor 2	10.7842	10.4661	10.3423	10.6902	10.3117	10.428	10.638	10.2721	10.8139	10.6561	10.7665	10.9565	10.6705	10.6818	10.8769	10.6805	10.6845	0.0733334	10.5699	0.0647824	0.114546	0.0978496	0.28613	10.4916	0.0540294	10.7628	0.0540294	-0.271275	0.0458494	0.00103786	10.5707	0.0840207	10.7983	0.0840207	10.4124	0.0679502	10.7274	0.0679502	0.158257	0.108059	0.193388	0.0708363	0.108059	0.536434	-0.227565	0.0820167	0.0322252	-0.314985
11015|KDELR3	KDEL (Lys-Asp-Glu-Leu) endoplasmic reticulum protein retention receptor 3	6.90975	6.95983	6.76499	7.07829	6.83804	6.94066	7.03973	6.75685	6.77847	6.80002	6.80378	6.89784	6.92465	6.75566	7.16662	6.92899	6.87412	0.0427886	6.9189	0.0620114	-0.0447807	0.0753411	0.573975	6.91102	0.0444809	6.882	0.0444809	0.029017	0.0473068	0.562142	6.92822	0.0495613	6.82003	0.0495613	6.89382	0.0738775	6.94398	0.0738775	0.0343937	0.0889618	0.712383	-0.123955	0.0889618	0.212942	0.108191	0.0500185	0.0737684	-0.0501574
11017|SNRNP27	small nuclear ribonucleoprotein 27kDa (U4/U6.U5)	11.4866	10.9568	10.1523	10.7307	10.5742	10.7245	10.6081	10.5759	10.45	10.4745	10.6239	10.7368	10.7135	10.4805	10.7431	10.5841	10.7015	0.119243	10.6255	0.0213091	0.0759653	0.121132	0.553674	10.7261	0.103579	10.6008	0.103579	0.125331	0.168053	0.483981	10.8316	0.201103	10.5713	0.201103	10.6207	0.0497229	10.6303	0.0497229	0.210944	0.207159	0.347837	-0.0590139	0.207159	0.785319	0.26031	0.323874	0.452206	-0.0096483
11018|TMED1	transmembrane emp24 protein transport domain containing 1	8.9656	8.54593	8.70668	8.53234	8.43218	8.34537	8.92979	8.756	8.96512	8.84827	8.95009	8.98409	8.90262	8.80271	8.79816	8.71401	8.81227	0.0576501	8.71011	0.0609881	0.10216	0.0839231	0.269189	8.65174	0.0625694	8.87063	0.0625694	-0.218897	0.0928259	0.0564268	8.68764	0.0744082	8.93689	0.0744082	8.61583	0.100614	8.80438	0.100614	0.0718034	0.125139	0.586958	0.132516	0.125139	0.330378	-0.249254	0.0940863	0.0380692	-0.188541
11019|LIAS	lipoic acid synthetase	8.99104	8.69727	8.38892	8.53664	8.6715	8.6068	8.44302	8.60951	8.65803	8.73705	8.69789	8.42016	8.77602	8.45736	8.57766	8.74505	8.64088	0.0792944	8.61087	0.0528107	0.03001	0.095271	0.763432	8.61809	0.060884	8.63365	0.060884	-0.0155645	0.0758345	0.844168	8.65347	0.104161	8.62828	0.104161	8.58271	0.0630711	8.63902	0.0630711	0.0707601	0.121768	0.582324	-0.0107401	0.121768	0.932587	0.0251856	0.135083	0.85824	-0.0563146
1101|CHAD	chondroadherin	6.7135	7.11383	7.20408	6.86123	6.98093	6.92914	7.2064	7.18825	7.0961	7.24445	6.94597	6.8602	6.72551	7.04344	7.02218	7.05646	7.00492	0.0742109	7.01904	0.0634533	-0.0141191	0.09764	0.889759	7.02467	0.0624544	6.99929	0.0624544	0.0253825	0.0779016	0.755619	6.97316	0.0998203	7.03668	0.0998203	7.07618	0.0750875	6.9619	0.0750875	-0.103022	0.124909	0.441049	0.0747834	0.124909	0.571266	-0.06352	0.133519	0.651088	0.114285
11020|IFT27	intraflagellar transport 27 homolog (Chlamydomonas)	6.60579	6.59649	6.78202	6.66104	6.42383	6.36612	6.58286	6.35945	6.65645	6.63542	6.58733	6.47894	6.48647	6.59757	6.41145	6.42025	6.62543	0.0236394	6.456	0.0236959	0.169433	0.0334712	0.00230598	6.5472	0.031495	6.53423	0.031495	0.0129646	0.0533613	0.81613	6.66133	0.0411674	6.58953	0.0411674	6.43307	0.0476759	6.47893	0.0476759	0.228267	0.0629901	0.0110461	0.110599	0.0629901	0.129643	0.0717984	0.0674071	0.327784	-0.0458692
11021|RAB35	RAB35, member RAS oncogene family	11.5898	11.5578	11.7903	11.6876	11.6647	11.5733	11.76	11.7563	11.9956	11.9195	11.9803	11.9372	11.8304	11.9113	11.9045	11.9079	11.8073	0.0303227	11.7886	0.0252148	0.018693	0.0394367	0.652256	11.6725	0.0260193	11.9233	0.0260193	-0.250877	0.0339524	0.000315314	11.6564	0.0392121	11.9581	0.0392121	11.6886	0.0342115	11.8885	0.0342115	-0.0322153	0.0520386	0.558631	0.0696013	0.0520386	0.229529	-0.301785	0.0497243	0.000908158	-0.199969
11022|TDRKH	tudor and KH domain containing	6.57833	6.82516	7.12897	7.07376	6.88664	6.89256	6.75425	7.18351	6.4518	6.76928	6.77627	6.6133	6.6517	6.67948	6.5992	6.98578	6.77711	0.0932228	6.82914	0.088491	-0.05203	0.128535	0.699665	6.9154	0.0686248	6.69085	0.0686248	0.224547	0.0481281	0.00344716	6.90155	0.104573	6.65266	0.104573	6.92924	0.0888926	6.72904	0.0888926	-0.0276869	0.13725	0.846796	-0.0763731	0.13725	0.598026	0.24889	0.0947647	0.0392485	0.200204
11025|LILRB3	leukocyte immunoglobulin-like receptor, subfamily B (with TM and ITIM domains), member 3	8.26279	8.17105	8.2706	8.43066	8.30862	7.92705	8.32032	8.19571	8.39065	8.15132	8.10441	8.07391	8.42474	8.01256	8.32142	7.94363	8.23192	0.0369432	8.18176	0.0961912	0.0501651	0.103041	0.643642	8.23585	0.0613216	8.17783	0.0613216	0.0580201	0.0665119	0.416568	8.28377	0.0635938	8.18007	0.0635938	8.18793	0.104868	8.17559	0.104868	0.0958479	0.122643	0.46421	0.00448231	0.122643	0.972031	0.103703	0.103525	0.355152	0.0123373
11026|LILRA3	leukocyte immunoglobulin-like receptor, subfamily A (without TM domain), member 3	5.81947	6.12701	6.16678	6.23975	6.38215	6.15385	6.29717	5.85994	6.05424	6.35926	5.86268	5.92322	6.20203	6.08202	6.27471	5.93535	6.06905	0.0651201	6.1484	0.0928131	-0.0793497	0.113379	0.510225	6.13076	0.070221	6.08669	0.070221	0.0440745	0.0828797	0.613977	6.08825	0.101998	6.04985	0.101998	6.17327	0.0965422	6.12353	0.0965422	-0.0850226	0.140442	0.567096	-0.0736769	0.140442	0.618665	0.0384016	0.157008	0.814929	0.0497473
11027|LILRA2	leukocyte immunoglobulin-like receptor, subfamily A (with TM domain), member 2	8.72631	8.74014	8.89229	8.84998	8.54661	8.43485	8.89034	8.53906	9.00906	8.89491	8.56186	8.79615	9.01024	8.48059	9.16467	8.36645	8.80884	0.0294759	8.6791	0.138893	0.129735	0.141986	0.396097	8.70245	0.085747	8.78549	0.085747	-0.083041	0.0961779	0.42108	8.80218	0.0731684	8.81549	0.0731684	8.60272	0.155102	8.75549	0.155102	0.199463	0.171494	0.288953	0.0600069	0.171494	0.738364	-0.0133127	0.133937	0.924062	-0.152769
1102|RCBTB2	regulator of chromosome condensation (RCC1) and BTB (POZ) domain containing protein 2	9.29915	9.13095	9.5801	9.22155	9.1522	9.26728	9.44681	9.22538	9.69653	9.41932	9.6961	9.52037	9.40416	9.51657	9.55917	9.56105	9.44551	0.0787471	9.39158	0.045893	0.0539316	0.0911443	0.575641	9.29043	0.0492336	9.54666	0.0492336	-0.256233	0.0372629	0.000466405	9.30794	0.0839962	9.58308	0.0839962	9.27292	0.0513853	9.51024	0.0513853	0.035021	0.0984673	0.734264	0.0728422	0.0984673	0.487369	-0.275143	0.058455	0.00330239	-0.237322
11030|RBPMS	RNA binding protein with multiple splicing	6.70979	6.58702	6.4658	7.25595	6.57633	6.78721	6.25216	6.29849	6.24104	6.24753	6.17493	6.21355	6.6027	6.64052	6.2219	6.22323	6.48695	0.0885739	6.45032	0.119101	0.0366346	0.148427	0.813276	6.61659	0.086397	6.32067	0.086397	0.295918	0.0884719	0.0155196	6.75464	0.123848	6.21926	0.123848	6.47855	0.120496	6.42209	0.120496	0.276094	0.172794	0.161197	-0.202825	0.172794	0.284955	0.535378	0.173125	0.0213215	0.0564591
11033|ADAP1	ArfGAP with dual PH domains 1	9.59908	9.14056	9.02507	9.64956	8.93383	9.15816	9.73451	9.25591	9.84508	9.80869	9.66764	10.1528	9.87269	9.98963	10.1389	9.84538	9.61106	0.124225	9.61612	0.113336	-0.00505974	0.168157	0.976972	9.31209	0.09251	9.9151	0.09251	-0.603013	0.0771717	0.000231797	9.35357	0.133303	9.86855	0.133303	9.2706	0.128307	9.96164	0.128307	0.0829673	0.18502	0.669587	-0.0930868	0.18502	0.632813	-0.514986	0.0967054	0.00178612	-0.69104
11034|DSTN	destrin (actin depolymerizing factor)	10.8709	10.8487	10.5988	11.1989	10.8942	11.0181	10.6282	10.7193	10.7488	10.8422	10.7595	10.8571	10.9301	10.8829	10.8877	10.7777	10.8406	0.0719782	10.8423	0.0520415	-0.0016589	0.0888211	0.985704	10.8472	0.0554639	10.8357	0.0554639	0.0114053	0.0664514	0.869368	10.8793	0.089242	10.8019	0.089242	10.815	0.065885	10.8696	0.065885	0.0643641	0.110928	0.582875	-0.0676819	0.110928	0.564145	0.0774283	0.105514	0.490726	-0.0546177
11035|RIPK3	receptor-interacting serine-threonine kinase 3	10.2026	10.2868	10.4486	10.4266	10.2019	10.2027	10.2985	10.4052	10.2736	10.3052	10.3409	10.2869	10.2038	10.3389	10.1394	10.4359	10.3214	0.0344138	10.2783	0.0495921	0.0431071	0.060363	0.501969	10.3091	0.0360818	10.2906	0.0360818	0.0185256	0.0395462	0.655995	10.3411	0.0425992	10.3017	0.0425992	10.2771	0.0582486	10.2795	0.0582486	0.0640688	0.0721636	0.408811	0.0221454	0.0721636	0.769308	0.0394873	0.0502149	0.461572	-0.00243617
11037|STON1	stonin 1	4.0335	4.21325	4.07721	4.59857	4.13267	4.45702	4.21541	4.0506	3.96005	3.90035	3.89454	4.13052	4.05571	4.17075	3.88072	4.1864	4.101	0.0892221	4.14366	0.0585908	-0.0426618	0.10674	0.703232	4.22228	0.0634549	4.02238	0.0634549	0.199896	0.0686485	0.0269145	4.23063	0.0988444	3.97137	0.0988444	4.21393	0.0795982	4.0734	0.0795982	0.0167043	0.12691	0.899585	-0.102028	0.12691	0.452098	0.259262	0.0850796	0.0225903	0.14053
11040|PIM2	pim-2 oncogene	10.7148	10.8388	11.1408	11.1877	11.0772	10.7	11.1448	10.9661	11.4612	11.3951	11.4825	11.5445	11.2802	11.2572	11.2024	11.3895	11.2207	0.0694057	11.1272	0.0495267	0.093525	0.0852645	0.314754	10.9713	0.0562522	11.3766	0.0562522	-0.405299	0.0733974	0.00148419	10.9705	0.0842497	11.4708	0.0842497	10.972	0.0745601	11.2823	0.0745601	-0.00148469	0.112504	0.989899	0.188535	0.112504	0.144795	-0.500309	0.0955168	0.00194229	-0.310289
11041|B3GNT1	UDP-GlcNAc:betaGal beta-1,3-N-acetylglucosaminyltransferase 1	7.7231	7.65341	7.8833	7.95814	7.56685	7.63847	7.97943	7.70475	7.81432	7.85928	7.95178	7.92758	7.80587	7.80348	7.75355	7.77612	7.84636	0.0487434	7.75357	0.039267	0.0927989	0.0625925	0.188702	7.76343	0.0421575	7.8365	0.0421575	-0.0730659	0.0564907	0.243429	7.80449	0.0544509	7.88824	0.0544509	7.72237	0.0643748	7.78476	0.0643748	0.0821149	0.084315	0.367715	0.103483	0.084315	0.265662	-0.0837499	0.0485378	0.135201	-0.0623818
11043|MID2	midline 2	7.889	8.44938	8.17903	8.69561	8.83901	8.99942	8.01533	8.41138	7.55198	7.96905	7.57698	8.03241	8.17182	8.28052	7.82751	7.93024	8.04293	0.147737	8.3094	0.162644	-0.266474	0.219725	0.270801	8.43477	0.115303	7.91756	0.115303	0.517206	0.0700015	0.00031545	8.30325	0.152065	7.7826	0.152065	8.56628	0.173366	8.05252	0.173366	-0.263029	0.230607	0.297511	-0.269918	0.230607	0.286192	0.52065	0.0720481	0.000356124	0.513761
11044|PAPD7	PAP associated domain containing 7	10.5305	10.9753	11.1135	11.0097	11.179	10.8612	10.8959	10.9862	10.8696	10.9305	10.9363	10.8736	10.8321	10.8725	10.8252	10.9434	10.9049	0.0707169	10.9244	0.0360625	-0.0195706	0.0793813	0.813483	10.9439	0.0533386	10.8854	0.0533386	0.0585064	0.0712646	0.44305	10.9072	0.0920754	10.9025	0.0920754	10.9806	0.0538716	10.8683	0.0538716	-0.0733378	0.106677	0.517463	0.0341967	0.106677	0.759413	0.00473921	0.117932	0.969249	0.112274
11045|UPK1A	uroplakin 1A	2.50853	2.54354	2.74141	2.58085	2.59395	2.72444	2.70443	2.58102	2.51983	2.5066	2.51699	2.52858	2.68885	2.57798	2.55809	2.47138	2.55579	0.0259259	2.61252	0.029059	-0.0567259	0.0389433	0.195476	2.62227	0.0274604	2.54604	0.0274604	0.0762348	0.0387261	0.0965422	2.59358	0.0365148	2.518	0.0365148	2.65096	0.0410239	2.57408	0.0410239	-0.0573757	0.0549208	0.336413	-0.0560762	0.0549208	0.346627	0.0755851	0.0514267	0.192021	0.0768845
11047|ADRM1	adhesion regulating molecule 1	11.7316	11.4793	11.8169	11.5862	11.6348	11.3656	11.7109	11.7495	11.7876	11.6772	11.7777	11.7015	11.7334	11.6913	11.6965	11.6729	11.6947	0.0507307	11.6569	0.0431913	0.0378755	0.0666265	0.590339	11.6344	0.0419024	11.7172	0.0419024	-0.0828765	0.0508346	0.154156	11.6535	0.0565436	11.736	0.0565436	11.6152	0.0618551	11.6985	0.0618551	0.0382864	0.0838048	0.66385	0.0374645	0.0838048	0.670527	-0.0824655	0.049943	0.14979	-0.0832874
1104|RCC1	regulator of chromosome condensation 1	10.6603	10.2058	10.538	10.2559	10.264	10.1291	10.4459	10.3872	10.6867	10.3631	10.6409	10.4845	10.449	10.2935	10.5856	10.5916	10.4794	0.091156	10.3932	0.0699521	0.0861631	0.114903	0.481687	10.3608	0.058541	10.5119	0.058541	-0.151072	0.0224834	0.00052833	10.415	0.0936301	10.5438	0.0936301	10.3066	0.0702967	10.4799	0.0702967	0.10847	0.117082	0.389958	0.0638558	0.117082	0.605149	-0.128764	0.042763	0.0236664	-0.173379
11051|NUDT21	nudix (nucleoside diphosphate linked moiety X)-type motif 21	12.6725	12.6224	12.3436	12.6026	12.566	12.6261	12.6394	12.4922	12.7167	12.6896	12.8399	12.8352	12.7293	12.7256	12.7639	12.8232	12.6653	0.0277254	12.6707	0.0118549	-0.00540408	0.0301536	0.863665	12.5706	0.0328062	12.7654	0.0328062	-0.194848	0.058273	0.0155402	12.5602	0.0590297	12.7704	0.0590297	12.5809	0.0286439	12.7605	0.0286439	-0.0206808	0.0656123	0.763286	0.00987266	0.0656123	0.885325	-0.210124	0.104227	0.0903961	-0.179571
11052|CPSF6	cleavage and polyadenylation specific factor 6, 68kDa	12.5883	12.5988	12.1639	12.3456	12.4383	12.5661	12.5476	12.3333	12.3012	12.3367	12.4547	12.4051	12.43	12.369	12.4381	12.4204	12.3993	0.0358559	12.4428	0.0250597	-0.0435356	0.0437451	0.35806	12.4477	0.0437048	12.3944	0.0437048	0.0533416	0.0756757	0.507316	12.4242	0.0778738	12.3744	0.0778738	12.4713	0.0397004	12.4143	0.0397004	-0.0471637	0.0874096	0.608919	-0.0399076	0.0874096	0.66405	0.0497136	0.138256	0.731481	0.0569696
11054|OGFR	opioid growth factor receptor	11.7082	11.2982	11.8366	11.5476	11.2737	11.1393	11.8493	11.6766	11.8588	11.7372	11.9075	11.8721	11.6632	11.6778	11.6632	11.6702	11.7208	0.0753898	11.5766	0.0824466	0.144148	0.111719	0.244445	11.5412	0.0730101	11.7563	0.0730101	-0.215082	0.0940256	0.0621586	11.5977	0.086121	11.8439	0.086121	11.4847	0.11792	11.6686	0.11792	0.11297	0.14602	0.468507	0.175326	0.14602	0.275115	-0.24626	0.0832634	0.0253618	-0.183904
11055|ZPBP	zona pellucida binding protein	5.50214	5.63585	5.3189	5.41741	5.63779	5.72526	5.32867	5.14873	5.2868	5.32647	5.32017	5.45433	5.53445	5.59685	5.33536	5.33048	5.40776	0.0343246	5.4547	0.100488	-0.0469371	0.106188	0.673963	5.46434	0.0597433	5.39811	0.0597433	0.0662311	0.0547823	0.272143	5.46858	0.0541654	5.34694	0.0541654	5.46011	0.106504	5.44928	0.106504	0.00846592	0.119487	0.945818	-0.10234	0.119487	0.424602	0.121634	0.0838025	0.196858	0.0108281
11056|DDX52	DEAD (Asp-Glu-Ala-Asp) box polypeptide 52	10.8048	10.6025	10.4297	10.4605	10.4108	10.4752	10.3923	10.2394	10.2606	10.2282	10.4422	10.5017	10.371	10.269	10.3477	10.3349	10.4663	0.0260544	10.355	0.0231102	0.111235	0.0348269	0.0187431	10.4769	0.043003	10.3444	0.043003	0.132524	0.0786392	0.142928	10.5744	0.0768833	10.3582	0.0768833	10.3794	0.0385488	10.3306	0.0385488	0.194944	0.0860061	0.0639627	0.0275254	0.0860061	0.75979	0.216233	0.144668	0.18562	0.0488141
11057|ABHD2	abhydrolase domain containing 2	12.2471	12.4702	12.3923	12.3576	12.6125	12.4204	12.3579	12.5198	12.5151	12.4884	12.4951	12.5132	12.4579	12.4415	12.4932	12.4883	12.4349	0.0202891	12.4739	0.0271532	-0.0390309	0.0338961	0.293342	12.4222	0.0261542	12.4866	0.0261542	-0.0643768	0.0398399	0.157246	12.3668	0.0330796	12.503	0.0330796	12.4776	0.0405204	12.4702	0.0405204	-0.11084	0.0523083	0.0783944	0.0327782	0.0523083	0.553977	-0.136186	0.0522537	0.040323	0.0074323
11059|WWP1	WW domain containing E3 ubiquitin protein ligase 1	11.8592	12.1751	11.6924	12.0026	12.1426	12.0858	11.6728	11.7164	11.5585	11.8005	11.7155	11.6489	11.8698	11.7185	11.7263	11.6608	11.8066	0.0666383	11.8241	0.0780637	-0.0175483	0.102638	0.869865	11.9184	0.061291	11.7123	0.061291	0.206036	0.0670203	0.0218236	11.9323	0.0812159	11.6808	0.0812159	11.9044	0.0918168	11.7438	0.0918168	0.0279094	0.122582	0.827455	-0.0630061	0.122582	0.625633	0.251494	0.0928517	0.0351737	0.160578
1105|CHD1	chromodomain helicase DNA binding protein 1	12.4715	12.7674	12.3973	12.5099	12.7734	12.8196	12.352	12.6157	12.0587	12.1272	12.0867	12.1998	12.3345	12.2484	12.2089	12.2152	12.3273	0.0468169	12.446	0.0630675	-0.118663	0.0785451	0.181598	12.5884	0.0492117	12.1849	0.0492117	0.40344	0.0593112	0.000494577	12.5365	0.0608628	12.1181	0.0608628	12.6402	0.0773491	12.2517	0.0773491	-0.103664	0.0984234	0.332785	-0.133661	0.0984234	0.223301	0.418438	0.0777807	0.0016961	0.388441
11060|WWP2	WW domain containing E3 ubiquitin protein ligase 2	10.9223	10.9782	11.3534	11.1324	11.251	11.0031	11.0305	11.1147	11.267	11.2788	11.2231	11.081	11.1661	11.2715	11.1488	11.2085	11.1545	0.0451124	11.1493	0.0247806	0.00524347	0.0514705	0.922176	11.0982	0.0436093	11.2056	0.0436093	-0.107406	0.0704122	0.178007	11.0966	0.0753828	11.2125	0.0753828	11.0998	0.0438694	11.1987	0.0438694	-0.00324819	0.0872186	0.9715	0.0137351	0.0872186	0.880033	-0.115898	0.120788	0.374353	-0.0989145
11061|LECT1	leukocyte cell derived chemotaxin 1	3.79714	3.76498	3.73567	3.61513	3.7935	3.81052	3.76617	3.63702	3.65084	3.75404	3.62586	3.83411	3.67831	3.93602	3.63847	3.64425	3.72222	0.0161191	3.73803	0.0492059	-0.0158108	0.0517789	0.770413	3.74002	0.0362278	3.72024	0.0362278	0.0197796	0.0506831	0.709822	3.72823	0.0441177	3.71621	0.0441177	3.7518	0.0574757	3.72426	0.0574757	-0.0235745	0.0724557	0.755952	-0.00804711	0.0724557	0.915189	0.0120159	0.0821351	0.888481	0.0275433
11062|DUS4L	dihydrouridine synthase 4-like (S. cerevisiae)	8.96389	8.43849	8.17442	8.46568	8.41381	8.44438	8.26901	8.41501	8.40013	8.38926	8.35451	8.36969	8.44949	8.36269	8.36862	8.3717	8.44451	0.0868335	8.38684	0.0240781	0.0576714	0.0901101	0.545813	8.44809	0.0604422	8.38326	0.0604422	0.0648263	0.0805806	0.451804	8.51062	0.116715	8.3784	0.116715	8.38555	0.031473	8.38812	0.031473	0.125068	0.120884	0.340739	-0.00972525	0.120884	0.938495	0.132223	0.15598	0.429122	-0.00257033
11064|CNTRL	centriolin	12.796	12.9122	12.8501	12.8095	13.0097	12.9146	12.809	12.7741	12.6896	12.6271	12.6614	12.707	12.6656	12.6773	12.7939	12.8239	12.7566	0.0055026	12.8085	0.00978001	-0.0519035	0.0112217	0.00359544	12.8594	0.0261136	12.7057	0.0261136	0.153664	0.0510073	0.0236214	12.8419	0.0221914	12.6713	0.0221914	12.8768	0.0472781	12.7402	0.0472781	-0.0349152	0.0522272	0.528664	-0.0688918	0.0522272	0.235246	0.170653	0.0429968	0.00737567	0.136676
11065|UBE2C	ubiquitin-conjugating enzyme E2C	9.72608	8.09958	8.06104	8.5153	8.08454	8.82308	9.02853	8.37727	10.0624	9.2888	9.87217	9.96354	9.76691	9.65748	9.93471	9.78895	9.19862	0.257206	9.18268	0.118541	0.0159381	0.283208	0.956948	8.58943	0.169683	9.79188	0.169683	-1.20245	0.186984	0.000668361	8.6005	0.301264	9.79674	0.301264	8.57835	0.156237	9.78701	0.156237	0.0221472	0.339367	0.950087	0.00972902	0.339367	0.978059	-1.19624	0.313717	0.00883144	-1.20866
11066|SNRNP35	small nuclear ribonucleoprotein 35kDa (U11/U12)	8.06987	7.72951	8.18041	7.86166	7.60796	7.72392	7.92231	8.02172	8.33537	8.25698	8.31708	8.1198	7.95808	8.11584	7.91828	8.19034	8.10884	0.0681183	7.93231	0.0663105	0.17653	0.0950641	0.112698	7.88967	0.0565616	8.15147	0.0565616	-0.261802	0.0613163	0.00526481	7.96036	0.0795886	8.25731	0.0795886	7.81898	0.0803898	8.04563	0.0803898	0.141386	0.113123	0.257899	0.211674	0.113123	0.110498	-0.296946	0.0823225	0.0112699	-0.226658
11067|C10orf10	chromosome 10 open reading frame 10	8.83214	8.61005	8.7508	8.40367	8.11605	8.13985	9.23158	8.25185	8.86814	8.81603	9.44962	9.06795	8.76099	8.93949	9.30378	9.28592	8.8498	0.0886942	8.75369	0.184741	0.0961099	0.204929	0.655633	8.542	0.121798	9.06149	0.121798	-0.519489	0.131691	0.00758309	8.64917	0.121353	9.05043	0.121353	8.43483	0.211216	9.07255	0.211216	0.214332	0.243595	0.41278	-0.0221118	0.243595	0.930628	-0.401267	0.165649	0.0516939	-0.637711
11068|CYB561D2	cytochrome b561 family, member D2	8.55301	8.58577	8.83564	8.48811	8.45419	8.36831	8.64309	8.81002	9.14338	9.21544	8.95517	8.82219	8.88468	8.91472	8.89734	8.80036	8.82484	0.0577788	8.72159	0.0392484	0.103251	0.0698486	0.189827	8.59227	0.054983	8.95416	0.054983	-0.361893	0.0849335	0.00531598	8.61563	0.0830267	9.03405	0.0830267	8.5689	0.0721048	8.87427	0.0721048	0.0467306	0.109966	0.685687	0.159772	0.109966	0.196462	-0.418414	0.119248	0.0126905	-0.305372
11069|RAPGEF4	Rap guanine nucleotide exchange factor (GEF) 4	5.18118	4.95992	4.66731	5.08495	4.84994	5.16428	5.10956	4.87285	5.21696	5.17057	5.09148	5.55988	5.15462	5.29229	5.36072	5.1803	5.11653	0.0948971	5.12307	0.0629367	-0.00653774	0.11387	0.95608	4.98625	0.0631885	5.25335	0.0631885	-0.267105	0.0548149	0.0027863	4.97334	0.107561	5.25972	0.107561	4.99916	0.0663454	5.24698	0.0663454	-0.0258161	0.126377	0.844889	0.0127406	0.126377	0.922982	-0.286384	0.101272	0.0300414	-0.247827
1106|CHD2	chromodomain helicase DNA binding protein 2	12.6443	13.3057	13.4626	13.0709	13.5797	13.1971	13.1309	13.3396	12.9899	13.0881	12.9367	12.8689	12.9713	13.0544	12.9735	13.0462	13.0459	0.0933505	13.1616	0.04761	-0.115712	0.10479	0.311801	13.2163	0.0743556	12.9911	0.0743556	0.225202	0.105518	0.0767567	13.1209	0.130107	12.9709	0.130107	13.3118	0.072023	13.0114	0.072023	-0.190957	0.148711	0.246466	-0.0404665	0.148711	0.794656	0.149957	0.181256	0.439711	0.300448
11070|TMEM115	transmembrane protein 115	9.17356	9.18931	9.58309	9.21121	9.25263	9.0096	9.53904	9.67157	9.55824	9.63176	9.54007	9.54368	9.33257	9.41605	9.37711	9.45003	9.42887	0.0452376	9.38108	0.0787215	0.0477912	0.0907938	0.617512	9.32875	0.0639164	9.48119	0.0639164	-0.152438	0.0899873	0.141206	9.28929	0.0711027	9.56844	0.0711027	9.36821	0.106234	9.39394	0.106234	-0.0789156	0.127833	0.559697	0.174498	0.127833	0.221205	-0.279144	0.109711	0.043823	-0.0257309
11072|DUSP14	dual specificity phosphatase 14	7.28295	7.30349	7.36483	7.28429	7.2099	7.26202	7.39654	7.30787	7.29748	7.25333	7.30816	7.40439	7.17735	7.27401	7.3527	7.3106	7.31236	0.0164522	7.28637	0.0379144	0.0259911	0.0413301	0.552609	7.30149	0.023312	7.29725	0.023312	0.00423414	0.0215784	0.850914	7.30889	0.0262841	7.31584	0.0262841	7.29408	0.0385091	7.27866	0.0385091	0.0148093	0.0466241	0.761527	0.0371729	0.0466241	0.455667	-0.00694765	0.0409965	0.870997	0.0154159
11073|TOPBP1	topoisomerase (DNA) II binding protein 1	12.2783	12.3746	12.1662	12.2086	12.4574	12.4907	12.2028	12.3375	12.3948	12.208	12.2934	12.3927	12.335	12.3279	12.4464	12.3182	12.2896	0.0221918	12.3645	0.0222637	-0.0749186	0.0314349	0.0545225	12.3145	0.0340106	12.3396	0.0340106	-0.0250538	0.060322	0.692341	12.2569	0.0451905	12.3222	0.0451905	12.3721	0.0508401	12.3569	0.0508401	-0.115155	0.0680213	0.141415	-0.0346826	0.0680213	0.628343	-0.0652898	0.0787326	0.438696	0.0151821
11076|TPPP	tubulin polymerization promoting protein	7.50577	7.02778	7.69696	7.26916	7.12582	7.57693	7.95843	8.19399	8.2679	7.37529	7.54407	7.47448	7.62911	7.74115	8.01652	8.2394	7.52018	0.149457	7.81017	0.184113	-0.289991	0.237139	0.267226	7.54435	0.130422	7.78599	0.130422	-0.241636	0.10865	0.067825	7.37492	0.176879	7.66544	0.176879	7.71379	0.191712	7.90655	0.191712	-0.338872	0.260844	0.241583	-0.24111	0.260844	0.390966	-0.290517	0.189196	0.175557	-0.192755
11077|HSF2BP	heat shock transcription factor 2 binding protein	3.3738	3.32857	3.52603	3.26418	3.25851	3.22535	3.34341	3.30873	3.24387	3.36866	3.50388	3.32184	3.55007	3.23804	3.24246	3.29845	3.36635	0.050897	3.30813	0.0357542	0.0582265	0.0622003	0.385345	3.32857	0.0390927	3.34591	0.0390927	-0.0173351	0.0473719	0.726969	3.37315	0.0551347	3.35956	0.0551347	3.284	0.0554358	3.33226	0.0554358	0.0891464	0.0781855	0.297667	0.0273066	0.0781855	0.738829	0.0135848	0.0423947	0.759503	-0.048255
11079|RER1	retention in endoplasmic reticulum sorting receptor 1	11.8075	11.8342	12.0162	11.7189	11.8727	11.7744	11.9942	11.8583	11.9735	12.0093	12.0196	11.7568	11.7964	11.9134	11.8867	11.9314	11.892	0.0580968	11.8784	0.0245679	0.0135558	0.0630778	0.83696	11.8595	0.0365094	11.9109	0.0365094	-0.0513567	0.0367822	0.212114	11.8442	0.0620996	11.9398	0.0620996	11.8749	0.0384106	11.882	0.0384106	-0.0307101	0.0730188	0.68871	0.0578216	0.0730188	0.458588	-0.0956226	0.0438694	0.0720899	-0.00709084
1107|CHD3	chromodomain helicase DNA binding protein 3	14.4475	14.9205	15.5655	14.7811	15.2074	14.7006	14.9736	15.2377	14.8145	14.9415	14.9557	14.629	14.6564	14.6584	14.636	14.8904	14.8819	0.14145	14.8701	0.0826837	0.0118577	0.163843	0.944658	14.9792	0.0998806	14.7727	0.0998806	0.206498	0.11428	0.120783	14.9286	0.174143	14.8352	0.174143	15.0298	0.0978711	14.7103	0.0978711	-0.101172	0.199761	0.630599	0.124887	0.199761	0.554868	0.093469	0.203152	0.66165	0.319528
11080|DNAJB4	DnaJ (Hsp40) homolog, subfamily B, member 4	9.63567	9.52292	8.89384	9.36363	9.45397	9.51885	9.4072	9.69661	9.00112	9.10834	9.19938	9.37985	9.19186	9.13547	9.14649	9.20148	9.2631	0.073307	9.34399	0.0368254	-0.0808966	0.0820367	0.362163	9.43659	0.0683432	9.1705	0.0683432	0.266087	0.10933	0.0508998	9.35402	0.1286	9.17218	0.1286	9.51916	0.0463155	9.16883	0.0463155	-0.165142	0.136686	0.27243	0.00334917	0.136686	0.981246	0.181841	0.211321	0.422562	0.350333
11082|ESM1	endothelial cell-specific molecule 1	4.95316	3.80767	3.87511	4.74408	3.86603	3.85902	4.37387	3.84995	3.94595	3.99562	4.00167	4.71114	4.23781	4.5961	3.97714	4.021	4.2543	0.20131	4.09762	0.0654024	0.156685	0.211668	0.4871	4.16611	0.139921	4.1858	0.139921	-0.0196901	0.183054	0.917848	4.34501	0.24497	4.16359	0.24497	3.98722	0.135284	4.20801	0.135284	0.357786	0.279843	0.24829	-0.044417	0.279843	0.879096	0.181412	0.279174	0.539877	-0.220792
11083|DIDO1	death inducer-obliterator 1	11.2953	11.6084	11.6395	11.4796	11.5774	11.4902	11.4664	11.5179	11.5787	11.5277	11.431	11.3355	11.3799	11.4103	11.516	11.4945	11.4869	0.0384099	11.4816	0.0118634	0.00537354	0.0402002	0.898035	11.5093	0.0364879	11.4592	0.0364879	0.0501514	0.0609049	0.441751	11.5057	0.0671188	11.4682	0.0671188	11.513	0.0286448	11.4502	0.0286448	-0.0072735	0.0729757	0.923853	0.0180206	0.0729757	0.813187	0.0375044	0.110084	0.74495	0.0627985
[truncated: 12,474 more rows]
[truncated: 24 more columns]

## Sheet: Raw p < 0.05
Geneid_Genename	Genedescription	C1	C1_P	C2	C2_P	C3	C3_P	C4	C4_P	C5	C5_P	C6	C6_P	C7	C7_P	C8	C8_P	C1_Fc	C2_Fc	C3_Fc	C4_Fc	C5_Fc	C6_Fc	C7_Fc	C8_Fc	C_C1	C_C2	C_C3	C_C4	C_C5	C_C6	C_C7	C_C8
[truncated: 6,603 more rows]

[truncated: 7 more sheets: Raw p < 0.05 & FC > 2, FDR p < 0.05, FDR < 0.05 & FC > 2, FDR p < 0.10, FDR p < 0.10 & FC > 2, FDR p < 0.30, FDR p < 0.30 & FC > 2]
